# Supplementary material for: Graph‐Based Pangenome of Actinidia chinensis Reveals Structural Variations Mediating Fruit Degreening
Source: Adv Sci (Weinh). 2024 May 17;11(28):2400322. doi: 10.1002/advs.202400322 (PMC11267314; doi:10.1002/advs.202400322)
Supplement: Supplementary file 2 — Supporting Information [file ADVS-11-2400322-s002.xlsx]

## Sheet: Data 1
Supplementary Data 1. Summary of annotated transposable elements in the 14 kiwifruit assemblies.
Assembly	Class	Count	bp	%
Biyu.hap1	LTR
	Copia	79150	54655614	0.0908
	Gypsy	53985	53552887	0.089
	unknown	72340	30058998	0.0499
	TIR
	CACTA	47367	13235416	0.022
	Mutator	117057	28231319	0.0469
	PIF_Harbinger	43021	11042881	0.0183
	Tc1_Mariner	13695	3151130	0.0052
	hAT	58957	18469485	0.0307
	polinton	0	0	0
	nonLTR
	LINE_element	767	470049	0.0008
	unknown	0	0	0
	nonTIR
	helitron	85977	21903417	0.0364
	repeat_region	81947	20798141	0.0345
	Total interspersed	654263	255569337	0.4245
Biyu.hap2	LTR
	Copia	73967	53987012	0.0903
	Gypsy	56966	56781631	0.095
	unknown	61524	24101336	0.0403
	TIR
	CACTA	50385	12630466	0.0211
	Mutator	118478	28553080	0.0478
	PIF_Harbinger	38772	9480253	0.0159
	Tc1_Mariner	11041	2592704	0.0043
	hAT	60251	19036957	0.0318
	polinton	0	0	0
	nonLTR
	LINE_element	1359	764352	0.0013
	unknown	0	0	0
	nonTIR
	helitron	82359	19770783	0.0331
	repeat_region	78226	20666160	0.0346
	Total interspersed	633328	248364734	0.4154
Hongyang.hap1	LTR
	Copia	81129	55887960	0.0921
	Gypsy	58089	55578587	0.0916
	unknown	77518	31495622	0.0519
	TIR
	CACTA	54043	14182821	0.0234
	Mutator	113788	27643588	0.0455
	PIF_Harbinger	45312	10947033	0.018
	Tc1_Mariner	10982	2257969	0.0037
	hAT	64208	18637994	0.0307
	polinton	0	0	0
	nonLTR
	LINE_element	1511	649222	0.0011
	unknown	0	0	0
	nonTIR
	helitron	67181	17373683	0.0286
	repeat_region	74283	21405697	0.0353
	Total interspersed	648044	256060176	0.4219
Hongyang.hap2	LTR
	Copia	74628	55536687	0.093
	Gypsy	51647	53572651	0.0897
	unknown	60246	23845523	0.0399
	TIR
	CACTA	39696	9848124	0.0165
	Mutator	121674	31286267	0.0524
	PIF_Harbinger	41686	10817252	0.0181
	Tc1_Mariner	11522	2341431	0.0039
	hAT	65865	19059101	0.0319
	polinton	21	20784	0
	nonLTR
	LINE_element	1191	590606	0.001
	unknown	0	0	0
	nonTIR
	helitron	72438	17009386	0.0285
	repeat_region	97254	22726619	0.0381
	Total interspersed	637868	246654431	0.4131
Hort16A.hap1	LTR
	Copia	75732	55268436	0.0917
	Gypsy	56043	56073127	0.093
	unknown	60440	23058682	0.0383
	TIR
	CACTA	43265	10674521	0.0177
	Mutator	119300	29434084	0.0488
	PIF_Harbinger	45848	10653625	0.0177
	Tc1_Mariner	16259	3647791	0.0061
	hAT	63764	18993027	0.0315
	polinton	0	0	0
	nonLTR
	LINE_element	1797	774277	0.0013
	unknown	83	37761	0.0001
	nonTIR
	helitron	91079	23259875	0.0386
	repeat_region	79349	22386295	0.0371
	Total interspersed	652959	254261501	0.4219
Hort16A.hap2	LTR
	Copia	73749	51674311	0.0859
	Gypsy	58489	52624326	0.0875
	unknown	64979	26621246	0.0443
	TIR
	CACTA	42985	10864887	0.0181
	Mutator	132132	32952311	0.0548
	PIF_Harbinger	43380	10737490	0.0179
	Tc1_Mariner	12289	2790636	0.0046
	hAT	62917	18744789	0.0312
	polinton	0	0	0
	nonLTR
	LINE_element	1380	646880	0.0011
	unknown	206	86074	0.0001
	nonTIR
	helitron	87132	22441475	0.0373
	repeat_region	84917	22167268	0.0369
	Total interspersed	664555	252351693	0.4197
Huangyang.hap1	LTR
	Copia	71191	53385553	0.0883
	Gypsy	55405	52685962	0.0871
	unknown	67853	26586180	0.044
	TIR
	CACTA	42483	11346249	0.0188
	Mutator	135488	33952442	0.0561
	PIF_Harbinger	39376	9791026	0.0162
	Tc1_Mariner	10443	2373955	0.0039
	hAT	67038	19735335	0.0326
	polinton	12	3027	0
	nonLTR
	LINE_element	1053	485118	0.0008
	unknown	32	3331	0
	nonTIR
	helitron	73552	19058668	0.0315
	repeat_region	87590	23169966	0.0383
	Total interspersed	651516	252576812	0.4177
Huangyang.hap2	LTR
	Copia	84114	52783349	0.0878
	Gypsy	55068	57042274	0.0949
	unknown	60413	24952482	0.0415
	TIR
	CACTA	41712	10085102	0.0168
	Mutator	128280	32704075	0.0544
	PIF_Harbinger	44382	11012024	0.0183
	Tc1_Mariner	11217	2403563	0.004
	hAT	64822	19127181	0.0318
	polinton	36	19966	0
	nonLTR
	LINE_element	976	488046	0.0008
	unknown	0	0	0
	nonTIR
	helitron	83491	22056082	0.0367
	repeat_region	68551	19747784	0.0329
	Total interspersed	643062	252421928	0.42
Jinmi.hap1	LTR
	Copia	81224	53876442	0.0891
	Gypsy	59894	56115306	0.0928
	unknown	72638	29196880	0.0483
	TIR
	CACTA	46468	11722266	0.0194
	Mutator	121342	30152746	0.0499
	PIF_Harbinger	33262	8094892	0.0134
	Tc1_Mariner	11217	2484212	0.0041
	hAT	59559	17844249	0.0295
	polinton	0	0	0
	nonLTR
	LINE_element	1111	506027	0.0008
	unknown	0	0	0
	nonTIR
	helitron	80304	20831832	0.0345
	repeat_region	77595	22601572	0.0374
	Total interspersed	644614	253426424	0.4192
Jinmi.hap2	LTR
	Copia	73419	51949271	0.0872
	Gypsy	64214	57177346	0.096
	unknown	51489	20999017	0.0353
	TIR
	CACTA	44326	12366674	0.0208
	Mutator	128397	31663407	0.0532
	PIF_Harbinger	40580	10451775	0.0175
	Tc1_Mariner	12631	2555530	0.0043
	hAT	61519	18084003	0.0304
	polinton	0	0	0
	nonLTR
	LINE_element	1148	599862	0.001
	unknown	42	7335	0
	nonTIR
	helitron	81827	19391550	0.0326
	repeat_region	83031	23028559	0.0387
	Total interspersed	642623	248274329	0.4169
Jinpai.hap1	LTR
	Copia	80332	57390387	0.0951
	Gypsy	59976	56777628	0.0941
	unknown	64397	26834146	0.0445
	TIR
	CACTA	58996	15097328	0.025
	Mutator	116908	28646221	0.0475
	PIF_Harbinger	39928	9546412	0.0158
	Tc1_Mariner	12693	2704694	0.0045
	hAT	55892	18111301	0.03
	polinton	0	0	0
	nonLTR
	LINE_element	785	421138	0.0007
	unknown	0	0	0
	nonTIR
	helitron	66794	17297442	0.0287
	repeat_region	76364	19955954	0.0331
	Total interspersed	633065	252782651	0.419
Jinpai.hap2	LTR
	Copia	65333	52218052	0.0881
	Gypsy	57610	54483436	0.0919
	unknown	59002	24709914	0.0417
	TIR
	CACTA	38486	10534253	0.0178
	Mutator	116863	28761645	0.0485
	PIF_Harbinger	43666	10227201	0.0173
	Tc1_Mariner	13752	2951734	0.005
	hAT	61812	18858408	0.0318
	polinton	0	0	0
	nonLTR
	LINE_element	915	536539	0.0009
	unknown	91	46658	0.0001
	nonTIR
	helitron	96753	24650173	0.0416
	repeat_region	64585	17604293	0.0297
	Total interspersed	618868	245582306	0.4143
Zps.hap1	LTR
	Copia	71792	55457333	0.092
	Gypsy	60560	54729633	0.0908
	unknown	54698	21311712	0.0354
	TIR
	CACTA	47906	11817893	0.0196
	Mutator	122030	31730552	0.0527
	PIF_Harbinger	49359	12442812	0.0206
	Tc1_Mariner	11140	2339895	0.0039
	hAT	60863	18411992	0.0306
	polinton	0	0	0
	nonLTR
	LINE_element	1317	630988	0.001
	unknown	11	1952	0
	nonTIR
	helitron	91580	22280533	0.037
	repeat_region	78484	20722687	0.0344
	Total interspersed	649740	251877982	0.4179
Zps.hap2	LTR
	Copia	81237	53986406	0.0895
	Gypsy	59800	56795059	0.0942
	unknown	74667	31645424	0.0525
	TIR
	CACTA	43790	11715355	0.0194
	Mutator	113575	27800010	0.0461
	PIF_Harbinger	41367	11168148	0.0185
	Tc1_Mariner	13298	2808814	0.0047
	hAT	60666	18245343	0.0303
	polinton	27	30709	0.0001
	nonLTR
	LINE_element	1402	840219	0.0014
	unknown	0	0	0
	nonTIR
	helitron	66385	15644329	0.0259
	repeat_region	81801	21858980	0.0362
	Total interspersed	638015	252538796	0.4187

## Sheet: Data 2
Supplementary Data 2. Matrix of 49,770 non-redundant pan-gene clusters.
Category	Orthogroup	Biyu.hap1	Biyu.hap2	Hongyang.hap1	Hongyang.hap2	Hort16A.hap1	Hort16A.hap2	Huangyang.hap1	Huangyang.hap2	Jinmi.hap1	Jinmi.hap2	Jinpai.hap1	Jinpai.hap2	Zps18.hap1	Zps18.hap2
Core	OG0000000	Achbyp01g001562.t1, Achbyp02g002484.t1, Achbyp02g002736.t1, Achbyp02g002822.t1, Achbyp02g002870.t1, Achbyp02g002966.t1, Achbyp02g003007.t1, Achbyp03g003908.t1, Achbyp03g003913.t1, Achbyp03g004416.t1, Achbyp03g005124.t1, Achbyp04g005879.t1, Achbyp04g006116.t1, Achbyp04g006511.t1, Achbyp05g007931.t1, Achbyp06g008694.t1, Achbyp06g008701.t1, Achbyp06g008820.t1, Achbyp07g010565.t1, Achbyp07g010984.t1,…	Achbya01g000045.t1, Achbya01g001566.t1, Achbya02g002493.t1, Achbya02g002760.t1, Achbya02g003069.t1, Achbya03g004272.t1, Achbya04g006112.t1, Achbya04g006499.t1, Achbya06g008715.t1, Achbya06g008724.t1, Achbya06g008858.t1, Achbya07g010652.t1, Achbya07g011089.t1, Achbya08g012793.t1, Achbya10g015690.t1, Achbya10g015698.t1, Achbya12g018100.t1, Achbya14g021199.t1, Achbya14g021255.t1, Achbya14g021390.t1,…	Achv4p01g001300.t1, Achv4p01g001501.t1, Achv4p02g002663.t1, Achv4p02g002785.t1, Achv4p02g002982.t1, Achv4p03g004259.t1, Achv4p04g005586.t1, Achv4p04g006059.t1, Achv4p05g007830.t1, Achv4p06g008603.t1, Achv4p06g008611.t1, Achv4p06g008732.t1, Achv4p07g010446.t1, Achv4p07g010938.t1, Achv4p08g011850.t1, Achv4p08g012052.t1, Achv4p08g012580.t1, Achv4p10g015235.t1, Achv4p11g016436.t1, Achv4p14g020811.t1,…	Achv4a01g001550.t1, Achv4a02g002792.t1, Achv4a02g002810.t1, Achv4a02g002997.t1, Achv4a03g005006.t1, Achv4a04g005991.t1, Achv4a06g008550.t1, Achv4a06g008556.t1, Achv4a06g008683.t1, Achv4a07g010768.t1, Achv4a08g011704.t1, Achv4a08g013032.t1, Achv4a10g014897.t1, Achv4a10g014973.t1, Achv4a10g015132.t1, Achv4a10g015141.t1, Achv4a11g016254.t1, Achv4a12g018502.t1, Achv4a14g020716.t1, Achv4a14g021069.t1,…	Achhop01g001505.t1, Achhop02g002731.t1, Achhop03g003749.t1, Achhop03g004147.t1, Achhop03g004228.t1, Achhop04g005412.t1, Achhop04g006255.t1, Achhop06g008354.t1, Achhop06g008360.t1, Achhop06g008474.t1, Achhop08g011684.t1, Achhop08g012201.t1, Achhop09g013949.t1, Achhop10g014798.t1, Achhop13g018851.t1, Achhop14g020546.t1, Achhop14g020580.t1, Achhop17g025287.t1, Achhop17g025555.t1, Achhop19g027880.t1,…	Achhoa02g002844.t1, Achhoa02g003029.t1, Achhoa03g003912.t1, Achhoa03g004329.t1, Achhoa03g004411.t1, Achhoa04g006115.t1, Achhoa06g008744.t1, Achhoa06g008753.t1, Achhoa08g011956.t1, Achhoa08g013250.t1, Achhoa09g013938.t1, Achhoa09g014521.t1, Achhoa10g015394.t1, Achhoa12g018483.t1, Achhoa14g021255.t1, Achhoa16g025450.t1, Achhoa18g027848.t1, Achhoa19g028979.t1, Achhoa23g035781.t1, Achhoa23g036568.t1,…	Achhyp01g001554.t1, Achhyp02g002820.t1, Achhyp02g003012.t1, Achhyp03g004331.t1, Achhyp04g005980.t1, Achhyp05g007783.t1, Achhyp06g008573.t1, Achhyp06g008580.t1, Achhyp06g008711.t1, Achhyp07g010432.t1, Achhyp07g010852.t1, Achhyp07g010975.t1, Achhyp08g011794.t1, Achhyp08g011850.t1, Achhyp08g012057.t1, Achhyp08g012604.t1, Achhyp08g013129.t1, Achhyp09g014366.t1, Achhyp10g015036.t1, Achhyp10g015118.t1,…	Achhya01g001523.t1, Achhya02g002769.t1, Achhya02g002788.t1, Achhya02g002977.t1, Achhya03g003823.t1, Achhya03g004193.t1, Achhya03g004251.t1, Achhya04g005450.t1, Achhya04g005509.t1, Achhya04g005962.t1, Achhya05g007501.t1, Achhya06g008430.t1, Achhya06g008557.t1, Achhya07g010248.t1, Achhya08g011653.t1, Achhya08g011847.t1, Achhya08g012228.t1, Achhya09g014095.t1, Achhya10g014977.t1, Achhya10g014982.t1,…	Achjmp01g001310.t1, Achjmp01g001536.t1, Achjmp03g003823.t1, Achjmp03g005084.t1, Achjmp04g005509.t1, Achjmp04g005974.t1, Achjmp06g008560.t1, Achjmp06g008566.t1, Achjmp06g008689.t1, Achjmp07g010404.t1, Achjmp07g010797.t1, Achjmp08g011965.t1, Achjmp08g012495.t1, Achjmp08g012949.t1, Achjmp10g015004.t1, Achjmp10g015157.t1, Achjmp13g019217.t1, Achjmp14g021033.t1, Achjmp18g027499.t1, Achjmp19g028619.t1,…	Achjma01g001295.t1, Achjma01g001501.t1, Achjma02g002952.t1, Achjma04g005492.t1, Achjma04g005940.t1, Achjma06g008446.t1, Achjma06g008567.t1, Achjma07g010265.t1, Achjma08g011815.t1, Achjma08g012865.t1, Achjma09g014106.t1, Achjma10g014744.t1, Achjma10g014974.t1, Achjma12g018022.t1, Achjma14g020750.t1, Achjma14g020825.t1, Achjma17g025310.t1, Achjma18g027150.t1, Achjma19g028275.t1, Achjma19g028706.t1,…	Achjpp01g001548.t1, Achjpp02g002460.t1, Achjpp02g002718.t1, Achjpp02g002940.t1, Achjpp02g002985.t1, Achjpp02g003037.t1, Achjpp03g003891.t1, Achjpp03g004405.t1, Achjpp03g005091.t1, Achjpp04g006025.t1, Achjpp04g006417.t1, Achjpp05g007811.t1, Achjpp06g008583.t1, Achjpp06g008589.t1, Achjpp06g008709.t1, Achjpp07g010466.t1, Achjpp08g012563.t1, Achjpp10g015307.t1, Achjpp10g015316.t1, Achjpp12g018363.t1,…	Achjpa01g000045.t1, Achjpa01g001556.t1, Achjpa02g002467.t1, Achjpa02g002725.t1, Achjpa02g002816.t1, Achjpa02g002858.t1, Achjpa02g003045.t1, Achjpa03g004260.t1, Achjpa04g006070.t1, Achjpa04g006455.t1, Achjpa06g008620.t1, Achjpa06g008626.t1, Achjpa06g008758.t1, Achjpa07g010512.t1, Achjpa07g010922.t1, Achjpa08g012569.t1, Achjpa10g015284.t1, Achjpa14g020831.t1, Achjpa14g020879.t1, Achjpa14g021178.t1,…	Achzpp01g001541.t1, Achzpp02g002816.t1, Achzpp02g002834.t1, Achzpp02g003018.t1, Achzpp04g006044.t1, Achzpp04g006427.t1, Achzpp05g006573.t1, Achzpp06g008581.t1, Achzpp06g008587.t1, Achzpp06g008713.t1, Achzpp07g010859.t1, Achzpp07g011108.t1, Achzpp08g011799.t1, Achzpp08g012596.t1, Achzpp08g013122.t1, Achzpp09g014401.t1, Achzpp10g015291.t1, Achzpp10g015300.t1, Achzpp11g016401.t1, Achzpp11g016514.t1,…	Achzpa03g005070.t1, Achzpa08g013025.t1, Achzpa10g015254.t1, Achzpa14g021066.t1, Achzpa17g026081.t1, Achzpa19g028595.t1, Achzpa26g039447.t1
Core	OG0000001	Achbyp02g002173.t1, Achbyp02g002714.t1, Achbyp03g003624.t1, Achbyp03g004171.t1, Achbyp03g004867.t1, Achbyp06g008646.t1, Achbyp10g016146.t1, Achbyp11g016244.t1, Achbyp13g019853.t1, Achbyp14g021910.t1, Achbyp14g021918.t1, Achbyp15g022561.t1, Achbyp18g028128.t1, Achbyp18g028134.t1, Achbyp19g029878.t1, Achbyp21g033266.t1, Achbyp23g036433.t1, Achbyp24g038217.t1, Achbyp25g039371.t1, Achbyp28g043604.t1	Achbya02g002176.t1, Achbya02g002742.t1, Achbya03g003629.t1, Achbya03g004159.t1, Achbya03g004836.t1, Achbya06g008660.t1, Achbya10g016482.t1, Achbya11g016632.t1, Achbya13g020298.t1, Achbya14g022097.t1, Achbya14g022106.t1, Achbya15g022778.t1, Achbya18g028607.t1, Achbya18g028614.t1, Achbya21g033821.t1, Achbya23g037003.t1, Achbya24g038749.t1, Achbya25g039902.t1, Achbya28g044133.t1	Achv4p02g002087.t1, Achv4p02g002642.t1, Achv4p03g003542.t1, Achv4p03g004089.t1, Achv4p03g004782.t1, Achv4p06g008558.t1, Achv4p10g015996.t1, Achv4p11g016085.t1, Achv4p13g019695.t1, Achv4p14g021726.t1, Achv4p14g021735.t1, Achv4p15g022400.t1, Achv4p18g028104.t1, Achv4p18g028110.t1, Achv4p19g029840.t1, Achv4p21g033201.t1, Achv4p23g036351.t1, Achv4p24g038165.t1, Achv4p25g039262.t1, Achv4p28g043388.t1	Achv4a02g002128.t1, Achv4a02g002671.t1, Achv4a03g003538.t1, Achv4a03g004071.t1, Achv4a03g004753.t1, Achv4a06g008494.t1, Achv4a10g015927.t1, Achv4a11g016022.t1, Achv4a13g019613.t1, Achv4a14g021606.t1, Achv4a14g021614.t1, Achv4a15g022240.t1, Achv4a18g027847.t1, Achv4a18g027853.t1, Achv4a19g029596.t1, Achv4a21g032906.t1, Achv4a23g036022.t1, Achv4a24g037795.t1, Achv4a25g038864.t1, Achv4a28g042991.t1	Achhop02g002086.t1, Achhop02g002608.t1, Achhop03g003469.t1, Achhop03g003998.t1, Achhop03g004668.t1, Achhop06g008304.t1, Achhop10g015555.t1, Achhop11g015649.t1, Achhop13g019080.t1, Achhop14g021062.t1, Achhop14g021069.t1, Achhop15g021698.t1, Achhop18g027215.t1, Achhop18g027222.t1, Achhop19g028875.t1, Achhop21g032125.t1, Achhop23g035094.t1, Achhop24g036876.t1, Achhop25g037891.t1, Achhop28g041911.t1	Achhoa02g002150.t1, Achhoa02g002695.t1, Achhoa03g003628.t1, Achhoa03g004177.t1, Achhoa03g004869.t1, Achhoa10g016155.t1, Achhoa13g019860.t1, Achhoa14g021850.t1, Achhoa14g021857.t1, Achhoa15g022513.t1, Achhoa18g028287.t1, Achhoa18g028292.t1, Achhoa19g030035.t1, Achhoa21g033389.t1, Achhoa23g036540.t1, Achhoa24g038376.t1, Achhoa25g039489.t1, Achhoa28g043759.t1	Achhyp02g002139.t1, Achhyp02g002674.t1, Achhyp03g003558.t1, Achhyp03g004096.t1, Achhyp03g004780.t1, Achhyp06g008519.t1, Achhyp10g016057.t1, Achhyp11g016151.t1, Achhyp13g019777.t1, Achhyp14g021791.t1, Achhyp14g021799.t1, Achhyp15g022418.t1, Achhyp18g028144.t1, Achhyp18g028149.t1, Achhyp19g029863.t1, Achhyp21g033214.t1, Achhyp23g036318.t1, Achhyp24g038158.t1, Achhyp25g039250.t1, Achhyp28g043497.t1	Achhya02g002101.t1, Achhya02g002647.t1, Achhya03g003537.t1, Achhya03g004086.t1, Achhya03g004763.t1, Achhya06g008379.t1, Achhya10g015725.t1, Achhya11g015820.t1, Achhya13g019361.t1, Achhya14g021338.t1, Achhya14g021346.t1, Achhya15g021978.t1, Achhya18g027570.t1, Achhya18g027575.t1, Achhya19g029295.t1, Achhya21g032573.t1, Achhya23g035664.t1, Achhya24g037469.t1, Achhya25g038532.t1, Achhya28g042588.t1	Achjmp02g002128.t1, Achjmp02g002658.t1, Achjmp03g003547.t1, Achjmp03g004083.t1, Achjmp03g004740.t1, Achjmp06g008516.t1, Achjmp10g015924.t1, Achjmp11g016042.t1, Achjmp13g019589.t1, Achjmp14g021564.t1, Achjmp14g021572.t1, Achjmp15g022216.t1, Achjmp18g027914.t1, Achjmp18g027919.t1, Achjmp19g029663.t1, Achjmp21g032997.t1, Achjmp23g036061.t1, Achjmp24g037847.t1, Achjmp25g038920.t1, Achjmp28g043045.t1	Achjma02g002085.t1, Achjma02g002631.t1, Achjma03g003512.t1, Achjma03g004048.t1, Achjma03g004715.t1, Achjma06g008395.t1, Achjma10g015708.t1, Achjma11g015799.t1, Achjma13g019387.t1, Achjma14g021382.t1, Achjma14g021391.t1, Achjma15g022027.t1, Achjma18g027580.t1, Achjma18g027585.t1, Achjma19g029313.t1, Achjma21g032612.t1, Achjma23g035708.t1, Achjma24g037483.t1, Achjma25g038573.t1, Achjma28g042686.t1	Achjpp02g002150.t1, Achjpp02g002695.t1, Achjpp03g003606.t1, Achjpp03g004165.t1, Achjpp03g004836.t1, Achjpp06g008534.t1, Achjpp10g016081.t1, Achjpp11g016176.t1, Achjpp13g019714.t1, Achjpp14g021711.t1, Achjpp14g021720.t1, Achjpp15g022357.t1, Achjpp18g028093.t1, Achjpp18g028098.t1, Achjpp21g033183.t1, Achjpp23g036335.t1, Achjpp24g038150.t1, Achjpp25g039549.t1, Achjpp28g043744.t1	Achjpa02g002156.t1, Achjpa02g002705.t1, Achjpa03g003604.t1, Achjpa03g004143.t1, Achjpa03g004823.t1, Achjpa06g008571.t1, Achjpa10g016046.t1, Achjpa11g016145.t1, Achjpa13g019757.t1, Achjpa14g021724.t1, Achjpa14g021734.t1, Achjpa15g022396.t1, Achjpa18g028069.t1, Achjpa18g028076.t1, Achjpa19g029812.t1, Achjpa21g033167.t1, Achjpa23g036293.t1, Achjpa24g038124.t1, Achjpa25g039034.t1, Achjpa28g043225.t1	Achzpp02g002144.t1, Achzpp02g002692.t1, Achzpp03g003579.t1, Achzpp03g004129.t1, Achzpp03g004796.t1, Achzpp06g008525.t1, Achzpp10g016065.t1, Achzpp11g016164.t1, Achzpp13g019763.t1, Achzpp14g021716.t1, Achzpp14g021723.t1, Achzpp15g022366.t1, Achzpp18g028081.t1, Achzpp18g028091.t1, Achzpp19g029834.t1, Achzpp21g033165.t1, Achzpp23g036288.t1, Achzpp24g038122.t1, Achzpp25g039236.t1, Achzpp28g043455.t1	Achzpa02g002149.t1, Achzpa02g002682.t1, Achzpa03g003582.t1, Achzpa03g004125.t1, Achzpa03g004814.t1, Achzpa06g008521.t1, Achzpa10g015998.t1, Achzpa11g016086.t1, Achzpa13g019617.t1, Achzpa14g021600.t1, Achzpa14g021609.t1, Achzpa15g022263.t1, Achzpa18g027886.t1, Achzpa18g027892.t1, Achzpa19g029657.t1, Achzpa21g032979.t1, Achzpa23g036049.t1, Achzpa24g037833.t1, Achzpa25g038883.t1, Achzpa28g043069.t1
Core	OG0000003	Achbyp17g025475.t1, Achbyp22g034234.t1	Achbya03g004059.t1, Achbya07g010823.t1, Achbya08g012872.t1, Achbya12g018606.t1, Achbya14g021247.t1, Achbya14g021486.t1, Achbya17g027314.t1, Achbya21g033029.t1, Achbya23g037312.t1, Achbya24g037932.t1, Achbya24g038099.t1, Achbya25g039280.t1, Achbya26g040554.t1, Achbya27g042725.t1, Achbya27g043235.t1	Achv4p01g001383.t1, Achv4p02g002637.t1, Achv4p03g004810.t1, Achv4p03g004998.t1, Achv4p04g006492.t1, Achv4p05g007143.t1, Achv4p06g008761.t1, Achv4p06g008804.t1, Achv4p06g008864.t1, Achv4p10g015439.t1, Achv4p11g016417.t1, Achv4p11g016841.t1, Achv4p12g017550.t1, Achv4p12g017726.t1, Achv4p12g018023.t1, Achv4p13g019579.t1, Achv4p14g020820.t1, Achv4p15g023482.t1, Achv4p17g026100.t1, Achv4p17g026737.t1,…	Achv4a03g004586.t1, Achv4a03g004781.t1, Achv4a03g004962.t1, Achv4a10g015345.t1, Achv4a12g017630.t1, Achv4a18g027738.t1, Achv4a20g030340.t1, Achv4a21g032872.t1, Achv4a24g036867.t1, Achv4a24g037748.t1, Achv4a24g037860.t1, Achv4a27g041628.t1, Achv4a29g044562.t1, Achv4a29g045421.t1	Achhop01g000502.t1, Achhop03g003329.t1, Achhop03g003331.t1, Achhop04g005449.t1, Achhop05g007077.t1, Achhop06g008542.t1, Achhop08g011797.t1, Achhop10g014388.t1, Achhop12g017470.t1, Achhop13g018947.t1, Achhop14g020219.t1, Achhop15g022393.t1, Achhop17g025294.t1, Achhop17g025444.t1, Achhop18g027261.t1, Achhop18g027513.t1, Achhop19g027717.t1, Achhop20g030535.t1, Achhop21g031391.t1, Achhop24g036827.t1,…	Achhoa01g000516.t1, Achhoa02g002690.t1, Achhoa03g003484.t1, Achhoa03g003485.t1, Achhoa03g005072.t1, Achhoa04g005971.t1, Achhoa05g007351.t1, Achhoa06g008662.t1, Achhoa06g008912.t1, Achhoa10g015597.t1, Achhoa11g016584.t1, Achhoa12g017868.t1, Achhoa12g018178.t1, Achhoa15g023235.t1, Achhoa16g024557.t1, Achhoa18g027434.t1, Achhoa18g028161.t1, Achhoa19g028797.t1, Achhoa21g032645.t1, Achhoa23g036470.t1,…	Achhyp01g001142.t1, Achhyp02g002670.t1, Achhyp03g004805.t1, Achhyp03g004993.t1, Achhyp05g007067.t1, Achhyp10g015489.t1, Achhyp11g017345.t1, Achhyp12g017769.t1, Achhyp12g018105.t1, Achhyp14g021997.t1, Achhyp15g023487.t1, Achhyp18g028439.t1, Achhyp20g030600.t1, Achhyp21g033178.t1, Achhyp24g038108.t1, Achhyp27g042092.t1, Achhyp27g042374.t1, Achhyp29g045079.t1, Achhyp29g045667.t1	Achhya02g002642.t1, Achhya03g004976.t1, Achhya06g008354.t1, Achhya06g008631.t1, Achhya06g008691.t1, Achhya07g010928.t1, Achhya11g016558.t1, Achhya12g017210.t1, Achhya12g017267.t1, Achhya12g017434.t1, Achhya12g018045.t1, Achhya14g020484.t1, Achhya16g023950.t1, Achhya18g027462.t1, Achhya18g027873.t1, Achhya20g030650.t1, Achhya20g030877.t1, Achhya21g031837.t1, Achhya23g035818.t1, Achhya24g036543.t1,…	Achjmp03g003216.t1, Achjmp03g004763.t1, Achjmp03g004859.t1, Achjmp07g011050.t1, Achjmp09g013537.t1, Achjmp11g016369.t1, Achjmp12g017934.t1, Achjmp12g018262.t1, Achjmp13g019870.t1, Achjmp17g025883.t1, Achjmp29g044617.t1	Achjma26g039788.t1	Achjpp01g001042.t1, Achjpp03g005290.t1, Achjpp04g005448.t1, Achjpp04g006022.t1, Achjpp17g026221.t1, Achjpp29g045116.t1	Achjpa03g004045.t1, Achjpa05g006652.t1, Achjpa05g007730.t1, Achjpa07g010675.t1, Achjpa12g018048.t1, Achjpa17g025461.t1, Achjpa19g028784.t1, Achjpa21g032389.t1, Achjpa21g032390.t1, Achjpa23g036802.t1, Achjpa27g041655.t1, Achjpa28g043861.t1, Achjpa29g045605.t1	Achzpp03g004636.t1, Achzpp07g010895.t1, Achzpp09g014007.t1, Achzpp09g014021.t1, Achzpp09g014057.t1, Achzpp09g014105.t1, Achzpp10g015497.t1, Achzpp14g021131.t1, Achzpp15g022297.t1, Achzpp19g029316.t1, Achzpp21g033130.t1, Achzpp24g037472.t1, Achzpp25g038666.t1, Achzpp26g040798.t1, Achzpp27g042078.t1, Achzpp27g042227.t1, Achzpp28g043475.t1	Achzpa02g002583.t1, Achzpa02g002678.t1, Achzpa06g008738.t1, Achzpa07g011090.t1, Achzpa08g011423.t1, Achzpa08g011428.t1, Achzpa11g017099.t1, Achzpa13g019505.t1, Achzpa17g026404.t1, Achzpa18g027784.t1, Achzpa21g032096.t1, Achzpa24g037785.t1, Achzpa24g037902.t1, Achzpa27g041697.t1, Achzpa28g043072.t1, Achzpa29g044601.t1
Core	OG0000004	Achbyp02g002718.t1, Achbyp07g010967.t1, Achbyp07g010971.t1, Achbyp17g026377.t1, Achbyp21g032416.t1, Achbyp23g036183.t1, Achbyp28g043531.t1	Achbya04g005608.t1, Achbya05g007720.t1, Achbya07g011072.t1, Achbya07g011075.t1, Achbya16g024363.t1, Achbya16g024411.t1, Achbya17g026860.t1, Achbya18g028300.t1, Achbya18g028353.t1, Achbya19g029135.t1, Achbya22g034952.t1, Achbya23g036665.t1	Achv4p05g007409.t1, Achv4p07g010820.t1, Achv4p07g010823.t1, Achv4p12g017878.t1, Achv4p16g024488.t1, Achv4p17g026400.t1, Achv4p18g027834.t1, Achv4p23g036067.t1, Achv4p23g036068.t1, Achv4p28g043320.t1, Achv4p28g043321.t1, Achv4p29g045107.t1	Achv4a28g042919.t1, Achv4a28g042920.t1	Achhop04g005372.t1, Achhop05g007197.t1, Achhop07g010716.t1, Achhop09g013635.t1, Achhop13g018923.t1, Achhop18g026945.t1	Achhoa04g005619.t1, Achhoa07g010996.t1, Achhoa16g024228.t1, Achhoa16g024311.t1, Achhoa17g026516.t1, Achhoa18g027975.t1, Achhoa27g041675.t1, Achhoa27g041805.t1, Achhoa27g041900.t1	Achhyp04g005477.t1, Achhyp05g007352.t1, Achhyp07g010838.t1, Achhyp07g011096.t1, Achhyp10g015646.t1, Achhyp12g018207.t1, Achhyp12g018208.t1, Achhyp14g021387.t1, Achhyp16g023978.t1, Achhyp16g024119.t1, Achhyp16g024232.t1, Achhyp16g024287.t1, Achhyp17g026397.t1, Achhyp18g027832.t1, Achhyp19g028655.t1, Achhyp23g036029.t1, Achhyp23g036030.t1, Achhyp25g038606.t1, Achhyp26g039973.t1, Achhyp27g041436.t1,…	Achhya05g006875.t1, Achhya10g014920.t1, Achhya10g014921.t1, Achhya12g017807.t1, Achhya14g020943.t1, Achhya23g035350.t1	Achjmp04g005470.t1, Achjmp07g010782.t1, Achjmp07g010785.t1, Achjmp16g023725.t1, Achjmp18g027618.t1, Achjmp25g038273.t1, Achjmp27g041259.t1, Achjmp28g042977.t1	Achjma01g000828.t1, Achjma11g016050.t1, Achjma14g021143.t1, Achjma16g023444.t1, Achjma19g028118.t1, Achjma22g033870.t1, Achjma25g037820.t1, Achjma27g040791.t1, Achjma27g040899.t1, Achjma29g044481.t1	Achjpp05g007382.t1, Achjpp07g010872.t1, Achjpp10g015265.t1, Achjpp16g023928.t1, Achjpp17g026362.t1, Achjpp19g028605.t1, Achjpp21g032349.t1, Achjpp25g038904.t1, Achjpp29g045552.t1, Achjpp29g045592.t1	Achjpa01g000866.t1, Achjpa04g005576.t1, Achjpa05g007400.t1, Achjpa05g007401.t1, Achjpa05g007434.t1, Achjpa06g008621.t1, Achjpa07g010907.t1, Achjpa10g015812.t1, Achjpa12g018015.t1, Achjpa16g023992.t1, Achjpa16g024064.t1, Achjpa17g026358.t1, Achjpa18g027934.t1, Achjpa22g034282.t1, Achjpa23g036002.t1, Achjpa23g036003.t1, Achjpa27g041546.t1, Achjpa29g044981.t1	Achzpp01g000838.t1, Achzpp01g000847.t1, Achzpp02g002696.t1, Achzpp02g002697.t1, Achzpp04g005534.t1, Achzpp04g005539.t1, Achzpp04g005540.t1, Achzpp05g007158.t1, Achzpp05g007352.t1, Achzpp05g007362.t1, Achzpp05g007380.t1, Achzpp06g008531.t1, Achzpp06g008593.t1, Achzpp07g010768.t1, Achzpp08g012356.t1, Achzpp09g014013.t1, Achzpp09g014026.t1, Achzpp10g015207.t1, Achzpp10g015238.t1, Achzpp10g015248.t1,…	Achzpa04g005558.t1, Achzpa05g007389.t1, Achzpa07g011068.t1, Achzpa11g016628.t1, Achzpa16g023817.t1, Achzpa16g023831.t1, Achzpa16g023832.t1, Achzpa17g026180.t1, Achzpa25g039237.t1, Achzpa27g041215.t1, Achzpa27g041287.t1, Achzpa28g042994.t1, Achzpa28g042995.t1
Core	OG0000005	Achbyp12g017580.t1, Achbyp12g017581.t1, Achbyp12g017582.t1, Achbyp12g017589.t1, Achbyp12g017592.t1, Achbyp12g017593.t1, Achbyp17g026680.t1, Achbyp17g026681.t1, Achbyp17g026682.t1, Achbyp17g026685.t1, Achbyp19g029354.t1	Achbya06g008876.t1, Achbya06g008878.t1, Achbya12g017988.t1, Achbya12g017989.t1, Achbya12g017990.t1, Achbya12g017998.t1, Achbya12g018001.t1, Achbya12g018002.t1, Achbya17g027166.t1, Achbya17g027168.t1, Achbya17g027169.t1, Achbya17g027170.t1, Achbya17g027171.t1, Achbya17g027172.t1, Achbya17g027175.t1	Achv4p06g008751.t1, Achv4p12g017424.t1, Achv4p12g017425.t1, Achv4p12g017426.t1, Achv4p12g017435.t1, Achv4p12g017436.t1, Achv4p12g017437.t1, Achv4p12g017439.t1, Achv4p12g017440.t1, Achv4p17g026688.t1, Achv4p17g026689.t1, Achv4p17g026691.t1, Achv4p17g026692.t1, Achv4p17g026693.t1, Achv4p17g026695.t1, Achv4p17g026696.t1, Achv4p17g026697.t1, Achv4p17g026700.t1	Achv4a06g008700.t1, Achv4a06g008703.t1, Achv4a06g008705.t1, Achv4a12g017334.t1, Achv4a12g017335.t1, Achv4a12g017343.t1, Achv4a12g017346.t1, Achv4a12g017347.t1, Achv4a17g026407.t1, Achv4a17g026408.t1, Achv4a17g026410.t1, Achv4a17g026413.t1	Achhop06g008489.t1, Achhop06g008491.t1, Achhop12g016911.t1, Achhop12g016912.t1, Achhop12g016913.t1, Achhop12g016920.t1, Achhop12g016923.t1, Achhop12g016924.t1, Achhop17g025853.t1, Achhop17g025854.t1, Achhop17g025855.t1, Achhop17g025856.t1, Achhop17g025857.t1, Achhop17g025858.t1, Achhop17g025859.t1, Achhop17g025860.t1, Achhop17g025863.t1	Achhoa06g008897.t1, Achhoa06g008898.t1, Achhoa06g008899.t1, Achhoa06g008900.t1, Achhoa12g017567.t1, Achhoa12g017568.t1, Achhoa12g017569.t1, Achhoa12g017570.t1, Achhoa12g017578.t1, Achhoa12g017579.t1, Achhoa12g017580.t1, Achhoa12g017581.t1, Achhoa12g017582.t1, Achhoa17g026818.t1, Achhoa17g026819.t1, Achhoa17g026824.t1, Achhoa17g026825.t1, Achhoa17g026826.t1, Achhoa17g026829.t1	Achhyp06g008731.t1, Achhyp06g008733.t1, Achhyp06g008735.t1, Achhyp12g017467.t1, Achhyp12g017468.t1, Achhyp12g017469.t1, Achhyp12g017477.t1, Achhyp12g017480.t1, Achhyp12g017481.t1, Achhyp17g026687.t1, Achhyp17g026688.t1, Achhyp17g026690.t1, Achhyp17g026691.t1, Achhyp17g026692.t1, Achhyp17g026695.t1	Achhya06g008576.t1, Achhya12g017133.t1, Achhya12g017134.t1, Achhya12g017135.t1, Achhya12g017143.t1, Achhya12g017144.t1, Achhya12g017148.t1, Achhya12g017149.t1, Achhya17g026158.t1, Achhya17g026159.t1, Achhya17g026161.t1, Achhya17g026162.t1, Achhya17g026163.t1, Achhya17g026166.t1	Achjmp06g008704.t1, Achjmp06g008706.t1, Achjmp12g017331.t1, Achjmp12g017332.t1, Achjmp12g017333.t1, Achjmp12g017341.t1, Achjmp12g017342.t1, Achjmp12g017344.t1, Achjmp12g017347.t1, Achjmp12g017348.t1, Achjmp17g026476.t1, Achjmp17g026477.t1, Achjmp17g026479.t1, Achjmp17g026480.t1, Achjmp17g026481.t1, Achjmp17g026483.t1, Achjmp17g026484.t1, Achjmp17g026485.t1, Achjmp17g026488.t1	Achjma06g008582.t1, Achjma12g017103.t1, Achjma12g017104.t1, Achjma12g017105.t1, Achjma12g017112.t1, Achjma12g017114.t1, Achjma12g017115.t1, Achjma17g026122.t1, Achjma17g026123.t1, Achjma17g026125.t1, Achjma17g026126.t1, Achjma17g026127.t1, Achjma17g026129.t1, Achjma17g026130.t1, Achjma17g026131.t1, Achjma17g026135.t1	Achjpp06g008726.t1, Achjpp06g008728.t1, Achjpp12g017476.t1, Achjpp12g017477.t1, Achjpp12g017478.t1, Achjpp12g017486.t1, Achjpp12g017487.t1, Achjpp12g017488.t1, Achjpp12g017490.t1, Achjpp12g017491.t1, Achjpp17g026646.t1, Achjpp17g026647.t1, Achjpp17g026649.t1, Achjpp17g026650.t1, Achjpp17g026651.t1, Achjpp17g026654.t1	Achjpa06g008778.t1, Achjpa06g008780.t1, Achjpa12g017461.t1, Achjpa12g017462.t1, Achjpa12g017463.t1, Achjpa12g017471.t1, Achjpa12g017472.t1, Achjpa12g017474.t1, Achjpa12g017476.t1, Achjpa12g017477.t1, Achjpa17g026656.t1, Achjpa17g026657.t1, Achjpa17g026659.t1, Achjpa17g026660.t1, Achjpa17g026662.t1, Achjpa17g026663.t1, Achjpa17g026664.t1, Achjpa17g026667.t1	Achzpp06g008730.t1, Achzpp06g008733.t1, Achzpp06g008735.t1, Achzpp12g017494.t1, Achzpp12g017495.t1, Achzpp12g017502.t1, Achzpp12g017506.t1, Achzpp12g017507.t1, Achzpp17g026667.t1, Achzpp17g026668.t1, Achzpp17g026670.t1, Achzpp17g026671.t1, Achzpp17g026672.t1, Achzpp17g026675.t1	Achzpa06g008728.t1, Achzpa12g017375.t1, Achzpa12g017376.t1, Achzpa12g017384.t1, Achzpa12g017386.t1, Achzpa17g026485.t1, Achzpa17g026487.t1, Achzpa17g026489.t1, Achzpa17g026491.t1, Achzpa17g026492.t1, Achzpa17g026495.t1
Core	OG0000006	Achbyp04g005919.t1, Achbyp04g005920.t1, Achbyp10g015630.t1, Achbyp10g015707.t1, Achbyp10g015709.t1, Achbyp10g015710.t1, Achbyp10g015782.t1, Achbyp10g015783.t1, Achbyp10g015784.t1, Achbyp10g015785.t1, Achbyp10g015786.t1, Achbyp10g015787.t1, Achbyp10g015790.t1, Achbyp11g016549.t1, Achbyp11g016553.t1, Achbyp11g016555.t1, Achbyp11g016556.t1, Achbyp11g016558.t1, Achbyp11g016633.t1, Achbyp21g032686.t1,…	Achbya04g005913.t1, Achbya10g015969.t1, Achbya10g016050.t1, Achbya10g016053.t1, Achbya10g016118.t1, Achbya10g016119.t1, Achbya10g016121.t1, Achbya10g016122.t1, Achbya11g017030.t1, Achbya21g033253.t1	Achv4p04g005861.t1, Achv4p10g015492.t1, Achv4p10g015569.t1, Achv4p10g015570.t1, Achv4p10g015637.t1, Achv4p10g015639.t1, Achv4p10g015640.t1, Achv4p10g015641.t1, Achv4p10g015642.t1, Achv4p10g015643.t1, Achv4p10g015648.t1, Achv4p11g016393.t1, Achv4p11g016396.t1, Achv4p11g016398.t1, Achv4p11g016400.t1, Achv4p11g016402.t1, Achv4p11g016469.t1, Achv4p21g032632.t1, Achv4p21g032638.t1	Achv4a11g016321.t1, Achv4a11g016329.t1, Achv4a11g016332.t1	Achhop04g005672.t1, Achhop04g005673.t1, Achhop10g015053.t1, Achhop10g015130.t1, Achhop10g015134.t1, Achhop10g015197.t1, Achhop10g015198.t1, Achhop10g015199.t1, Achhop10g015201.t1, Achhop10g015203.t1, Achhop11g015941.t1, Achhop11g015943.t1, Achhop11g015947.t1, Achhop11g015950.t1, Achhop11g015953.t1, Achhop11g016027.t1, Achhop21g031568.t1	Achhoa04g005921.t1, Achhoa10g015645.t1, Achhoa10g015722.t1, Achhoa10g015723.t1, Achhoa10g015791.t1, Achhoa10g015792.t1, Achhoa10g015793.t1, Achhoa10g015796.t1, Achhoa11g016566.t1, Achhoa11g016568.t1, Achhoa11g016570.t1, Achhoa11g016640.t1, Achhoa21g032823.t1, Achhoa21g032825.t1, Achhoa21g032826.t1, Achhoa21g032829.t1	Achhyp04g005785.t1, Achhyp04g005786.t1, Achhyp10g015538.t1, Achhyp10g015539.t1, Achhyp10g015621.t1, Achhyp10g015623.t1, Achhyp10g015696.t1, Achhyp10g015698.t1, Achhyp10g015699.t1, Achhyp10g015700.t1, Achhyp10g015702.t1, Achhyp10g015703.t1, Achhyp10g015707.t1, Achhyp11g016449.t1, Achhyp11g016455.t1, Achhyp11g016457.t1, Achhyp11g016459.t1, Achhyp11g016461.t1, Achhyp11g016530.t1, Achhyp21g032650.t1	Achhya04g005768.t1, Achhya04g005769.t1, Achhya10g015227.t1, Achhya10g015300.t1, Achhya10g015303.t1, Achhya10g015374.t1, Achhya10g015375.t1, Achhya10g015376.t1, Achhya10g015377.t1, Achhya10g015379.t1, Achhya11g016122.t1, Achhya11g016127.t1, Achhya11g016128.t1, Achhya11g016130.t1, Achhya11g016131.t1, Achhya11g016133.t1, Achhya11g016203.t1, Achhya21g032006.t1, Achhya21g032008.t1, Achhya21g032009.t1,…	Achjmp10g015568.t1, Achjmp11g016350.t1, Achjmp11g016351.t1	Achjma04g005741.t1, Achjma04g005742.t1, Achjma10g015225.t1, Achjma10g015295.t1, Achjma10g015365.t1, Achjma10g015366.t1, Achjma10g015368.t1, Achjma11g016101.t1, Achjma11g016103.t1, Achjma11g016105.t1, Achjma21g032040.t1, Achjma21g032044.t1, Achjma21g032045.t1, Achjma21g032047.t1	Achjpp04g005828.t1, Achjpp04g005829.t1, Achjpp10g015570.t1, Achjpp10g015646.t1, Achjpp10g015719.t1, Achjpp10g015720.t1, Achjpp10g015721.t1, Achjpp10g015722.t1, Achjpp10g015723.t1, Achjpp10g015726.t1, Achjpp11g016479.t1, Achjpp11g016482.t1, Achjpp11g016484.t1, Achjpp11g016485.t1, Achjpp11g016487.t1, Achjpp11g016558.t1, Achjpp21g032615.t1, Achjpp21g032620.t1	Achjpa04g005867.t1, Achjpa04g005868.t1, Achjpa10g015544.t1, Achjpa10g015623.t1, Achjpa10g015627.t1, Achjpa10g015690.t1, Achjpa10g015692.t1, Achjpa10g015693.t1, Achjpa10g015695.t1, Achjpa11g016447.t1, Achjpa11g016450.t1, Achjpa11g016524.t1	Achzpp10g015550.t1, Achzpp10g015625.t1, Achzpp10g015626.t1, Achzpp10g015695.t1, Achzpp10g015697.t1, Achzpp10g015698.t1, Achzpp10g015699.t1, Achzpp10g015700.t1, Achzpp10g015701.t1, Achzpp10g015706.t1, Achzpp11g016471.t1, Achzpp11g016474.t1, Achzpp11g016476.t1, Achzpp11g016478.t1, Achzpp11g016554.t1, Achzpp21g032595.t1, Achzpp21g032599.t1	Achzpa04g005850.t1, Achzpa04g005851.t1, Achzpa10g015495.t1, Achzpa10g015564.t1, Achzpa10g015567.t1, Achzpa10g015633.t1, Achzpa10g015634.t1, Achzpa10g015635.t1, Achzpa10g015637.t1, Achzpa10g015639.t1, Achzpa11g016386.t1, Achzpa11g016388.t1, Achzpa11g016392.t1, Achzpa11g016394.t1, Achzpa11g016398.t1, Achzpa11g016465.t1, Achzpa21g032421.t1, Achzpa21g032423.t1, Achzpa21g032424.t1
Core	OG0000008	Achbyp02g001706.t1, Achbyp02g001708.t1, Achbyp02g001709.t1, Achbyp02g001710.t1, Achbyp02g002295.t1, Achbyp03g004870.t1, Achbyp03g004871.t1, Achbyp22g033587.t1, Achbyp22g033588.t1, Achbyp22g034260.t1, Achbyp22g034581.t1, Achbyp24g037587.t1	Achbya02g001685.t1, Achbya02g001706.t1, Achbya02g001708.t1, Achbya02g001711.t1, Achbya02g001712.t1, Achbya02g001713.t1, Achbya02g001714.t1, Achbya02g001721.t1, Achbya02g002296.t1, Achbya03g004839.t1, Achbya03g004841.t1, Achbya22g034134.t1, Achbya22g034135.t1, Achbya22g034797.t1, Achbya22g035129.t1, Achbya24g038116.t1	Achv4p02g001619.t1, Achv4p02g001638.t1, Achv4p02g001640.t1, Achv4p02g001642.t1, Achv4p02g001643.t1, Achv4p02g001647.t1, Achv4p02g002220.t1, Achv4p03g004786.t1, Achv4p22g033543.t1, Achv4p22g033544.t1, Achv4p22g034208.t1, Achv4p22g034516.t1, Achv4p24g037552.t1	Achv4a02g001669.t1, Achv4a02g001689.t1, Achv4a02g001691.t1, Achv4a02g001694.t1, Achv4a02g001695.t1, Achv4a02g001696.t1, Achv4a02g001697.t1, Achv4a02g001702.t1, Achv4a02g002260.t1, Achv4a03g004756.t1, Achv4a22g033234.t1, Achv4a22g033235.t1, Achv4a22g033895.t1, Achv4a22g034209.t1, Achv4a24g037175.t1	Achhop02g001629.t1, Achhop02g001652.t1, Achhop02g001655.t1, Achhop02g001658.t1, Achhop02g001659.t1, Achhop02g001660.t1, Achhop02g001661.t1, Achhop02g001667.t1, Achhop02g001668.t1, Achhop02g002215.t1, Achhop03g004671.t1, Achhop22g032449.t1, Achhop22g032450.t1, Achhop22g033101.t1, Achhop22g033384.t1, Achhop24g036263.t1	Achhoa02g001675.t1, Achhoa02g001697.t1, Achhoa02g001700.t1, Achhoa02g001703.t1, Achhoa02g001704.t1, Achhoa02g001705.t1, Achhoa02g001706.t1, Achhoa02g001712.t1, Achhoa02g002272.t1, Achhoa03g004872.t1, Achhoa22g033719.t1, Achhoa22g033720.t1, Achhoa22g034371.t1, Achhoa22g034707.t1	Achhyp02g001673.t1, Achhyp02g001694.t1, Achhyp02g001696.t1, Achhyp02g001698.t1, Achhyp02g001699.t1, Achhyp02g001700.t1, Achhyp02g001701.t1, Achhyp02g001705.t1, Achhyp02g002269.t1, Achhyp03g004783.t1, Achhyp22g033551.t1, Achhyp22g033552.t1, Achhyp22g034212.t1, Achhyp24g037509.t1	Achhya02g001641.t1, Achhya02g001662.t1, Achhya02g001665.t1, Achhya02g001667.t1, Achhya02g001671.t1, Achhya02g001672.t1, Achhya02g001677.t1, Achhya02g002233.t1, Achhya03g004766.t1, Achhya22g032894.t1, Achhya22g033548.t1, Achhya22g033851.t1, Achhya24g036856.t1	Achjmp02g001655.t1, Achjmp02g001674.t1, Achjmp02g001676.t1, Achjmp02g001679.t1, Achjmp02g001680.t1, Achjmp02g001681.t1, Achjmp02g001685.t1, Achjmp02g002247.t1, Achjmp03g004743.t1, Achjmp22g033303.t1, Achjmp22g033304.t1, Achjmp22g033954.t1, Achjmp22g034263.t1	Achjma02g001621.t1, Achjma02g001641.t1, Achjma02g001644.t1, Achjma02g001647.t1, Achjma02g001648.t1, Achjma02g001649.t1, Achjma02g001652.t1, Achjma02g002216.t1, Achjma03g004718.t1, Achjma22g032942.t1, Achjma22g032943.t1, Achjma22g033598.t1, Achjma22g033892.t1, Achjma24g036857.t1	Achjpp02g001672.t1, Achjpp02g001693.t1, Achjpp02g001695.t1, Achjpp02g001697.t1, Achjpp02g001698.t1, Achjpp02g001699.t1, Achjpp02g001700.t1, Achjpp02g002271.t1, Achjpp03g004840.t1, Achjpp03g004841.t1, Achjpp22g033515.t1, Achjpp22g033516.t1, Achjpp22g034190.t1, Achjpp22g034505.t1, Achjpp24g037515.t1	Achjpa02g001676.t1, Achjpa02g001696.t1, Achjpa02g001698.t1, Achjpa02g001700.t1, Achjpa02g001701.t1, Achjpa02g001702.t1, Achjpa02g001703.t1, Achjpa02g001707.t1, Achjpa02g002279.t1, Achjpa03g004826.t1, Achjpa03g004828.t1, Achjpa22g033476.t1, Achjpa22g033477.t1, Achjpa22g034129.t1, Achjpa22g034445.t1, Achjpa24g037486.t1	Achzpp02g001666.t1, Achzpp02g001688.t1, Achzpp02g001692.t1, Achzpp02g001693.t1, Achzpp02g001694.t1, Achzpp02g001695.t1, Achzpp22g033491.t1, Achzpp22g033492.t1, Achzpp22g034163.t1	Achzpa02g001694.t1, Achzpa02g001715.t1, Achzpa02g001718.t1, Achzpa02g001722.t1, Achzpa02g001723.t1, Achzpa02g001724.t1, Achzpa02g001725.t1, Achzpa02g002263.t1, Achzpa03g004817.t1, Achzpa22g033303.t1, Achzpa22g033304.t1, Achzpa22g033945.t1, Achzpa22g034236.t1, Achzpa24g037206.t1
Core	OG0000009	Achbyp03g003667.t1, Achbyp03g004498.t1, Achbyp12g017558.t1, Achbyp15g023331.t1, Achbyp16g024509.t1, Achbyp17g026707.t1, Achbyp17g026708.t1, Achbyp17g026710.t1, Achbyp17g026712.t1, Achbyp22g033557.t1, Achbyp22g033558.t1	Achbya02g002223.t1, Achbya03g003671.t1, Achbya03g004476.t1, Achbya05g007638.t1, Achbya12g017960.t1, Achbya12g017967.t1, Achbya15g023718.t1, Achbya16g024971.t1, Achbya17g027196.t1, Achbya17g027197.t1, Achbya17g027199.t1, Achbya17g027201.t1, Achbya17g027202.t1, Achbya22g034107.t1, Achbya22g034108.t1	Achv4p03g003578.t1, Achv4p03g004401.t1, Achv4p05g007576.t1, Achv4p12g017401.t1, Achv4p12g017402.t1, Achv4p12g017404.t1, Achv4p15g023360.t1, Achv4p16g024546.t1, Achv4p17g026721.t1, Achv4p17g026722.t1, Achv4p17g026725.t1, Achv4p17g026727.t1, Achv4p17g026728.t1, Achv4p17g026731.t1, Achv4p22g033513.t1	Achv4a03g003572.t1, Achv4a03g004389.t1, Achv4a05g007502.t1, Achv4a12g017308.t1, Achv4a12g017309.t1, Achv4a12g017312.t1, Achv4a15g023179.t1, Achv4a16g024339.t1, Achv4a17g026434.t1, Achv4a17g026435.t1, Achv4a17g026437.t1, Achv4a17g026439.t1, Achv4a17g026440.t1, Achv4a17g026442.t1, Achv4a17g026444.t1, Achv4a17g026447.t1, Achv4a22g033206.t1, Achv4a22g033207.t1	Achhop03g003510.t1, Achhop03g004306.t1, Achhop05g007353.t1, Achhop12g016888.t1, Achhop12g016893.t1, Achhop12g016894.t1, Achhop15g022631.t1, Achhop16g023780.t1, Achhop17g025886.t1, Achhop17g025887.t1, Achhop17g025888.t1, Achhop22g032417.t1, Achhop22g032418.t1	Achhoa03g004494.t1, Achhoa22g033692.t1	Achhyp03g003590.t1, Achhyp03g004415.t1, Achhyp05g007522.t1, Achhyp12g017438.t1, Achhyp12g017441.t1, Achhyp12g017442.t1, Achhyp12g017447.t1, Achhyp12g017449.t1, Achhyp15g023359.t1, Achhyp16g024576.t1, Achhyp17g026717.t1, Achhyp17g026718.t1, Achhyp17g026720.t1, Achhyp17g026721.t1, Achhyp17g026723.t1, Achhyp17g026726.t1, Achhyp22g033521.t1, Achhyp22g033522.t1	Achhya03g003574.t1, Achhya03g004398.t1, Achhya05g007388.t1, Achhya12g017109.t1, Achhya12g017110.t1, Achhya12g017113.t1, Achhya15g022933.t1, Achhya16g024069.t1, Achhya17g026189.t1, Achhya17g026190.t1, Achhya17g026192.t1, Achhya17g026193.t1, Achhya17g026195.t1, Achhya17g026197.t1, Achhya17g026199.t1, Achhya17g026201.t1, Achhya22g032865.t1, Achhya22g032866.t1, Achhya28g042645.t1	Achjmp03g003576.t1, Achjmp03g004388.t1, Achjmp05g007519.t1, Achjmp12g017311.t1, Achjmp12g017312.t1, Achjmp12g017313.t1, Achjmp15g023166.t1, Achjmp16g024354.t1, Achjmp17g026512.t1, Achjmp17g026514.t1, Achjmp17g026516.t1, Achjmp22g033274.t1	Achjma03g003554.t1, Achjma03g004348.t1, Achjma05g007445.t1, Achjma12g017082.t1, Achjma16g024019.t1, Achjma17g026156.t1, Achjma17g026157.t1, Achjma17g026159.t1, Achjma17g026161.t1, Achjma17g026164.t1, Achjma22g032910.t1, Achjma22g032911.t1	Achjpp02g002196.t1, Achjpp03g003648.t1, Achjpp03g004483.t1, Achjpp05g007541.t1, Achjpp12g017451.t1, Achjpp12g017456.t1, Achjpp15g023316.t1, Achjpp16g024506.t1, Achjpp17g026676.t1, Achjpp17g026677.t1, Achjpp17g026679.t1, Achjpp17g026680.t1, Achjpp22g033485.t1, Achjpp22g033486.t1	Achjpa02g002205.t1, Achjpa03g003649.t1, Achjpa03g004463.t1, Achjpa05g007579.t1, Achjpa12g017435.t1, Achjpa12g017441.t1, Achjpa15g023331.t1, Achjpa16g024518.t1, Achjpa17g026690.t1, Achjpa17g026691.t1, Achjpa17g026693.t1, Achjpa17g026695.t1, Achjpa17g026697.t1, Achjpa22g033451.t1	Achzpp03g003614.t1, Achzpp03g004441.t1, Achzpp05g007528.t1, Achzpp12g017474.t1, Achzpp12g017476.t1, Achzpp15g023334.t1, Achzpp16g024546.t1, Achzpp17g026697.t1, Achzpp17g026699.t1, Achzpp17g026701.t1, Achzpp17g026703.t1, Achzpp17g026704.t1, Achzpp22g033460.t1	Achzpa03g003619.t1, Achzpa03g004439.t1, Achzpa05g007536.t1, Achzpa12g017354.t1, Achzpa12g017356.t1, Achzpa15g023219.t1, Achzpa16g024382.t1, Achzpa17g026517.t1, Achzpa17g026518.t1, Achzpa17g026520.t1, Achzpa17g026523.t1, Achzpa22g033274.t1, Achzpa22g033275.t1
Core	OG0000011	Achbyp08g011934.t1, Achbyp08g011935.t1, Achbyp08g011936.t1, Achbyp08g011937.t1, Achbyp08g011940.t1, Achbyp08g011954.t1, Achbyp08g011955.t1, Achbyp08g011956.t1, Achbyp08g012000.t1, Achbyp08g012001.t1, Achbyp08g012003.t1, Achbyp08g012008.t1, Achbyp08g012014.t1, Achbyp08g012016.t1, Achbyp08g012018.t1, Achbyp15g023249.t1, Achbyp29g045517.t1	Achbya08g012081.t1, Achbya08g012082.t1, Achbya08g012083.t1, Achbya08g012085.t1, Achbya08g012102.t1, Achbya08g012103.t1, Achbya08g012105.t1, Achbya08g012148.t1, Achbya08g012149.t1, Achbya08g012152.t1, Achbya08g012157.t1, Achbya08g012163.t1, Achbya15g023644.t1, Achbya29g046067.t1	Achv4p08g011815.t1, Achv4p08g011816.t1, Achv4p08g011817.t1, Achv4p08g011835.t1, Achv4p08g011836.t1, Achv4p08g011838.t1, Achv4p08g011873.t1, Achv4p08g011875.t1, Achv4p08g011878.t1, Achv4p15g023285.t1, Achv4p29g045247.t1	Achv4a08g011724.t1, Achv4a08g011726.t1, Achv4a08g011727.t1, Achv4a08g011744.t1, Achv4a08g011745.t1, Achv4a08g011746.t1, Achv4a08g011786.t1, Achv4a08g011788.t1, Achv4a08g011794.t1, Achv4a08g011796.t1, Achv4a08g011799.t1, Achv4a08g011800.t1, Achv4a08g011804.t1, Achv4a15g023100.t1, Achv4a15g023101.t1, Achv4a29g044878.t1	Achhop08g011459.t1, Achhop08g011461.t1, Achhop08g011477.t1, Achhop08g011478.t1, Achhop08g011479.t1, Achhop08g011480.t1, Achhop08g011520.t1, Achhop15g022554.t1	Achhoa08g011976.t1, Achhoa08g011978.t1, Achhoa08g011979.t1, Achhoa08g011980.t1, Achhoa08g011981.t1, Achhoa08g012000.t1, Achhoa08g012001.t1, Achhoa08g012045.t1, Achhoa08g012047.t1, Achhoa08g012048.t1, Achhoa08g012050.t1, Achhoa08g012056.t1, Achhoa15g023412.t1, Achhoa29g045675.t1	Achhyp08g011814.t1, Achhyp08g011817.t1, Achhyp08g011819.t1, Achhyp08g011835.t1, Achhyp08g011836.t1, Achhyp08g011838.t1, Achhyp08g011881.t1, Achhyp08g011883.t1, Achhyp08g011887.t1, Achhyp08g011889.t1, Achhyp08g011891.t1, Achhyp08g011895.t1, Achhyp15g023280.t1, Achhyp29g045394.t1	Achhya08g011621.t1, Achhya08g011622.t1, Achhya08g011623.t1, Achhya08g011624.t1, Achhya08g011641.t1, Achhya08g011642.t1, Achhya08g011682.t1, Achhya08g011684.t1, Achhya08g011685.t1, Achhya08g011686.t1, Achhya08g011688.t1, Achhya08g011693.t1, Achhya15g022855.t1, Achhya16g023927.t1, Achhya29g044475.t1	Achjmp08g011739.t1, Achjmp08g011740.t1, Achjmp08g011741.t1, Achjmp08g011758.t1, Achjmp08g011798.t1, Achjmp08g011799.t1, Achjmp08g011802.t1, Achjmp15g023081.t1	Achjma08g011602.t1, Achjma08g011603.t1, Achjma08g011646.t1, Achjma08g011647.t1, Achjma08g011648.t1, Achjma08g011649.t1, Achjma08g011652.t1, Achjma08g011657.t1, Achjma15g022877.t1, Achjma29g044553.t1	Achjpp08g011847.t1, Achjpp08g011848.t1, Achjpp08g011849.t1, Achjpp08g011850.t1, Achjpp08g011853.t1, Achjpp08g011867.t1, Achjpp08g011868.t1, Achjpp08g011869.t1, Achjpp08g011911.t1, Achjpp08g011912.t1, Achjpp08g011914.t1, Achjpp08g011919.t1, Achjpp08g011924.t1, Achjpp08g011926.t1, Achjpp08g011927.t1, Achjpp15g023238.t1, Achjpp29g045680.t1	Achjpa08g011885.t1, Achjpa08g011886.t1, Achjpa08g011887.t1, Achjpa08g011889.t1, Achjpa08g011906.t1, Achjpa08g011907.t1, Achjpa08g011908.t1, Achjpa08g011950.t1, Achjpa08g011951.t1, Achjpa08g011954.t1, Achjpa08g011958.t1, Achjpa08g011961.t1, Achjpa08g011963.t1, Achjpa15g023255.t1, Achjpa29g045114.t1	Achzpp08g011819.t1, Achzpp08g011822.t1, Achzpp08g011823.t1, Achzpp08g011840.t1, Achzpp08g011841.t1, Achzpp08g011842.t1, Achzpp08g011881.t1, Achzpp08g011883.t1, Achzpp08g011888.t1, Achzpp08g011890.t1, Achzpp08g011892.t1, Achzpp08g011896.t1, Achzpp15g023254.t1, Achzpp16g024401.t1, Achzpp29g045314.t1	Achzpa08g011800.t1, Achzpa08g011801.t1, Achzpa08g011802.t1, Achzpa08g011803.t1, Achzpa08g011806.t1, Achzpa08g011819.t1, Achzpa08g011820.t1, Achzpa08g011868.t1, Achzpa08g011870.t1, Achzpa08g011872.t1, Achzpa08g011876.t1, Achzpa08g011878.t1, Achzpa15g023147.t1
Core	OG0000014	Achbyp02g002987.t1, Achbyp02g002988.t1, Achbyp03g005135.t1, Achbyp03g005137.t1, Achbyp03g005138.t1, Achbyp03g005140.t1, Achbyp03g005141.t1, Achbyp03g005142.t1, Achbyp03g005143.t1, Achbyp03g005144.t1, Achbyp03g005145.t1, Achbyp03g005146.t1, Achbyp03g005147.t1	Achbya02g003000.t1, Achbya02g003001.t1, Achbya02g003002.t1, Achbya03g005113.t1, Achbya03g005114.t1, Achbya03g005116.t1, Achbya03g005117.t1, Achbya03g005118.t1, Achbya03g005120.t1, Achbya03g005121.t1, Achbya03g005122.t1, Achbya03g005124.t1, Achbya03g005125.t1	Achv4p02g002911.t1, Achv4p02g002912.t1, Achv4p02g002914.t1, Achv4p03g005051.t1, Achv4p03g005052.t1, Achv4p03g005057.t1, Achv4p03g005058.t1, Achv4p03g005060.t1, Achv4p03g005061.t1, Achv4p03g005062.t1, Achv4p03g005063.t1, Achv4p03g005066.t1, Achv4p03g005068.t1, Achv4p03g005070.t1, Achv4p03g005071.t1	Achv4a02g002928.t1, Achv4a02g002931.t1, Achv4a03g005017.t1, Achv4a03g005018.t1, Achv4a03g005019.t1, Achv4a03g005020.t1, Achv4a03g005022.t1, Achv4a03g005023.t1, Achv4a03g005024.t1, Achv4a03g005025.t1, Achv4a03g005026.t1, Achv4a03g005028.t1, Achv4a03g005029.t1, Achv4a03g005030.t1	Achhop02g002837.t1, Achhop02g002838.t1, Achhop03g004919.t1, Achhop03g004920.t1, Achhop03g004921.t1, Achhop03g004923.t1, Achhop03g004924.t1, Achhop03g004925.t1, Achhop03g004926.t1, Achhop03g004928.t1	Achhoa02g002958.t1, Achhoa02g002959.t1, Achhoa02g002960.t1, Achhoa03g005127.t1, Achhoa03g005128.t1, Achhoa03g005129.t1, Achhoa03g005130.t1, Achhoa03g005131.t1, Achhoa03g005132.t1, Achhoa03g005133.t1, Achhoa03g005134.t1, Achhoa03g005135.t1, Achhoa03g005137.t1, Achhoa03g005138.t1, Achhoa03g005139.t1	Achhyp02g002939.t1, Achhyp03g005048.t1, Achhyp03g005049.t1, Achhyp03g005050.t1, Achhyp03g005051.t1, Achhyp03g005053.t1	Achhya02g002899.t1, Achhya02g002900.t1, Achhya03g005029.t1, Achhya03g005030.t1, Achhya03g005031.t1, Achhya03g005032.t1, Achhya03g005034.t1, Achhya03g005035.t1, Achhya03g005036.t1, Achhya03g005037.t1, Achhya03g005038.t1, Achhya03g005040.t1, Achhya03g005042.t1, Achhya03g005043.t1	Achjmp03g005003.t1	Achjma02g002882.t1, Achjma02g002883.t1, Achjma02g002884.t1, Achjma03g004975.t1, Achjma03g004976.t1, Achjma03g004977.t1, Achjma03g004978.t1, Achjma03g004980.t1, Achjma03g004981.t1, Achjma03g004982.t1, Achjma03g004983.t1, Achjma03g004985.t1, Achjma03g004987.t1, Achjma03g004988.t1, Achjma03g004989.t1	Achjpp02g002964.t1, Achjpp02g002965.t1, Achjpp03g005100.t1, Achjpp03g005101.t1, Achjpp03g005102.t1, Achjpp03g005103.t1, Achjpp03g005105.t1, Achjpp03g005106.t1, Achjpp03g005107.t1, Achjpp03g005108.t1, Achjpp03g005109.t1, Achjpp03g005111.t1, Achjpp03g005113.t1, Achjpp03g005114.t1	Achjpa02g002973.t1, Achjpa02g002974.t1, Achjpa02g002975.t1, Achjpa02g002976.t1, Achjpa03g005097.t1, Achjpa03g005099.t1, Achjpa03g005101.t1, Achjpa03g005102.t1, Achjpa03g005103.t1, Achjpa03g005105.t1, Achjpa03g005106.t1, Achjpa03g005107.t1, Achjpa03g005108.t1, Achjpa03g005110.t1, Achjpa03g005112.t1, Achjpa03g005113.t1	Achzpp02g002945.t1, Achzpp02g002946.t1, Achzpp03g005069.t1, Achzpp03g005071.t1, Achzpp03g005072.t1, Achzpp03g005073.t1, Achzpp03g005075.t1, Achzpp03g005078.t1, Achzpp03g005079.t1, Achzpp03g005080.t1, Achzpp03g005081.t1, Achzpp03g005083.t1, Achzpp03g005085.t1, Achzpp03g005086.t1	Achzpa02g002944.t1, Achzpa02g002945.t1, Achzpa02g002946.t1, Achzpa02g002947.t1, Achzpa03g005081.t1, Achzpa03g005082.t1, Achzpa03g005083.t1, Achzpa03g005085.t1, Achzpa03g005087.t1, Achzpa03g005088.t1, Achzpa03g005089.t1, Achzpa03g005090.t1, Achzpa03g005091.t1, Achzpa03g005093.t1, Achzpa03g005094.t1, Achzpa03g005095.t1
Core	OG0000016	Achbyp04g006409.t1, Achbyp07g010347.t1, Achbyp13g019297.t1, Achbyp14g021166.t1, Achbyp15g023565.t1, Achbyp18g027182.t1, Achbyp22g033797.t1, Achbyp23g035987.t1, Achbyp23g035988.t1	Achbya04g006025.t1, Achbya07g010426.t1, Achbya13g019745.t1, Achbya13g019747.t1, Achbya14g021353.t1, Achbya15g023963.t1, Achbya18g027677.t1, Achbya22g034333.t1, Achbya23g036536.t1, Achbya23g036537.t1	Achv4p04g006357.t1, Achv4p07g010225.t1, Achv4p13g019158.t1, Achv4p13g019160.t1, Achv4p14g020979.t1, Achv4p15g023593.t1, Achv4p18g027187.t1, Achv4p22g033743.t1, Achv4p23g035902.t1, Achv4p26g041280.t1, Achv4p28g044288.t1	Achv4a04g005904.t1, Achv4a04g006284.t1, Achv4a04g006285.t1, Achv4a07g010161.t1, Achv4a07g010460.t1, Achv4a13g019057.t1, Achv4a13g019059.t1, Achv4a14g020888.t1, Achv4a15g023408.t1, Achv4a18g026902.t1, Achv4a22g033438.t1, Achv4a23g035592.t1, Achv4a26g040854.t1	Achhop04g005781.t1, Achhop05g007395.t1, Achhop07g009939.t1, Achhop13g018539.t1, Achhop13g018541.t1, Achhop14g020351.t1, Achhop15g022862.t1, Achhop18g026331.t1, Achhop22g032643.t1, Achhop23g034662.t1, Achhop23g034663.t1, Achhop26g039861.t1, Achhop28g042788.t1	Achhoa04g006427.t1, Achhoa05g007736.t1, Achhoa07g010705.t1, Achhoa13g019291.t1, Achhoa13g019293.t1, Achhoa14g021141.t1, Achhoa15g023719.t1, Achhoa18g027304.t1, Achhoa22g033920.t1, Achhoa23g036098.t1, Achhoa23g036099.t1, Achhoa26g041542.t1, Achhoa28g044667.t1	Achhyp04g005892.t1, Achhyp07g010217.t1, Achhyp13g019229.t1, Achhyp13g019231.t1, Achhyp14g021065.t1, Achhyp15g023600.t1, Achhyp18g027180.t1, Achhyp22g033748.t1, Achhyp23g035868.t1, Achhyp23g035869.t1, Achhyp26g041288.t1, Achhyp28g044380.t1	Achhya04g005876.t1, Achhya04g006253.t1, Achhya04g006254.t1, Achhya07g010043.t1, Achhya13g018836.t1, Achhya13g018838.t1, Achhya14g020627.t1, Achhya15g023162.t1, Achhya18g026649.t1, Achhya22g033083.t1, Achhya23g035219.t1, Achhya26g040492.t1, Achhya28g043516.t1	Achjmp04g005885.t1, Achjmp04g006265.t1, Achjmp04g006270.t1, Achjmp07g010184.t1, Achjmp07g010491.t1, Achjmp13g019071.t1, Achjmp13g019073.t1, Achjmp14g020837.t1, Achjmp15g023402.t1, Achjmp18g026978.t1, Achjmp22g033497.t1, Achjmp23g035625.t1, Achjmp23g035626.t1	Achjma04g005853.t1, Achjma04g006230.t1, Achjma05g007497.t1, Achjma07g010054.t1, Achjma07g010360.t1, Achjma13g018820.t1, Achjma13g018822.t1, Achjma14g020638.t1, Achjma15g023047.t1, Achjma18g026631.t1, Achjma22g033144.t1, Achjma23g035263.t1, Achjma23g035264.t1, Achjma28g043590.t1	Achjpp04g005942.t1, Achjpp04g006312.t1, Achjpp05g007586.t1, Achjpp07g010246.t1, Achjpp07g010561.t1, Achjpp13g019189.t1, Achjpp14g020978.t1, Achjpp15g023548.t1, Achjpp18g027143.t1, Achjpp21g032740.t1, Achjpp22g033724.t1, Achjpp23g035896.t1, Achjpp23g035897.t1, Achjpp28g044652.t1	Achjpa05g007628.t1, Achjpa07g010282.t1, Achjpa13g019190.t1, Achjpa13g019192.t1, Achjpa14g020998.t1, Achjpa15g023566.t1, Achjpa18g027161.t1, Achjpa22g033673.t1, Achjpa23g035848.t1, Achjpa23g035849.t1, Achjpa28g044128.t1	Achzpp04g005955.t1, Achzpp07g010238.t1, Achzpp13g019209.t1, Achzpp13g019211.t1, Achzpp14g020989.t1, Achzpp15g023565.t1, Achzpp18g027146.t1, Achzpp22g033701.t1, Achzpp23g035830.t1, Achzpp23g035831.t1, Achzpp28g044339.t1	Achzpa04g005959.t1, Achzpa04g006343.t1, Achzpa04g006344.t1, Achzpa05g007581.t1, Achzpa07g010229.t1, Achzpa07g010536.t1, Achzpa13g019085.t1, Achzpa13g019087.t1, Achzpa14g020901.t1, Achzpa15g023445.t1, Achzpa18g026969.t1, Achzpa22g033486.t1, Achzpa23g035612.t1, Achzpa26g040956.t1
Core	OG0000017	Achbyp12g018518.t1, Achbyp16g023935.t1, Achbyp20g031482.t1, Achbyp26g040013.t1, Achbyp26g041265.t1, Achbyp26g041266.t1, Achbyp26g041267.t1, Achbyp28g044382.t1, Achbyp28g044383.t1, Achbyp28g044384.t1, Achbyp28g044385.t1, Achbyp28g044386.t1, Achbyp28g044387.t1	Achbya12g018963.t1, Achbya16g024355.t1, Achbya26g040535.t1, Achbya26g041810.t1, Achbya26g041811.t1, Achbya26g041812.t1, Achbya28g044897.t1, Achbya28g044898.t1, Achbya28g044899.t1, Achbya28g044900.t1, Achbya28g044901.t1, Achbya28g044902.t1	Achv4p12g018370.t1, Achv4p16g023966.t1, Achv4p20g031429.t1, Achv4p26g039892.t1, Achv4p26g041138.t1, Achv4p26g041139.t1, Achv4p26g041140.t1, Achv4p28g044144.t1, Achv4p28g044145.t1, Achv4p28g044146.t1, Achv4p28g044147.t1, Achv4p28g044148.t1, Achv4p28g044149.t1	Achv4a12g018289.t1, Achv4a16g023779.t1, Achv4a20g031149.t1, Achv4a26g039498.t1, Achv4a26g040708.t1, Achv4a26g040709.t1, Achv4a26g040710.t1, Achv4a28g043742.t1, Achv4a28g043743.t1, Achv4a28g043744.t1, Achv4a28g043745.t1	Achhop12g017809.t1, Achhop16g023242.t1, Achhop20g030413.t1, Achhop26g038506.t1, Achhop26g039722.t1, Achhop26g039723.t1, Achhop26g039724.t1, Achhop28g042659.t1, Achhop28g042660.t1, Achhop28g042661.t1, Achhop28g042662.t1, Achhop28g042663.t1	Achhoa12g018534.t1, Achhoa16g024090.t1, Achhoa20g031609.t1, Achhoa26g040144.t1, Achhoa26g041398.t1, Achhoa26g041399.t1, Achhoa26g041400.t1, Achhoa28g044539.t1, Achhoa28g044540.t1, Achhoa28g044541.t1, Achhoa28g044542.t1, Achhoa28g044543.t1, Achhoa28g044544.t1	Achhyp12g018464.t1, Achhyp16g023986.t1, Achhyp20g031420.t1, Achhyp26g039887.t1, Achhyp26g041147.t1, Achhyp26g041148.t1, Achhyp26g041149.t1, Achhyp28g044242.t1, Achhyp28g044243.t1, Achhyp28g044244.t1, Achhyp28g044245.t1, Achhyp28g044246.t1, Achhyp28g044247.t1	Achhya12g018063.t1, Achhya16g023527.t1, Achhya26g039156.t1, Achhya26g040356.t1, Achhya26g040357.t1, Achhya26g040358.t1, Achhya28g043379.t1, Achhya28g043380.t1, Achhya28g043381.t1, Achhya28g043382.t1, Achhya28g043383.t1, Achhya28g043384.t1	Achjmp12g018283.t1, Achjmp16g023781.t1, Achjmp20g031254.t1, Achjmp26g039567.t1, Achjmp26g040797.t1, Achjmp26g040798.t1, Achjmp26g040799.t1, Achjmp28g043804.t1, Achjmp28g043805.t1, Achjmp28g043806.t1, Achjmp28g043807.t1, Achjmp28g043808.t1	Achjma12g018070.t1, Achjma16g023436.t1, Achjma20g030888.t1, Achjma26g039218.t1, Achjma26g040434.t1, Achjma26g040435.t1, Achjma26g040436.t1, Achjma28g043455.t1, Achjma28g043456.t1, Achjma28g043457.t1, Achjma28g043458.t1, Achjma28g043459.t1, Achjma28g043460.t1	Achjpp12g018421.t1, Achjpp16g023920.t1, Achjpp20g031432.t1, Achjpp26g040199.t1, Achjpp26g041459.t1, Achjpp26g041460.t1, Achjpp26g041461.t1, Achjpp28g044519.t1, Achjpp28g044520.t1, Achjpp28g044521.t1	Achjpa12g018402.t1, Achjpa16g023942.t1, Achjpa20g031410.t1, Achjpa26g039662.t1, Achjpa26g040904.t1, Achjpa26g040905.t1, Achjpa26g040906.t1, Achjpa28g043993.t1, Achjpa28g043994.t1, Achjpa28g043995.t1, Achjpa28g043996.t1, Achjpa28g043997.t1, Achjpa28g043998.t1	Achzpp12g018435.t1, Achzpp16g023943.t1, Achzpp20g031388.t1, Achzpp26g039874.t1, Achzpp26g041121.t1, Achzpp26g041122.t1, Achzpp26g041123.t1, Achzpp28g044207.t1, Achzpp28g044208.t1, Achzpp28g044209.t1, Achzpp28g044210.t1, Achzpp28g044211.t1, Achzpp28g044212.t1	Achzpa12g018299.t1, Achzpa16g023808.t1, Achzpa20g031215.t1, Achzpa26g039554.t1, Achzpa26g040817.t1, Achzpa26g040818.t1, Achzpa26g040819.t1, Achzpa28g043823.t1, Achzpa28g043824.t1, Achzpa28g043825.t1, Achzpa28g043826.t1
Core	OG0000018	Achbyp01g000579.t1, Achbyp02g002947.t1, Achbyp03g005110.t1, Achbyp05g006852.t1, Achbyp07g009973.t1, Achbyp10g015928.t1, Achbyp11g016468.t1, Achbyp19g028957.t1, Achbyp23g036027.t1, Achbyp26g041464.t1, Achbyp27g042510.t1, Achbyp27g042796.t1, Achbyp28g044582.t1	Achbya01g000590.t1, Achbya02g002962.t1, Achbya03g005090.t1, Achbya05g006829.t1, Achbya07g010045.t1, Achbya10g016262.t1, Achbya11g016863.t1, Achbya19g029477.t1, Achbya23g036576.t1, Achbya26g041984.t1, Achbya27g043007.t1, Achbya27g043298.t1, Achbya28g045097.t1	Achv4p01g000568.t1, Achv4p02g002865.t1, Achv4p03g005034.t1, Achv4p05g006783.t1, Achv4p07g009836.t1, Achv4p10g015787.t1, Achv4p19g028926.t1, Achv4p23g035941.t1, Achv4p26g041334.t1, Achv4p27g042284.t1, Achv4p27g042569.t1	Achv4a01g000576.t1, Achv4a02g002883.t1, Achv4a03g004994.t1, Achv4a05g006709.t1, Achv4a07g009799.t1, Achv4a10g015707.t1, Achv4a11g016242.t1, Achv4a19g028690.t1, Achv4a23g035632.t1, Achv4a27g041896.t1, Achv4a27g042176.t1	Achhop01g000579.t1, Achhop02g002799.t1, Achhop03g004899.t1, Achhop05g006582.t1, Achhop07g009577.t1, Achhop10g015345.t1, Achhop11g015865.t1, Achhop19g027999.t1, Achhop23g034705.t1, Achhop26g039912.t1, Achhop27g040841.t1, Achhop27g041108.t1	Achhoa02g002919.t1, Achhoa03g005104.t1, Achhoa05g006874.t1, Achhoa06g009361.t1, Achhoa07g010023.t1, Achhoa10g015952.t1, Achhoa11g016486.t1, Achhoa23g036141.t1, Achhoa26g041590.t1, Achhoa27g042674.t1, Achhoa27g042948.t1	Achhyp01g000582.t1, Achhyp02g002897.t1, Achhyp03g005027.t1, Achhyp05g006707.t1, Achhyp07g009850.t1, Achhyp10g015847.t1, Achhyp11g016372.t1, Achhyp19g028962.t1, Achhyp23g035908.t1, Achhyp26g041340.t1, Achhyp27g042372.t1, Achhyp27g042663.t1	Achhya01g000570.t1, Achhya02g002859.t1, Achhya03g005012.t1, Achhya05g006674.t1, Achhya07g009654.t1, Achhya10g015517.t1, Achhya11g016049.t1, Achhya19g028398.t1, Achhya23g035266.t1, Achhya26g040543.t1, Achhya27g041514.t1, Achhya27g041789.t1	Achjmp01g000570.t1, Achjmp02g002870.t1, Achjmp03g004979.t1, Achjmp05g006711.t1, Achjmp07g009801.t1, Achjmp10g015716.t1, Achjmp11g016263.t1, Achjmp19g028752.t1, Achjmp23g035667.t1, Achjmp26g040986.t1, Achjmp27g041968.t1, Achjmp27g042228.t1, Achjmp28g044001.t1	Achjma01g000659.t1, Achjma02g002840.t1, Achjma03g004955.t1, Achjma05g006667.t1, Achjma07g009668.t1, Achjma10g015504.t1, Achjma11g016025.t1, Achjma19g028413.t1, Achjma23g035304.t1, Achjma26g040627.t1, Achjma27g041629.t1, Achjma27g041893.t1	Achjpp01g000566.t1, Achjpp02g002920.t1, Achjpp03g005079.t1, Achjpp05g006750.t1, Achjpp07g009870.t1, Achjpp10g015870.t1, Achjpp11g016397.t1, Achjpp19g028953.t1, Achjpp23g035934.t1, Achjpp26g041655.t1, Achjpp27g042669.t1, Achjpp27g042957.t1	Achjpa01g000576.t1, Achjpa02g002938.t1, Achjpa03g005076.t1, Achjpa05g006785.t1, Achjpa07g009905.t1, Achjpa10g015838.t1, Achjpa11g016371.t1, Achjpa19g028899.t1, Achjpa23g035889.t1, Achjpa26g041101.t1, Achjpa27g042124.t1, Achjpa27g042405.t1	Achzpp01g000572.t1, Achzpp02g002907.t1, Achzpp03g005047.t1, Achzpp05g006738.t1, Achzpp07g009864.t1, Achzpp10g015851.t1, Achzpp11g016387.t1, Achzpp19g028919.t1, Achzpp23g035871.t1, Achzpp27g042362.t1, Achzpp27g042648.t1, Achzpp28g044404.t1	Achzpa02g002899.t1, Achzpa03g005059.t1, Achzpa05g006756.t1, Achzpa07g009850.t1, Achzpa10g015785.t1, Achzpa11g016307.t1, Achzpa19g028733.t1, Achzpa23g035652.t1, Achzpa26g041012.t1, Achzpa27g041975.t1, Achzpa27g042259.t1
Core	OG0000019	Achbyp06g008390.t1, Achbyp06g008391.t1, Achbyp13g020657.t1, Achbyp13g020658.t1, Achbyp13g020659.t1, Achbyp13g020660.t1, Achbyp13g020661.t1, Achbyp13g020662.t1, Achbyp13g020663.t1, Achbyp13g020664.t1, Achbyp27g041776.t1, Achbyp29g045240.t1, Achbyp29g045359.t1	Achbya06g008390.t1, Achbya06g008391.t1, Achbya13g020924.t1, Achbya13g020925.t1, Achbya13g020926.t1, Achbya13g020927.t1, Achbya13g020928.t1, Achbya27g042270.t1, Achbya29g045779.t1, Achbya29g045780.t1, Achbya29g045781.t1, Achbya29g045897.t1	Achv4p06g008313.t1, Achv4p06g008314.t1, Achv4p13g020493.t1, Achv4p13g020494.t1, Achv4p13g020495.t1, Achv4p13g020496.t1, Achv4p13g020497.t1, Achv4p13g020498.t1, Achv4p27g041581.t1, Achv4p29g044983.t1, Achv4p29g044984.t1, Achv4p29g044985.t1, Achv4p29g045095.t1	Achv4a06g008231.t1, Achv4a06g008232.t1, Achv4a13g020390.t1, Achv4a13g020391.t1, Achv4a13g020392.t1, Achv4a13g020393.t1, Achv4a13g020394.t1, Achv4a13g020395.t1, Achv4a27g041210.t1, Achv4a29g044593.t1, Achv4a29g044594.t1, Achv4a29g044595.t1, Achv4a29g044712.t1	Achhop06g008059.t1, Achhop06g008060.t1, Achhop13g019864.t1, Achhop13g019865.t1, Achhop13g019866.t1, Achhop13g019867.t1, Achhop13g019868.t1, Achhop27g040163.t1, Achhop29g043468.t1, Achhop29g043469.t1, Achhop29g043573.t1	Achhoa06g008436.t1, Achhoa06g008437.t1, Achhoa13g020643.t1, Achhoa13g020644.t1, Achhoa13g020645.t1, Achhoa13g020646.t1, Achhoa13g020647.t1, Achhoa27g041895.t1, Achhoa29g045393.t1, Achhoa29g045394.t1, Achhoa29g045509.t1	Achhyp06g008253.t1, Achhyp06g008254.t1, Achhyp13g020572.t1, Achhyp13g020573.t1, Achhyp13g020574.t1, Achhyp13g020575.t1, Achhyp13g020576.t1, Achhyp13g020577.t1, Achhyp27g041652.t1, Achhyp29g045110.t1, Achhyp29g045111.t1, Achhyp29g045112.t1, Achhyp29g045226.t1	Achhya06g008123.t1, Achhya13g020155.t1, Achhya27g040806.t1, Achhya29g044220.t1, Achhya29g044221.t1	Achjmp06g008251.t1, Achjmp06g008252.t1, Achjmp13g020340.t1, Achjmp13g020341.t1, Achjmp13g020342.t1, Achjmp13g020343.t1, Achjmp13g020344.t1, Achjmp13g020345.t1, Achjmp27g041256.t1, Achjmp29g044649.t1, Achjmp29g044652.t1, Achjmp29g044653.t1, Achjmp29g044768.t1	Achjma06g008165.t1, Achjma06g008166.t1, Achjma13g020167.t1, Achjma13g020168.t1, Achjma13g020169.t1, Achjma13g020170.t1, Achjma13g020171.t1, Achjma27g040921.t1, Achjma29g044275.t1, Achjma29g044276.t1, Achjma29g044277.t1, Achjma29g044397.t1	Achjpp06g008273.t1, Achjpp06g008274.t1, Achjpp13g020494.t1, Achjpp13g020495.t1, Achjpp13g020496.t1, Achjpp13g020497.t1, Achjpp13g020499.t1, Achjpp13g020501.t1, Achjpp13g020503.t1, Achjpp13g020505.t1, Achjpp27g041954.t1, Achjpp29g045388.t1, Achjpp29g045389.t1, Achjpp29g045390.t1, Achjpp29g045515.t1	Achjpa06g008305.t1, Achjpa06g008306.t1, Achjpa13g020525.t1, Achjpa13g020526.t1, Achjpa13g020527.t1, Achjpa13g020528.t1, Achjpa13g020529.t1, Achjpa27g041388.t1, Achjpa29g044837.t1, Achjpa29g044838.t1, Achjpa29g044839.t1, Achjpa29g044954.t1	Achzpp06g008259.t1, Achzpp06g008260.t1, Achzpp13g020544.t1, Achzpp13g020545.t1, Achzpp13g020546.t1, Achzpp13g020547.t1, Achzpp13g020548.t1, Achzpp27g041625.t1, Achzpp29g045036.t1, Achzpp29g045037.t1, Achzpp29g045150.t1	Achzpa06g008276.t1, Achzpa06g008277.t1, Achzpa13g020407.t1, Achzpa13g020408.t1, Achzpa13g020409.t1, Achzpa13g020410.t1, Achzpa13g020411.t1, Achzpa13g020412.t1, Achzpa27g041285.t1, Achzpa29g044663.t1, Achzpa29g044664.t1, Achzpa29g044665.t1, Achzpa29g044772.t1
Core	OG0000020	Achbyp01g000206.t1, Achbyp01g001277.t1, Achbyp01g001281.t1, Achbyp09g014002.t1, Achbyp09g014003.t1, Achbyp10g015912.t1, Achbyp17g026803.t1, Achbyp20g030823.t1, Achbyp20g030824.t1, Achbyp23g036409.t1, Achbyp26g040409.t1, Achbyp26g040410.t1	Achbya01g001278.t1, Achbya02g002074.t1, Achbya02g002762.t1, Achbya02g002889.t1, Achbya05g007137.t1, Achbya05g007348.t1, Achbya05g007701.t1, Achbya05g007954.t1, Achbya07g010736.t1, Achbya07g011371.t1, Achbya08g011771.t1, Achbya08g012843.t1, Achbya09g013729.t1, Achbya09g013887.t1, Achbya09g014391.t1, Achbya10g015798.t1, Achbya11g016858.t1, Achbya11g016966.t1, Achbya11g017225.t1, Achbya12g018701.t1,…	Achv4p16g024037.t1, Achv4p20g030764.t1, Achv4p20g030765.t1, Achv4p23g036770.t1, Achv4p29g045787.t1	Achv4a01g001257.t1, Achv4a02g002691.t1, Achv4a03g004391.t1, Achv4a04g005423.t1, Achv4a04g005424.t1, Achv4a05g007389.t1, Achv4a05g007561.t1, Achv4a05g007562.t1, Achv4a07g010654.t1, Achv4a08g012498.t1, Achv4a08g012671.t1, Achv4a08g012672.t1, Achv4a09g013160.t1, Achv4a09g013613.t1, Achv4a10g015721.t1, Achv4a11g016241.t1, Achv4a11g016307.t1, Achv4a11g016342.t1, Achv4a11g016710.t1, Achv4a12g017537.t1,…	Achhop01g001226.t1, Achhop10g014354.t1, Achhop29g043538.t1	Achhoa12g017817.t1, Achhoa26g040010.t1, Achhoa26g040011.t1	Achhyp01g001269.t1, Achhyp05g007227.t1, Achhyp17g025850.t1, Achhyp29g045960.t1	Achhya01g000964.t1, Achhya01g001160.t1, Achhya10g015086.t1, Achhya12g017908.t1, Achhya15g022355.t1, Achhya16g023601.t1, Achhya17g026084.t1, Achhya21g031574.t1, Achhya21g032372.t1, Achhya23g036101.t1, Achhya26g039243.t1, Achhya29g044248.t1, Achhya29g044665.t1, Achhya29g044982.t1	Achjmp10g015361.t1, Achjmp12g018759.t1	Achjma12g018512.t1, Achjma13g018848.t1, Achjma23g035597.t1	Achjpp01g001268.t1, Achjpp01g001272.t1, Achjpp08g012607.t1, Achjpp10g015856.t1, Achjpp18g027980.t1	Achjpa01g001275.t1, Achjpa02g002667.t1, Achjpa03g004932.t1, Achjpa05g007324.t1, Achjpa09g014315.t1, Achjpa12g018145.t1, Achjpa12g018146.t1, Achjpa12g018873.t1, Achjpa19g028552.t1, Achjpa20g030742.t1, Achjpa20g030743.t1	Achzpp01g001257.t1, Achzpp12g018167.t1, Achzpp14g021532.t1	Achzpa01g001279.t1, Achzpa08g011508.t1, Achzpa08g011509.t1, Achzpa11g016992.t1, Achzpa12g018774.t1, Achzpa26g040720.t1
Core	OG0000021	Achbyp04g005517.t1, Achbyp05g007453.t1, Achbyp07g010525.t1, Achbyp07g011274.t1, Achbyp08g012728.t1, Achbyp13g019619.t1, Achbyp16g023939.t1, Achbyp22g033534.t1, Achbyp23g035534.t1, Achbyp25g039053.t1, Achbyp27g041496.t1, Achbyp28g043875.t1, Achbyp29g044776.t1	Achbya03g003909.t1, Achbya03g004398.t1, Achbya04g005507.t1, Achbya04g005581.t1, Achbya05g007419.t1, Achbya07g011403.t1, Achbya08g012061.t1, Achbya12g018099.t1, Achbya16g024359.t1, Achbya23g036085.t1, Achbya25g039590.t1, Achbya26g041537.t1, Achbya27g042393.t1, Achbya28g044201.t1, Achbya28g044389.t1, Achbya29g045218.t1	Achv4p03g005059.t1, Achv4p04g005531.t1, Achv4p05g007363.t1, Achv4p08g011795.t1, Achv4p08g012619.t1, Achv4p08g012621.t1, Achv4p09g014343.t1, Achv4p10g015503.t1, Achv4p13g019465.t1, Achv4p17g026730.t1, Achv4p23g035452.t1, Achv4p27g041385.t1	Achv4a04g005405.t1, Achv4a05g007290.t1, Achv4a07g010846.t1, Achv4a08g012554.t1, Achv4a13g019373.t1, Achv4a16g023774.t1, Achv4a17g026446.t1, Achv4a25g038379.t1, Achv4a25g038562.t1, Achv4a26g040441.t1, Achv4a27g040940.t1, Achv4a29g044042.t1	Achhop01g001377.t1, Achhop03g004922.t1, Achhop04g005353.t1, Achhop05g007138.t1, Achhop08g011441.t1, Achhop09g013071.t1, Achhop10g015407.t1, Achhop16g023238.t1, Achhop17g025890.t1, Achhop23g034208.t1, Achhop26g039462.t1, Achhop27g039946.t1, Achhop29g042951.t1	Achhoa01g001428.t1, Achhoa04g005599.t1, Achhoa05g007467.t1, Achhoa08g012788.t1, Achhoa10g015655.t1, Achhoa16g024088.t1, Achhoa18g027847.t1, Achhoa27g041635.t1, Achhoa29g045322.t1	Achhyp04g005382.t1, Achhyp05g007290.t1, Achhyp07g010938.t1, Achhyp10g015553.t1, Achhyp13g019550.t1, Achhyp16g023982.t1, Achhyp17g026725.t1, Achhyp22g033488.t1, Achhyp23g035432.t1, Achhyp25g038954.t1, Achhyp26g040876.t1, Achhyp29g044556.t1	Achhya03g005033.t1, Achhya05g007241.t1, Achhya07g010745.t1, Achhya08g011602.t1, Achhya16g023523.t1, Achhya22g032836.t1, Achhya23g034780.t1, Achhya27g040584.t1, Achhya29g043678.t1, Achhya29g044160.t1	Achjmp03g005005.t1, Achjmp04g005453.t1, Achjmp08g011719.t1, Achjmp10g015425.t1, Achjmp17g026515.t1, Achjmp23g035181.t1, Achjmp29g044205.t1, Achjmp29g044593.t1	Achjma01g001381.t1, Achjma04g005434.t1, Achjma05g007240.t1, Achjma07g010755.t1, Achjma07g010955.t1, Achjma08g011588.t1, Achjma08g012391.t1, Achjma08g012393.t1, Achjma16g023439.t1, Achjma17g026163.t1, Achjma22g032872.t1, Achjma25g038268.t1, Achjma27g040659.t1, Achjma27g040660.t1, Achjma27g040669.t1, Achjma28g042750.t1, Achjma29g043761.t1, Achjma29g044219.t1	Achjpp03g003896.t1, Achjpp04g005439.t1, Achjpp05g007325.t1, Achjpp07g011180.t1, Achjpp08g011829.t1, Achjpp13g019522.t1, Achjpp16g023924.t1, Achjpp22g033448.t1, Achjpp23g035449.t1, Achjpp25g039229.t1, Achjpp26g041188.t1, Achjpp27g041688.t1, Achjpp28g044009.t1, Achjpp29g044826.t1	Achjpa03g003897.t1, Achjpa03g004384.t1, Achjpa04g005475.t1, Achjpa04g005550.t1, Achjpa05g007359.t1, Achjpa07g011219.t1, Achjpa08g011864.t1, Achjpa08g012683.t1, Achjpa12g017572.t1, Achjpa14g021035.t1, Achjpa15g023848.t1, Achjpa16g023946.t1, Achjpa23g035400.t1, Achjpa25g038723.t1, Achjpa26g040638.t1, Achjpa27g041136.t1, Achjpa27g041138.t1, Achjpa27g041139.t1, Achjpa28g043484.t1, Achjpa29g044393.t1	Achzpp04g005513.t1, Achzpp05g006784.t1, Achzpp08g012643.t1, Achzpp08g012646.t1, Achzpp23g035394.t1, Achzpp29g044509.t1	Achzpa23g035171.t1
Core	OG0000022	Achbyp02g001917.t1, Achbyp03g004363.t1, Achbyp07g010272.t1, Achbyp08g012412.t1, Achbyp10g014829.t1, Achbyp14g021273.t1, Achbyp14g021711.t1, Achbyp15g022921.t1, Achbyp21g032228.t1, Achbyp24g038243.t1, Achbyp25g039502.t1	Achbya02g001916.t1, Achbya03g004345.t1, Achbya07g010351.t1, Achbya08g012553.t1, Achbya10g015118.t1, Achbya14g021459.t1, Achbya14g021903.t1, Achbya15g023139.t1, Achbya21g032771.t1, Achbya24g038775.t1, Achbya25g040036.t1	Achv4p02g001820.t1, Achv4p03g004272.t1, Achv4p07g010146.t1, Achv4p08g012286.t1, Achv4p10g014694.t1, Achv4p14g021093.t1, Achv4p14g021528.t1, Achv4p15g022772.t1, Achv4p21g032195.t1, Achv4p24g037978.t1, Achv4p24g038187.t1, Achv4p25g039377.t1	Achv4a02g001881.t1, Achv4a03g004260.t1, Achv4a07g010091.t1, Achv4a08g012214.t1, Achv4a10g014585.t1, Achv4a14g020985.t1, Achv4a14g021406.t1, Achv4a15g022602.t1, Achv4a21g031896.t1, Achv4a24g037598.t1, Achv4a24g037815.t1, Achv4a25g038986.t1	Achhop02g001839.t1, Achhop03g003232.t1, Achhop03g004175.t1, Achhop07g009864.t1, Achhop14g020460.t1, Achhop14g020869.t1, Achhop15g022058.t1, Achhop24g036681.t1, Achhop24g036901.t1, Achhop25g038015.t1	Achhoa02g001903.t1, Achhoa03g003385.t1, Achhoa03g004356.t1, Achhoa07g010328.t1, Achhoa08g012452.t1, Achhoa14g021244.t1, Achhoa14g021653.t1, Achhoa15g022894.t1, Achhoa21g032363.t1, Achhoa24g038398.t1, Achhoa25g039616.t1	Achhyp02g001888.t1, Achhyp03g004282.t1, Achhyp07g010145.t1, Achhyp08g012309.t1, Achhyp10g014703.t1, Achhyp14g021161.t1, Achhyp14g021595.t1, Achhyp15g022772.t1, Achhyp21g032183.t1, Achhyp24g037959.t1, Achhyp24g038182.t1, Achhyp25g039371.t1	Achhya02g001853.t1, Achhya03g003301.t1, Achhya03g004264.t1, Achhya07g009963.t1, Achhya08g012078.t1, Achhya10g014417.t1, Achhya14g020703.t1, Achhya14g021139.t1, Achhya15g022324.t1, Achhya21g031600.t1, Achhya24g037488.t1, Achhya25g038651.t1	Achjmp02g001863.t1, Achjmp03g004254.t1, Achjmp07g010108.t1, Achjmp08g012210.t1, Achjmp14g020937.t1, Achjmp14g021365.t1, Achjmp15g022593.t1, Achjmp21g032019.t1, Achjmp24g037871.t1, Achjmp25g039046.t1	Achjma02g001833.t1, Achjma03g003271.t1, Achjma03g004218.t1, Achjma07g009978.t1, Achjma08g012057.t1, Achjma10g014420.t1, Achjma14g020739.t1, Achjma14g021187.t1, Achjma15g022364.t1, Achjma21g031614.t1, Achjma24g037283.t1, Achjma24g037506.t1, Achjma25g038691.t1	Achjpp02g001897.t1, Achjpp03g004351.t1, Achjpp07g010169.t1, Achjpp08g012337.t1, Achjpp10g014739.t1, Achjpp14g021083.t1, Achjpp14g021520.t1, Achjpp15g022728.t1, Achjpp21g032163.t1, Achjpp24g038177.t1, Achjpp25g039675.t1	Achjpa02g001899.t1, Achjpa03g004331.t1, Achjpa07g010207.t1, Achjpa08g012356.t1, Achjpa10g014780.t1, Achjpa14g021101.t1, Achjpa14g021534.t1, Achjpa15g022763.t1, Achjpa21g032139.t1, Achjpa24g038149.t1, Achjpa25g039163.t1	Achzpp02g001886.t1, Achzpp03g004312.t1, Achzpp07g010171.t1, Achzpp08g012311.t1, Achzpp10g014739.t1, Achzpp14g021102.t1, Achzpp14g021515.t1, Achzpp15g022732.t1, Achzpp21g032135.t1, Achzpp24g037925.t1, Achzpp24g038145.t1, Achzpp25g039363.t1	Achzpa02g001898.t1, Achzpa03g004301.t1, Achzpa07g010153.t1, Achzpa08g012275.t1, Achzpa10g014679.t1, Achzpa14g020992.t1, Achzpa14g021400.t1, Achzpa15g022640.t1, Achzpa21g031959.t1, Achzpa24g037633.t1, Achzpa24g037855.t1, Achzpa25g039007.t1
Core	OG0000024	Achbyp02g002339.t1, Achbyp03g003769.t1, Achbyp08g012087.t1, Achbyp14g021001.t1, Achbyp15g022742.t1, Achbyp23g036226.t1, Achbyp23g036511.t1, Achbyp25g039320.t1, Achbyp28g043785.t1	Achbya02g002344.t1, Achbya03g003776.t1, Achbya03g004084.t1, Achbya08g012235.t1, Achbya13g020070.t1, Achbya13g020368.t1, Achbya14g021223.t1, Achbya15g022956.t1, Achbya18g028127.t1, Achbya23g036788.t1, Achbya23g037079.t1, Achbya25g039849.t1, Achbya28g044306.t1	Achv4p02g002266.t1, Achv4p03g004004.t1, Achv4p08g011958.t1, Achv4p13g019469.t1, Achv4p13g019768.t1, Achv4p14g021822.t1, Achv4p15g022578.t1, Achv4p23g036150.t1, Achv4p23g036428.t1, Achv4p28g043550.t1	Achv4a03g003680.t1, Achv4a03g003991.t1, Achv4a08g011874.t1, Achv4a13g019377.t1, Achv4a13g019687.t1, Achv4a14g020737.t1, Achv4a14g021700.t1, Achv4a15g022404.t1, Achv4a18g027365.t1, Achv4a23g035826.t1, Achv4a23g036095.t1, Achv4a25g038813.t1, Achv4a28g043160.t1	Achhop02g002261.t1, Achhop03g003613.t1, Achhop08g011592.t1, Achhop13g018855.t1, Achhop13g019149.t1, Achhop14g020197.t1, Achhop14g021153.t1, Achhop15g021867.t1, Achhop18g026781.t1, Achhop23g034895.t1, Achhop23g035172.t1, Achhop28g042074.t1	Achhoa03g003772.t1, Achhoa08g012125.t1, Achhoa13g019625.t1, Achhoa14g020988.t1, Achhoa15g022698.t1, Achhoa18g027781.t1, Achhoa23g036336.t1, Achhoa23g036618.t1, Achhoa25g039437.t1, Achhoa28g043942.t1	Achhyp02g002314.t1, Achhyp03g003690.t1, Achhyp03g004015.t1, Achhyp08g011963.t1, Achhyp13g019554.t1, Achhyp13g019853.t1, Achhyp14g020914.t1, Achhyp15g022589.t1, Achhyp18g027646.t1, Achhyp23g036114.t1, Achhyp23g036389.t1, Achhyp25g039199.t1, Achhyp28g043670.t1	Achhya08g011765.t1, Achhya13g019151.t1, Achhya14g020496.t1, Achhya15g022142.t1, Achhya18g027119.t1, Achhya23g035467.t1, Achhya23g035749.t1, Achhya25g038480.t1, Achhya28g042766.t1	Achjmp03g004002.t1, Achjmp08g011881.t1, Achjmp13g019387.t1, Achjmp13g019634.t1, Achjmp14g020683.t1, Achjmp15g022396.t1, Achjmp18g027444.t1, Achjmp23g035865.t1, Achjmp23g036136.t1, Achjmp25g038869.t1, Achjmp28g043214.t1	Achjma03g003972.t1, Achjma08g011730.t1, Achjma13g019166.t1, Achjma13g019448.t1, Achjma14g020496.t1, Achjma15g022189.t1, Achjma18g027086.t1, Achjma23g035503.t1, Achjma23g035786.t1, Achjma25g038519.t1, Achjma28g042850.t1	Achjpp02g002316.t1, Achjpp08g011998.t1, Achjpp13g019786.t1, Achjpp14g020845.t1, Achjpp15g022532.t1, Achjpp18g027606.t1, Achjpp23g036127.t1, Achjpp23g036409.t1, Achjpp25g039495.t1, Achjpp28g043922.t1	Achjpa02g002326.t1, Achjpa03g003756.t1, Achjpa03g004071.t1, Achjpa08g012035.t1, Achjpa13g019513.t1, Achjpa13g019827.t1, Achjpa14g020849.t1, Achjpa15g022582.t1, Achjpa23g036080.t1, Achjpa23g036373.t1, Achjpa28g043401.t1	Achzpp03g003719.t1, Achzpp08g011968.t1, Achzpp13g019532.t1, Achzpp13g019836.t1, Achzpp14g020866.t1, Achzpp15g022537.t1, Achzpp23g036081.t1, Achzpp23g036373.t1, Achzpp25g039185.t1, Achzpp28g043626.t1	Achzpa02g002312.t1, Achzpa03g003722.t1, Achzpa08g011956.t1, Achzpa13g019399.t1, Achzpa13g019691.t1, Achzpa14g020741.t1, Achzpa14g021694.t1, Achzpa15g022459.t1, Achzpa18g027437.t1, Achzpa23g035849.t1, Achzpa23g036126.t1, Achzpa28g043234.t1
Core	OG0000026	Achbyp01g000547.t1, Achbyp02g002070.t1, Achbyp03g004570.t1, Achbyp05g007555.t1, Achbyp07g010813.t1, Achbyp07g010814.t1, Achbyp09g013729.t1, Achbyp13g019792.t1, Achbyp24g037803.t1, Achbyp26g041212.t1, Achbyp28g044339.t1	Achbya02g002069.t1, Achbya03g004551.t1, Achbya05g007517.t1, Achbya05g007521.t1, Achbya07g010917.t1, Achbya07g010919.t1, Achbya09g013914.t1, Achbya13g020252.t1, Achbya24g038327.t1, Achbya26g041752.t1	Achv4p01g000536.t1, Achv4p02g001974.t1, Achv4p03g004470.t1, Achv4p05g007464.t1, Achv4p05g007466.t1, Achv4p07g010687.t1, Achv4p07g010689.t1, Achv4p09g013607.t1, Achv4p13g019644.t1, Achv4p23g036305.t1, Achv4p24g037764.t1, Achv4p26g041086.t1, Achv4p28g044105.t1	Achv4a01g000544.t1, Achv4a02g002025.t1, Achv4a03g004457.t1, Achv4a05g007395.t1, Achv4a07g010613.t1, Achv4a07g010615.t1, Achv4a09g013536.t1, Achv4a13g019564.t1, Achv4a23g035980.t1, Achv4a24g037379.t1, Achv4a26g040655.t1	Achhop02g001984.t1, Achhop03g004368.t1, Achhop05g007237.t1, Achhop07g010398.t1, Achhop07g010400.t1, Achhop09g013211.t1, Achhop13g019024.t1, Achhop24g036466.t1, Achhop26g039673.t1	Achhoa01g000555.t1, Achhoa02g002052.t1, Achhoa03g004564.t1, Achhoa05g007568.t1, Achhoa05g007571.t1, Achhoa07g010858.t1, Achhoa07g010860.t1, Achhoa09g013751.t1, Achhoa13g019811.t1, Achhoa24g037958.t1, Achhoa26g041343.t1	Achhyp01g000549.t1, Achhyp02g002036.t1, Achhyp03g004482.t1, Achhyp05g007400.t1, Achhyp05g007402.t1, Achhyp07g010682.t1, Achhyp07g010683.t1, Achhyp09g013627.t1, Achhyp13g019729.t1, Achhyp23g036272.t1, Achhyp24g037726.t1, Achhyp26g041095.t1	Achhya01g000537.t1, Achhya02g001999.t1, Achhya03g004464.t1, Achhya05g007342.t1, Achhya05g007344.t1, Achhya07g010499.t1, Achhya07g010501.t1, Achhya09g013356.t1, Achhya13g019315.t1, Achhya23g035622.t1, Achhya24g037066.t1, Achhya26g040306.t1, Achhya28g043333.t1	Achjmp01g000541.t1, Achjmp02g002020.t1, Achjmp03g004459.t1, Achjmp05g007402.t1, Achjmp05g007403.t1, Achjmp07g010643.t1, Achjmp07g010645.t1, Achjmp09g013506.t1, Achjmp13g019540.t1, Achjmp24g037433.t1, Achjmp26g040744.t1	Achjma02g001982.t1, Achjma03g004411.t1, Achjma05g007349.t1, Achjma07g010518.t1, Achjma07g010520.t1, Achjma09g013367.t1, Achjma13g019336.t1, Achjma24g037069.t1, Achjma26g040385.t1	Achjpp01g000536.t1, Achjpp02g002049.t1, Achjpp03g004535.t1, Achjpp05g007425.t1, Achjpp07g010719.t1, Achjpp07g010721.t1, Achjpp09g013644.t1, Achjpp13g019652.t1, Achjpp24g037723.t1, Achjpp26g041401.t1	Achjpa01g000545.t1, Achjpa02g002051.t1, Achjpa03g004532.t1, Achjpa05g007459.t1, Achjpa05g007463.t1, Achjpa07g010763.t1, Achjpa07g010764.t1, Achjpa09g013685.t1, Achjpa13g019713.t1, Achjpa23g036241.t1, Achjpa24g037699.t1, Achjpa26g040850.t1, Achjpa28g043949.t1	Achzpp01g000541.t1, Achzpp02g002036.t1, Achzpp03g004507.t1, Achzpp05g007406.t1, Achzpp05g007409.t1, Achzpp07g010699.t1, Achzpp07g010700.t1, Achzpp09g013647.t1, Achzpp13g019719.t1, Achzpp24g037699.t1, Achzpp26g041067.t1	Achzpa02g002047.t1, Achzpa03g004505.t1, Achzpa05g007430.t1, Achzpa07g010683.t1, Achzpa07g010684.t1, Achzpa09g013623.t1, Achzpa13g019569.t1, Achzpa24g037408.t1, Achzpa26g040762.t1
Core	OG0000028	Achbyp05g007051.t1, Achbyp05g007060.t1, Achbyp05g007061.t1, Achbyp05g007063.t1, Achbyp05g007065.t1, Achbyp05g007066.t1, Achbyp05g007067.t1, Achbyp05g007069.t1, Achbyp05g007071.t1, Achbyp05g007074.t1, Achbyp05g007078.t1, Achbyp05g007082.t1, Achbyp05g007083.t1, Achbyp27g042686.t1, Achbyp27g042687.t1, Achbyp27g042689.t1	Achbya05g007019.t1, Achbya05g007026.t1, Achbya05g007027.t1, Achbya05g007030.t1, Achbya05g007033.t1, Achbya05g007034.t1, Achbya05g007035.t1, Achbya05g007038.t1, Achbya05g007039.t1, Achbya27g043188.t1, Achbya27g043190.t1, Achbya27g043192.t1	Achv4p05g006974.t1, Achv4p05g006975.t1, Achv4p05g006976.t1, Achv4p05g006978.t1, Achv4p05g006979.t1, Achv4p05g006988.t1, Achv4p05g006989.t1, Achv4p27g042448.t1, Achv4p27g042449.t1	Achv4a05g006900.t1, Achv4a05g006907.t1, Achv4a05g006908.t1, Achv4a05g006909.t1, Achv4a05g006910.t1, Achv4a05g006912.t1, Achv4a05g006913.t1, Achv4a05g006914.t1, Achv4a05g006915.t1, Achv4a05g006919.t1, Achv4a05g006920.t1, Achv4a05g006928.t1, Achv4a27g042074.t1, Achv4a27g042075.t1	Achhop05g006752.t1, Achhop05g006762.t1, Achhop05g006763.t1, Achhop05g006764.t1, Achhop05g006766.t1, Achhop05g006767.t1, Achhop05g006768.t1, Achhop05g006773.t1, Achhop05g006774.t1, Achhop05g006779.t1, Achhop05g006785.t1, Achhop27g041008.t1, Achhop27g041009.t1	Achhoa05g007062.t1, Achhoa05g007067.t1, Achhoa05g007069.t1, Achhoa05g007070.t1, Achhoa05g007073.t1, Achhoa05g007074.t1, Achhoa05g007075.t1, Achhoa05g007081.t1, Achhoa05g007083.t1, Achhoa05g007087.t1, Achhoa05g007091.t1, Achhoa05g007092.t1, Achhoa27g042844.t1, Achhoa27g042845.t1, Achhoa27g042846.t1	Achhyp05g006903.t1, Achhyp05g006904.t1, Achhyp05g006905.t1, Achhyp05g006906.t1, Achhyp05g006907.t1, Achhyp05g006913.t1, Achhyp05g006917.t1, Achhyp05g006918.t1, Achhyp27g042552.t1, Achhyp27g042553.t1	Achhya05g006865.t1, Achhya05g006866.t1, Achhya05g006868.t1, Achhya05g006869.t1, Achhya05g006870.t1, Achhya05g006871.t1, Achhya05g006872.t1, Achhya05g006880.t1, Achhya05g006884.t1, Achhya27g041683.t1, Achhya27g041684.t1	Achjmp05g006916.t1, Achjmp05g006917.t1, Achjmp05g006918.t1, Achjmp05g006919.t1, Achjmp05g006920.t1, Achjmp05g006923.t1, Achjmp05g006931.t1, Achjmp05g006935.t1, Achjmp05g006936.t1, Achjmp27g042128.t1, Achjmp27g042130.t1	Achjma05g006843.t1, Achjma05g006844.t1, Achjma05g006845.t1, Achjma05g006847.t1, Achjma05g006848.t1, Achjma05g006849.t1, Achjma05g006869.t1, Achjma27g041796.t1, Achjma27g041797.t1	Achjpp05g006941.t1, Achjpp05g006942.t1, Achjpp05g006945.t1, Achjpp05g006948.t1, Achjpp05g006949.t1, Achjpp05g006950.t1, Achjpp05g006953.t1, Achjpp05g006954.t1, Achjpp27g042848.t1, Achjpp27g042849.t1	Achjpa05g006989.t1, Achjpa05g006994.t1, Achjpa05g007000.t1, Achjpa27g042293.t1	Achzpp05g006931.t1, Achzpp05g006933.t1, Achzpp05g006941.t1, Achzpp05g006942.t1, Achzpp27g042535.t1, Achzpp27g042536.t1, Achzpp27g042537.t1	Achzpa05g006950.t1, Achzpa05g006951.t1, Achzpa05g006952.t1, Achzpa05g006953.t1, Achzpa05g006954.t1, Achzpa05g006955.t1, Achzpa05g006956.t1, Achzpa05g006959.t1, Achzpa05g006960.t1, Achzpa05g006966.t1, Achzpa27g042156.t1
Core	OG0000029	Achbyp02g002081.t1, Achbyp03g003541.t1, Achbyp03g004593.t1, Achbyp08g013034.t1, Achbyp22g034191.t1, Achbyp23g036374.t1, Achbyp24g037785.t1, Achbyp26g041202.t1, Achbyp28g044266.t1, Achbyp28g044326.t1	Achbya02g002083.t1, Achbya03g003544.t1, Achbya03g004581.t1, Achbya08g013219.t1, Achbya15g023358.t1, Achbya22g034728.t1, Achbya23g036939.t1, Achbya24g038312.t1, Achbya26g041743.t1, Achbya28g044782.t1, Achbya28g044841.t1	Achv4p02g001985.t1, Achv4p03g003457.t1, Achv4p03g004497.t1, Achv4p08g012930.t1, Achv4p15g022996.t1, Achv4p22g034140.t1, Achv4p23g036291.t1, Achv4p24g037746.t1, Achv4p26g041078.t1, Achv4p28g044029.t1, Achv4p28g044089.t1	Achv4a02g002036.t1, Achv4a03g003462.t1, Achv4a03g004480.t1, Achv4a08g012863.t1, Achv4a15g022820.t1, Achv4a22g033831.t1, Achv4a23g035966.t1, Achv4a24g037364.t1, Achv4a26g040646.t1, Achv4a28g043642.t1, Achv4a28g043690.t1	Achhop02g001995.t1, Achhop03g003394.t1, Achhop03g004395.t1, Achhop08g012533.t1, Achhop15g022273.t1, Achhop22g033036.t1, Achhop23g035035.t1, Achhop24g036450.t1, Achhop26g039663.t1, Achhop28g042551.t1, Achhop28g042602.t1	Achhoa02g002062.t1, Achhoa03g003549.t1, Achhoa03g004595.t1, Achhoa08g013080.t1, Achhoa15g023126.t1, Achhoa22g034307.t1, Achhoa23g036477.t1, Achhoa24g037943.t1, Achhoa26g041334.t1, Achhoa28g044433.t1, Achhoa28g044485.t1	Achhyp02g002046.t1, Achhyp03g003479.t1, Achhyp03g004510.t1, Achhyp08g012960.t1, Achhyp15g022998.t1, Achhyp22g034142.t1, Achhyp23g036259.t1, Achhyp24g037711.t1, Achhyp26g041086.t1, Achhyp28g044129.t1, Achhyp28g044188.t1	Achhya02g002011.t1, Achhya03g003461.t1, Achhya03g004490.t1, Achhya08g012680.t1, Achhya15g022558.t1, Achhya22g033481.t1, Achhya23g035609.t1, Achhya26g040296.t1, Achhya28g043262.t1	Achjmp02g002031.t1, Achjmp03g003463.t1, Achjmp03g004486.t1, Achjmp08g012837.t1, Achjmp15g022810.t1, Achjmp22g033889.t1, Achjmp23g036001.t1, Achjmp24g037416.t1, Achjmp26g040735.t1, Achjmp28g043689.t1, Achjmp28g043752.t1	Achjma02g001993.t1, Achjma03g003428.t1, Achjma03g004441.t1, Achjma08g012679.t1, Achjma15g022582.t1, Achjma22g033528.t1, Achjma23g035644.t1, Achjma24g037053.t1, Achjma26g040376.t1, Achjma28g043342.t1, Achjma28g043400.t1	Achjpp02g002060.t1, Achjpp03g003524.t1, Achjpp03g004586.t1, Achjpp08g012965.t1, Achjpp15g022946.t1, Achjpp22g034121.t1, Achjpp23g036274.t1, Achjpp24g037708.t1, Achjpp26g041392.t1, Achjpp28g044397.t1, Achjpp28g044462.t1	Achjpa02g002064.t1, Achjpa03g003523.t1, Achjpa03g004556.t1, Achjpa08g012978.t1, Achjpa15g022970.t1, Achjpa22g034063.t1, Achjpa23g036225.t1, Achjpa24g037681.t1, Achjpa26g040841.t1, Achjpa28g043881.t1, Achjpa28g043936.t1	Achzpp02g002047.t1, Achzpp03g003498.t1, Achzpp03g004530.t1, Achzpp08g012952.t1, Achzpp15g022954.t1, Achzpp22g034092.t1, Achzpp23g036223.t1, Achzpp26g041058.t1, Achzpp28g044099.t1, Achzpp28g044148.t1	Achzpa02g002056.t1, Achzpa03g003503.t1, Achzpa03g004540.t1, Achzpa08g012925.t1, Achzpa15g022864.t1, Achzpa22g033878.t1, Achzpa23g035994.t1, Achzpa24g037391.t1, Achzpa26g040752.t1, Achzpa28g043708.t1, Achzpa28g043767.t1
Core	OG0000030	Achbyp01g000463.t1, Achbyp01g001509.t1, Achbyp08g011634.t1, Achbyp08g012782.t1, Achbyp08g012783.t1, Achbyp09g013347.t1, Achbyp10g015202.t1, Achbyp12g017501.t1, Achbyp15g022769.t1, Achbyp18g027885.t1	Achbya08g011767.t1	Achv4p01g000451.t1, Achv4p01g001457.t1, Achv4p08g011521.t1, Achv4p08g012674.t1, Achv4p08g012675.t1, Achv4p09g013222.t1, Achv4p10g015073.t1, Achv4p10g015076.t1, Achv4p12g017347.t1, Achv4p15g022607.t1, Achv4p18g027892.t1	Achv4a01g001497.t1, Achv4a01g001614.t1, Achv4a08g011418.t1, Achv4a08g012606.t1, Achv4a08g012607.t1, Achv4a09g013152.t1, Achv4a10g014958.t1, Achv4a10g014959.t1, Achv4a10g014962.t1, Achv4a12g017253.t1, Achv4a15g022432.t1, Achv4a18g027623.t1	Achhop01g000458.t1, Achhop01g001452.t1, Achhop08g011168.t1, Achhop08g012285.t1, Achhop09g012835.t1, Achhop10g014645.t1, Achhop12g016838.t1, Achhop15g021897.t1, Achhop18g026994.t1	Achhoa01g000467.t1, Achhoa01g001502.t1, Achhoa01g001623.t1, Achhoa08g011667.t1, Achhoa08g011671.t1, Achhoa08g012832.t1, Achhoa08g012833.t1, Achhoa09g013374.t1, Achhoa10g015212.t1, Achhoa10g015213.t1, Achhoa10g015216.t1, Achhoa12g017488.t1, Achhoa15g022729.t1, Achhoa18g028034.t1	Achhyp01g000465.t1, Achhyp01g001500.t1, Achhyp01g001618.t1, Achhyp08g011511.t1, Achhyp08g012700.t1, Achhyp08g012701.t1, Achhyp09g013256.t1, Achhyp10g015102.t1, Achhyp10g015103.t1, Achhyp10g015107.t1, Achhyp12g017381.t1, Achhyp15g022617.t1, Achhyp18g027900.t1	Achhya01g001473.t1, Achhya08g011326.t1, Achhya08g012427.t1, Achhya08g012428.t1, Achhya09g012973.t1, Achhya10g014806.t1, Achhya10g014811.t1, Achhya12g017055.t1, Achhya15g022171.t1, Achhya18g027349.t1	Achjmp01g001481.t1, Achjmp01g001598.t1, Achjmp08g011450.t1, Achjmp08g012581.t1, Achjmp09g013127.t1, Achjmp10g014987.t1, Achjmp10g014990.t1, Achjmp10g014992.t1, Achjmp10g014995.t1, Achjmp12g017257.t1, Achjmp15g022424.t1, Achjmp15g023395.t1, Achjmp18g027675.t1	Achjma01g000451.t1, Achjma01g001450.t1, Achjma01g001564.t1, Achjma08g011303.t1, Achjma08g012436.t1, Achjma08g012437.t1, Achjma09g012987.t1, Achjma10g014802.t1, Achjma10g014803.t1, Achjma10g014806.t1, Achjma12g017035.t1, Achjma15g022218.t1, Achjma18g027342.t1	Achjpp01g000451.t1, Achjpp01g001499.t1, Achjpp08g011544.t1, Achjpp08g012721.t1, Achjpp08g012722.t1, Achjpp09g013269.t1, Achjpp10g015143.t1, Achjpp12g017398.t1, Achjpp18g027849.t1	Achjpa01g000457.t1, Achjpa01g001504.t1, Achjpa01g001622.t1, Achjpa08g011589.t1, Achjpa08g012730.t1, Achjpa08g012731.t1, Achjpa09g013297.t1, Achjpa10g015123.t1, Achjpa10g015126.t1, Achjpa12g017380.t1, Achjpa15g022610.t1, Achjpa18g027837.t1	Achzpp01g001490.t1, Achzpp08g011522.t1, Achzpp08g012705.t1, Achzpp08g012706.t1, Achzpp09g013259.t1, Achzpp10g015124.t1, Achzpp12g017418.t1, Achzpp15g022566.t1, Achzpp18g027847.t1	Achzpa01g001521.t1, Achzpa01g001639.t1, Achzpa08g011504.t1, Achzpa08g012654.t1, Achzpa08g012655.t1, Achzpa09g013248.t1, Achzpa10g015069.t1, Achzpa10g015071.t1, Achzpa12g017298.t1, Achzpa15g022487.t1, Achzpa18g027673.t1
Core	OG0000031	Achbyp12g017763.t1, Achbyp12g017764.t1, Achbyp17g025843.t1, Achbyp17g025845.t1, Achbyp17g025846.t1, Achbyp23g035687.t1, Achbyp23g035688.t1, Achbyp23g035690.t1, Achbyp23g035691.t1, Achbyp23g035692.t1, Achbyp23g035693.t1	Achbya12g018176.t1, Achbya12g018177.t1, Achbya17g026274.t1, Achbya17g026276.t1, Achbya17g026277.t1, Achbya17g026278.t1, Achbya17g026279.t1, Achbya23g036232.t1, Achbya23g036234.t1, Achbya23g036235.t1, Achbya23g036236.t1	Achv4p12g017614.t1, Achv4p12g017615.t1, Achv4p17g025858.t1, Achv4p17g025860.t1, Achv4p19g029646.t1, Achv4p19g029647.t1, Achv4p23g035606.t1, Achv4p23g035607.t1, Achv4p23g035609.t1, Achv4p23g035610.t1, Achv4p23g035611.t1	Achv4a12g017519.t1, Achv4a12g017520.t1, Achv4a17g025595.t1, Achv4a17g025596.t1, Achv4a17g025598.t1, Achv4a19g029406.t1, Achv4a23g035301.t1, Achv4a23g035302.t1, Achv4a23g035304.t1	Achhop12g017089.t1, Achhop12g017090.t1, Achhop17g025041.t1, Achhop17g025044.t1, Achhop17g025045.t1, Achhop17g025047.t1, Achhop19g028688.t1, Achhop19g028689.t1, Achhop23g034364.t1, Achhop23g034366.t1, Achhop23g034367.t1, Achhop23g034369.t1, Achhop23g034370.t1, Achhop23g034371.t1, Achhop23g034373.t1	Achhoa12g017747.t1, Achhoa12g017748.t1, Achhoa17g025957.t1, Achhoa17g025958.t1, Achhoa17g025960.t1, Achhoa23g035810.t1, Achhoa23g035811.t1, Achhoa23g035812.t1, Achhoa23g035813.t1, Achhoa23g035814.t1	Achhyp12g017650.t1, Achhyp12g017651.t1, Achhyp17g025847.t1, Achhyp17g025852.t1, Achhyp17g025853.t1, Achhyp17g025854.t1, Achhyp19g029668.t1, Achhyp23g035582.t1, Achhyp23g035583.t1, Achhyp23g035584.t1, Achhyp23g035586.t1, Achhyp23g035587.t1, Achhyp23g035588.t1, Achhyp23g035589.t1	Achhya12g017326.t1, Achhya12g017327.t1, Achhya17g025336.t1, Achhya17g025337.t1, Achhya23g034929.t1, Achhya23g034930.t1, Achhya23g034932.t1, Achhya23g034934.t1	Achjmp12g017519.t1, Achjmp12g017520.t1, Achjmp17g025634.t1, Achjmp17g025635.t1, Achjmp17g025636.t1, Achjmp23g035333.t1, Achjmp23g035334.t1, Achjmp23g035336.t1, Achjmp23g035338.t1	Achjma12g017286.t1, Achjma12g017287.t1, Achjma17g025291.t1, Achjma17g025292.t1, Achjma17g025293.t1, Achjma17g025295.t1, Achjma23g034965.t1, Achjma23g034966.t1, Achjma23g034967.t1, Achjma23g034968.t1, Achjma23g034970.t1	Achjpp12g017658.t1, Achjpp12g017659.t1, Achjpp17g025829.t1, Achjpp23g035602.t1	Achjpa12g017650.t1, Achjpa12g017651.t1, Achjpa17g025813.t1, Achjpa17g025814.t1, Achjpa17g025815.t1, Achjpa17g025816.t1, Achjpa17g025817.t1, Achjpa19g029614.t1, Achjpa23g035549.t1, Achjpa23g035552.t1, Achjpa23g035553.t1, Achjpa23g035554.t1, Achjpa23g035556.t1, Achjpa23g035557.t1	Achzpp12g017676.t1, Achzpp12g017677.t1, Achzpp17g025836.t1, Achzpp17g025839.t1, Achzpp19g029637.t1, Achzpp23g035540.t1, Achzpp23g035542.t1, Achzpp23g035543.t1, Achzpp23g035545.t1	Achzpa12g017563.t1, Achzpa12g017564.t1, Achzpa17g025673.t1, Achzpa17g025675.t1, Achzpa17g025676.t1, Achzpa23g035320.t1, Achzpa23g035323.t1, Achzpa23g035324.t1, Achzpa23g035326.t1, Achzpa23g035327.t1
Core	OG0000032	Achbyp08g011966.t1, Achbyp15g023212.t1, Achbyp15g023215.t1, Achbyp15g023216.t1, Achbyp15g023223.t1, Achbyp15g023235.t1, Achbyp15g023236.t1, Achbyp15g023237.t1, Achbyp15g023260.t1, Achbyp20g031545.t1	Achbya08g012116.t1, Achbya15g023609.t1, Achbya15g023610.t1, Achbya15g023617.t1, Achbya15g023620.t1, Achbya15g023629.t1, Achbya15g023631.t1, Achbya15g023633.t1, Achbya15g023654.t1, Achbya20g032102.t1	Achv4p08g011848.t1, Achv4p15g023248.t1, Achv4p15g023249.t1, Achv4p15g023256.t1, Achv4p15g023265.t1, Achv4p15g023267.t1, Achv4p15g023270.t1, Achv4p15g023272.t1, Achv4p15g023275.t1, Achv4p15g023292.t1, Achv4p20g031490.t1	Achv4a08g011756.t1, Achv4a08g011757.t1, Achv4a15g023066.t1, Achv4a15g023067.t1, Achv4a15g023074.t1, Achv4a15g023075.t1, Achv4a15g023076.t1, Achv4a15g023086.t1, Achv4a15g023087.t1, Achv4a15g023088.t1, Achv4a20g031207.t1, Achv4a20g031208.t1	Achhop08g011492.t1, Achhop15g022510.t1, Achhop15g022511.t1, Achhop15g022512.t1, Achhop15g022521.t1, Achhop15g022526.t1, Achhop15g022529.t1, Achhop15g022530.t1, Achhop15g022541.t1, Achhop15g022563.t1, Achhop20g030465.t1	Achhoa08g012011.t1, Achhoa20g031668.t1	Achhyp08g011848.t1, Achhyp15g023247.t1, Achhyp15g023254.t1, Achhyp15g023263.t1, Achhyp15g023265.t1, Achhyp15g023266.t1, Achhyp15g023268.t1, Achhyp15g023270.t1, Achhyp15g023288.t1, Achhyp20g031480.t1, Achhyp20g031481.t1	Achhya08g011652.t1, Achhya15g022808.t1, Achhya15g022811.t1, Achhya15g022812.t1, Achhya15g022823.t1, Achhya15g022836.t1, Achhya15g022838.t1, Achhya15g022840.t1, Achhya15g022842.t1, Achhya15g022844.t1, Achhya15g022866.t1, Achhya20g030906.t1	Achjmp08g011767.t1, Achjmp15g023046.t1, Achjmp15g023047.t1, Achjmp15g023054.t1, Achjmp15g023064.t1, Achjmp15g023067.t1, Achjmp15g023069.t1, Achjmp15g023071.t1, Achjmp15g023090.t1, Achjmp20g031313.t1	Achjma08g011614.t1, Achjma08g011615.t1, Achjma15g022835.t1, Achjma15g022837.t1, Achjma15g022838.t1, Achjma15g022849.t1, Achjma15g022851.t1, Achjma15g022852.t1, Achjma15g022863.t1, Achjma15g022864.t1, Achjma15g022865.t1, Achjma15g022888.t1, Achjma20g030942.t1	Achjpp08g011878.t1, Achjpp15g023202.t1, Achjpp15g023203.t1, Achjpp15g023204.t1, Achjpp15g023211.t1, Achjpp15g023224.t1, Achjpp15g023226.t1, Achjpp15g023248.t1, Achjpp20g031491.t1	Achjpa08g011918.t1, Achjpa15g023223.t1, Achjpa15g023224.t1, Achjpa15g023231.t1, Achjpa15g023233.t1, Achjpa15g023240.t1, Achjpa15g023242.t1, Achjpa15g023245.t1, Achjpa15g023265.t1, Achjpa20g031473.t1	Achzpp08g011853.t1, Achzpp08g011854.t1, Achzpp15g023220.t1, Achzpp15g023221.t1, Achzpp15g023228.t1, Achzpp15g023238.t1, Achzpp15g023240.t1, Achzpp15g023241.t1, Achzpp15g023242.t1, Achzpp15g023243.t1, Achzpp15g023264.t1, Achzpp20g031444.t1	Achzpa08g011833.t1, Achzpa15g023108.t1, Achzpa15g023109.t1, Achzpa15g023118.t1, Achzpa15g023119.t1, Achzpa15g023133.t1, Achzpa15g023135.t1, Achzpa15g023137.t1, Achzpa20g031275.t1
Core	OG0000033	Achbyp01g000910.t1, Achbyp02g003026.t1, Achbyp05g007254.t1, Achbyp06g008290.t1, Achbyp06g008941.t1, Achbyp13g019015.t1, Achbyp13g020614.t1, Achbyp19g029450.t1, Achbyp23g036923.t1, Achbyp24g036973.t1, Achbyp29g045030.t1	Achbya01g000924.t1, Achbya02g003039.t1, Achbya05g007214.t1, Achbya06g008282.t1, Achbya13g020879.t1, Achbya19g029960.t1, Achbya23g037506.t1, Achbya24g037558.t1, Achbya29g045558.t1	Achv4p01g000877.t1, Achv4p02g002951.t1, Achv4p03g004577.t1, Achv4p05g007175.t1, Achv4p06g008210.t1, Achv4p06g008851.t1, Achv4p13g018872.t1, Achv4p13g020444.t1, Achv4p19g029400.t1, Achv4p23g036866.t1, Achv4p24g036917.t1, Achv4p28g042906.t1, Achv4p29g044772.t1	Achv4a01g000892.t1, Achv4a05g007093.t1, Achv4a06g008128.t1, Achv4a13g020347.t1, Achv4a24g036569.t1, Achv4a29g044370.t1	Achhop01g000887.t1, Achhop02g002877.t1, Achhop03g004470.t1, Achhop05g006950.t1, Achhop06g008591.t1, Achhop13g018279.t1, Achhop19g028459.t1, Achhop23g035590.t1	Achhoa01g000905.t1, Achhoa02g003001.t1, Achhoa05g007270.t1, Achhoa06g008331.t1, Achhoa06g009007.t1, Achhoa13g020602.t1, Achhoa19g029597.t1, Achhoa23g037043.t1, Achhoa24g037097.t1, Achhoa29g045162.t1	Achhyp02g002981.t1, Achhyp05g007095.t1, Achhyp06g008836.t1, Achhyp07g010905.t1, Achhyp19g029424.t1, Achhyp23g036816.t1, Achhyp24g036871.t1	Achhya01g000874.t1, Achhya02g002945.t1, Achhya05g007049.t1, Achhya06g008018.t1, Achhya13g020109.t1, Achhya23g036176.t1, Achhya24g036230.t1, Achhya29g044002.t1	Achjmp01g000880.t1, Achjmp02g002952.t1, Achjmp03g004566.t1, Achjmp05g007096.t1, Achjmp06g008145.t1, Achjmp06g008804.t1, Achjmp13g018781.t1, Achjmp13g020291.t1, Achjmp19g029239.t1, Achjmp23g036556.t1, Achjmp24g036608.t1, Achjmp29g044445.t1	Achjma01g000879.t1, Achjma02g002925.t1, Achjma05g007044.t1, Achjma06g008067.t1, Achjma06g008680.t1, Achjma13g020123.t1, Achjma19g028878.t1, Achjma23g036202.t1, Achjma24g036251.t1, Achjma29g044066.t1	Achjpp01g000899.t1, Achjpp02g003003.t1, Achjpp05g007132.t1, Achjpp06g008171.t1, Achjpp06g008829.t1, Achjpp13g018900.t1, Achjpp13g020451.t1, Achjpp19g029432.t1, Achjpp23g036843.t1, Achjpp24g036894.t1, Achjpp29g045162.t1	Achjpa01g000907.t1, Achjpa02g003013.t1, Achjpa03g004639.t1, Achjpa05g007174.t1, Achjpa06g008204.t1, Achjpa06g008871.t1, Achjpa07g010978.t1, Achjpa13g018894.t1, Achjpa13g020479.t1, Achjpa19g029374.t1, Achjpa23g036809.t1, Achjpa24g036860.t1, Achjpa29g044638.t1	Achzpp01g000900.t1, Achzpp02g002988.t1, Achzpp05g007102.t1, Achzpp06g008161.t1, Achzpp06g008839.t1, Achzpp13g018931.t1, Achzpp13g020501.t1, Achzpp19g029408.t1, Achzpp23g036826.t1, Achzpp24g036873.t1, Achzpp29g044829.t1	Achzpa01g000910.t1, Achzpa02g002987.t1, Achzpa05g007140.t1, Achzpa06g008177.t1, Achzpa06g008848.t1, Achzpa07g010876.t1, Achzpa13g020363.t1, Achzpa19g029217.t1, Achzpa23g036541.t1, Achzpa24g036588.t1, Achzpa29g044444.t1
Core	OG0000034	Achbyp07g010439.t1, Achbyp12g018056.t1, Achbyp12g018060.t1, Achbyp13g019926.t1, Achbyp15g022736.t1, Achbyp17g026296.t1, Achbyp17g026301.t1, Achbyp17g026303.t1, Achbyp17g026304.t1, Achbyp23g035589.t1	Achbya07g010524.t1, Achbya12g018484.t1, Achbya12g018489.t1, Achbya13g020363.t1, Achbya15g022951.t1, Achbya17g026765.t1, Achbya17g026772.t1, Achbya17g026774.t1, Achbya17g026778.t1, Achbya17g027067.t1, Achbya23g036137.t1	Achv4p07g010319.t1, Achv4p12g017918.t1, Achv4p12g017922.t1, Achv4p15g022572.t1, Achv4p17g026314.t1, Achv4p17g026320.t1, Achv4p17g026322.t1, Achv4p23g035509.t1	Achv4a07g010252.t1, Achv4a12g017813.t1, Achv4a12g017816.t1, Achv4a12g017817.t1, Achv4a13g019682.t1, Achv4a15g022398.t1, Achv4a17g026031.t1, Achv4a17g026037.t1, Achv4a17g026038.t1, Achv4a23g035210.t1	Achhop07g010032.t1, Achhop12g017375.t1, Achhop12g017378.t1, Achhop12g017380.t1, Achhop17g025498.t1, Achhop17g025503.t1, Achhop17g025504.t1, Achhop23g034264.t1	Achhoa07g010504.t1, Achhoa12g018065.t1, Achhoa12g018069.t1, Achhoa12g018070.t1, Achhoa15g022692.t1, Achhoa17g026419.t1, Achhoa17g026427.t1, Achhoa17g026429.t1, Achhoa17g026430.t1, Achhoa17g026431.t1, Achhoa23g035716.t1	Achhyp07g010305.t1, Achhyp12g017992.t1, Achhyp12g017996.t1, Achhyp12g017997.t1, Achhyp15g022583.t1, Achhyp17g026315.t1, Achhyp17g026318.t1, Achhyp17g026320.t1, Achhyp17g026321.t1, Achhyp17g026589.t1, Achhyp17g026593.t1, Achhyp23g035487.t1	Achhya07g010130.t1, Achhya12g017614.t1, Achhya12g017616.t1, Achhya12g017619.t1, Achhya13g019430.t1, Achhya15g022137.t1, Achhya17g025782.t1, Achhya17g025788.t1, Achhya17g025789.t1, Achhya23g034833.t1	Achjmp07g010281.t1, Achjmp12g017816.t1, Achjmp12g017820.t1, Achjmp12g017821.t1, Achjmp13g019630.t1, Achjmp15g022390.t1, Achjmp17g026093.t1, Achjmp17g026098.t1	Achjma07g010142.t1, Achjma12g017594.t1, Achjma12g017599.t1, Achjma15g022183.t1, Achjma17g025757.t1, Achjma17g025760.t1, Achjma17g025762.t1, Achjma17g025763.t1, Achjma17g025768.t1, Achjma23g034873.t1	Achjpp07g010340.t1, Achjpp12g017944.t1, Achjpp12g017949.t1, Achjpp13g019782.t1, Achjpp15g022526.t1, Achjpp17g026267.t1, Achjpp17g026272.t1, Achjpp17g026275.t1, Achjpp17g026276.t1, Achjpp23g035505.t1	Achjpa07g010383.t1, Achjpa12g017946.t1, Achjpa12g017951.t1, Achjpa13g019822.t1, Achjpa15g022576.t1, Achjpa17g026272.t1, Achjpa17g026278.t1, Achjpa17g026280.t1, Achjpa17g026281.t1, Achjpa17g026559.t1, Achjpa23g035455.t1	Achzpp07g010334.t1, Achzpp12g017968.t1, Achzpp12g017971.t1, Achzpp12g017973.t1, Achzpp13g019831.t1, Achzpp15g022531.t1, Achzpp17g026285.t1, Achzpp17g026289.t1, Achzpp17g026290.t1, Achzpp17g026293.t1, Achzpp17g026294.t1, Achzpp23g035446.t1, Achzpp23g035447.t1	Achzpa07g010321.t1, Achzpa12g017851.t1, Achzpa12g017855.t1, Achzpa15g022453.t1, Achzpa17g026096.t1, Achzpa17g026099.t1, Achzpa17g026101.t1, Achzpa23g035227.t1
Core	OG0000035	Achbyp05g007690.t1, Achbyp11g016815.t1, Achbyp16g024189.t1, Achbyp16g024232.t1, Achbyp19g028611.t1, Achbyp19g029247.t1, Achbyp20g031057.t1, Achbyp25g038446.t1, Achbyp28g043144.t1, Achbyp29g045412.t1	Achbya06g008430.t1, Achbya09g014028.t1, Achbya19g029578.t1, Achbya20g031585.t1, Achbya25g038988.t1, Achbya29g045945.t1	Achv4p03g004814.t1, Achv4p05g007598.t1, Achv4p06g008352.t1, Achv4p11g016650.t1, Achv4p12g017647.t1, Achv4p16g024260.t1, Achv4p16g024262.t1, Achv4p19g028600.t1, Achv4p19g029192.t1, Achv4p25g038475.t1, Achv4p25g038614.t1, Achv4p27g041508.t1, Achv4p27g041791.t1, Achv4p29g045141.t1	Achv4a05g007526.t1, Achv4a11g016583.t1, Achv4a16g024066.t1, Achv4a16g024250.t1, Achv4a19g028362.t1, Achv4a27g041121.t1, Achv4a29g044759.t1, Achv4a29g044818.t1	Achhop06g008102.t1, Achhop07g010530.t1, Achhop16g023473.t1, Achhop16g023517.t1, Achhop18g026971.t1, Achhop29g043690.t1	Achhoa06g008479.t1, Achhoa16g024354.t1, Achhoa16g024404.t1, Achhoa18g028008.t1, Achhoa19g028775.t1, Achhoa19g028817.t1, Achhoa19g029394.t1, Achhoa27g042474.t1, Achhoa29g045562.t1	Achhyp03g004808.t1, Achhyp05g007547.t1, Achhyp06g008297.t1, Achhyp12g017693.t1, Achhyp12g018002.t1, Achhyp16g024255.t1, Achhyp16g024309.t1, Achhyp16g024489.t1, Achhyp19g028642.t1, Achhyp27g041560.t1, Achhyp27g041874.t1, Achhyp27g042178.t1, Achhyp29g045278.t1, Achhyp29g045340.t1	Achhya16g023841.t1, Achhya18g027321.t1, Achhya19g028063.t1, Achhya19g028092.t1, Achhya24g036610.t1, Achhya27g041015.t1, Achhya27g041321.t1, Achhya29g044410.t1	Achjmp03g004402.t1, Achjmp03g004766.t1, Achjmp06g008301.t1, Achjmp09g013609.t1, Achjmp13g018907.t1, Achjmp16g024069.t1, Achjmp19g028409.t1, Achjmp19g029028.t1, Achjmp25g038235.t1, Achjmp27g041470.t1, Achjmp29g044872.t1	Achjma19g028207.t1	Achjpp02g002710.t1, Achjpp03g004866.t1, Achjpp06g008309.t1, Achjpp08g012699.t1, Achjpp11g016730.t1, Achjpp12g017685.t1, Achjpp16g024183.t1, Achjpp16g024228.t1, Achjpp19g028587.t1, Achjpp19g028739.t1, Achjpp19g029224.t1, Achjpp20g030999.t1, Achjpp25g038636.t1, Achjpp25g038731.t1, Achjpp26g040065.t1, Achjpp27g042235.t1, Achjpp27g042472.t1, Achjpp29g045567.t1, Achjpp29g045627.t1	Achjpa12g017954.t1, Achjpa20g030983.t1, Achjpa28g042777.t1, Achjpa29g044999.t1	Achzpp03g004824.t1, Achzpp05g007554.t1, Achzpp05g007680.t1, Achzpp06g008299.t1, Achzpp08g012678.t1, Achzpp11g016735.t1, Achzpp12g017712.t1, Achzpp16g024256.t1, Achzpp19g028571.t1, Achzpp19g028611.t1, Achzpp25g038431.t1, Achzpp26g039787.t1, Achzpp27g042165.t1, Achzpp28g043658.t1, Achzpp29g045255.t1	Achzpa01g000888.t1, Achzpa01g000918.t1, Achzpa03g004842.t1, Achzpa05g007690.t1, Achzpa06g008319.t1, Achzpa09g013727.t1, Achzpa12g017594.t1, Achzpa16g024056.t1, Achzpa16g024103.t1, Achzpa16g024289.t1, Achzpa19g028393.t1, Achzpa27g041557.t1, Achzpa27g041781.t1, Achzpa29g044823.t1
Core	OG0000037	Achbyp02g002200.t1, Achbyp03g003646.t1, Achbyp08g012982.t1, Achbyp09g014083.t1, Achbyp13g019860.t1, Achbyp22g034319.t1, Achbyp23g036440.t1, Achbyp24g037409.t1, Achbyp24g037879.t1	Achbya02g002200.t1, Achbya03g003648.t1, Achbya08g013166.t1, Achbya09g014270.t1, Achbya13g020304.t1, Achbya15g023310.t1, Achbya22g034852.t1, Achbya23g037009.t1, Achbya24g038408.t1	Achv4p02g002116.t1, Achv4p03g003563.t1, Achv4p08g012871.t1, Achv4p09g013944.t1, Achv4p13g019703.t1, Achv4p15g022946.t1, Achv4p22g034273.t1, Achv4p23g036357.t1, Achv4p24g037370.t1, Achv4p24g037840.t1	Achv4a02g002154.t1, Achv4a03g003557.t1, Achv4a08g012808.t1, Achv4a09g013881.t1, Achv4a13g019620.t1, Achv4a15g022771.t1, Achv4a22g033961.t1, Achv4a23g036029.t1, Achv4a24g036993.t1, Achv4a24g037453.t1	Achhop02g002114.t1, Achhop03g003492.t1, Achhop08g012474.t1, Achhop09g013544.t1, Achhop13g019086.t1, Achhop15g022223.t1, Achhop22g033162.t1, Achhop23g035100.t1, Achhop24g036099.t1, Achhop24g036541.t1	Achhoa02g002178.t1, Achhoa03g003652.t1, Achhoa08g013024.t1, Achhoa09g014101.t1, Achhoa13g019867.t1, Achhoa15g023075.t1, Achhoa22g034433.t1, Achhoa23g036546.t1, Achhoa24g037570.t1, Achhoa24g038035.t1	Achhyp02g002164.t1, Achhyp03g003579.t1, Achhyp08g012901.t1, Achhyp09g013977.t1, Achhyp13g019783.t1, Achhyp15g022947.t1, Achhyp22g034278.t1, Achhyp23g036324.t1, Achhyp24g037326.t1, Achhyp24g037808.t1	Achhya02g002127.t1, Achhya03g003559.t1, Achhya08g012625.t1, Achhya09g013703.t1, Achhya13g019368.t1, Achhya15g022508.t1, Achhya22g033618.t1, Achhya23g035670.t1, Achhya24g036669.t1, Achhya24g037141.t1	Achjmp03g003568.t1, Achjmp08g012782.t1, Achjmp09g013853.t1, Achjmp15g022761.t1, Achjmp22g034016.t1, Achjmp23g036067.t1, Achjmp24g037056.t1, Achjmp24g037511.t1	Achjma02g002110.t1, Achjma03g003535.t1, Achjma08g012623.t1, Achjma09g013714.t1, Achjma13g019395.t1, Achjma15g022532.t1, Achjma22g033656.t1, Achjma23g035714.t1, Achjma24g036685.t1, Achjma24g037148.t1	Achjpp02g002178.t1, Achjpp03g003629.t1, Achjpp08g012911.t1, Achjpp09g013993.t1, Achjpp13g019721.t1, Achjpp15g022899.t1, Achjpp22g034249.t1, Achjpp23g036341.t1, Achjpp24g037345.t1, Achjpp24g037801.t1	Achjpa02g002181.t1, Achjpa03g003628.t1, Achjpa08g012923.t1, Achjpa09g014032.t1, Achjpa13g019764.t1, Achjpa15g022920.t1, Achjpa22g034188.t1, Achjpa23g036300.t1, Achjpa24g037313.t1, Achjpa24g037777.t1	Achzpp02g002172.t1, Achzpp03g003600.t1, Achzpp08g012897.t1, Achzpp09g013996.t1, Achzpp13g019772.t1, Achzpp15g022906.t1, Achzpp22g034223.t1, Achzpp23g036294.t1, Achzpp24g037310.t1, Achzpp24g037777.t1	Achzpa02g002174.t1, Achzpa03g003605.t1, Achzpa08g012869.t1, Achzpa09g013964.t1, Achzpa13g019625.t1, Achzpa15g022814.t1, Achzpa22g034006.t1, Achzpa23g036055.t1, Achzpa24g037035.t1, Achzpa24g037484.t1
Core	OG0000038	Achbyp06g008740.t1, Achbyp06g008741.t1, Achbyp06g008885.t1, Achbyp18g027098.t1, Achbyp19g029263.t1, Achbyp19g029264.t1, Achbyp22g033713.t1, Achbyp22g033714.t1, Achbyp22g033715.t1	Achbya06g008772.t1, Achbya06g008773.t1, Achbya06g008928.t1, Achbya18g027593.t1, Achbya19g029771.t1, Achbya19g029772.t1, Achbya22g034248.t1, Achbya22g034249.t1, Achbya22g034250.t1	Achv4p06g008659.t1, Achv4p06g008660.t1, Achv4p06g008802.t1, Achv4p18g027093.t1, Achv4p18g027094.t1, Achv4p19g029207.t1, Achv4p19g029208.t1, Achv4p22g033663.t1, Achv4p22g033664.t1, Achv4p22g033665.t1	Achv4a06g008602.t1, Achv4a06g008603.t1, Achv4a06g008756.t1, Achv4a18g026816.t1, Achv4a19g028975.t1, Achv4a19g028976.t1, Achv4a22g033354.t1, Achv4a22g033355.t1, Achv4a22g033356.t1	Achhop06g008403.t1, Achhop06g008404.t1, Achhop06g008540.t1, Achhop18g026249.t1, Achhop18g026250.t1, Achhop19g028275.t1, Achhop19g028276.t1, Achhop22g032560.t1, Achhop22g032561.t1, Achhop22g032562.t1	Achhoa06g008799.t1, Achhoa06g008800.t1, Achhoa06g008954.t1, Achhoa18g027223.t1, Achhoa18g027224.t1, Achhoa19g029410.t1, Achhoa19g029411.t1, Achhoa22g033838.t1, Achhoa22g033839.t1, Achhoa22g033840.t1	Achhyp06g008633.t1, Achhyp06g008634.t1, Achhyp18g027093.t1, Achhyp18g027094.t1, Achhyp19g029238.t1, Achhyp19g029239.t1, Achhyp22g033664.t1, Achhyp22g033665.t1, Achhyp22g033666.t1	Achhya06g008483.t1, Achhya06g008484.t1, Achhya18g026556.t1, Achhya19g028677.t1, Achhya19g028678.t1, Achhya22g033002.t1, Achhya22g033003.t1, Achhya22g033004.t1	Achjmp06g008613.t1, Achjmp06g008614.t1, Achjmp06g008756.t1, Achjmp18g026887.t1, Achjmp18g026888.t1, Achjmp19g029046.t1, Achjmp19g029047.t1, Achjmp22g033414.t1, Achjmp22g033415.t1, Achjmp22g033416.t1	Achjma06g008490.t1, Achjma06g008491.t1, Achjma06g008629.t1, Achjma18g026549.t1, Achjma18g026550.t1, Achjma19g028690.t1, Achjma19g028691.t1, Achjma22g033061.t1, Achjma22g033062.t1, Achjma22g033063.t1	Achjpp06g008629.t1, Achjpp06g008630.t1, Achjpp06g008775.t1, Achjpp18g027061.t1, Achjpp19g029241.t1, Achjpp19g029242.t1, Achjpp22g033639.t1, Achjpp22g033640.t1, Achjpp22g033641.t1	Achjpa06g008673.t1, Achjpa06g008674.t1, Achjpa06g008824.t1, Achjpa18g027074.t1, Achjpa18g027075.t1, Achjpa19g029190.t1, Achjpa19g029191.t1, Achjpa22g033589.t1, Achjpa22g033590.t1, Achjpa22g033591.t1	Achzpp06g008635.t1, Achzpp06g008636.t1, Achzpp06g008787.t1, Achzpp18g027059.t1, Achzpp18g027060.t1, Achzpp19g029210.t1, Achzpp19g029211.t1, Achzpp22g033616.t1, Achzpp22g033617.t1, Achzpp22g033618.t1	Achzpa06g008629.t1, Achzpa06g008630.t1, Achzpa06g008782.t1, Achzpa18g026886.t1, Achzpa19g029023.t1, Achzpa19g029024.t1, Achzpa22g033410.t1, Achzpa22g033411.t1, Achzpa22g033412.t1
Core	OG0000039	Achbyp06g009169.t1, Achbyp06g009217.t1, Achbyp06g009218.t1, Achbyp06g009220.t1, Achbyp06g009222.t1, Achbyp06g009223.t1, Achbyp06g009224.t1, Achbyp06g009225.t1, Achbyp06g009226.t1, Achbyp06g009227.t1, Achbyp19g029063.t1	Achbya06g009224.t1, Achbya06g009276.t1, Achbya06g009277.t1, Achbya06g009279.t1, Achbya06g009280.t1, Achbya06g009281.t1, Achbya06g009282.t1, Achbya06g009283.t1, Achbya06g009284.t1, Achbya06g009285.t1, Achbya19g029579.t1	Achv4p06g009073.t1, Achv4p06g009127.t1, Achv4p06g009128.t1, Achv4p06g009129.t1, Achv4p06g009130.t1, Achv4p06g009131.t1, Achv4p06g009132.t1, Achv4p06g009133.t1, Achv4p06g009134.t1, Achv4p19g029020.t1	Achv4a06g009074.t1, Achv4a06g009075.t1, Achv4a06g009076.t1, Achv4a06g009077.t1, Achv4a06g009078.t1, Achv4a06g009079.t1, Achv4a06g009080.t1, Achv4a06g009081.t1, Achv4a06g009082.t1, Achv4a19g028789.t1	Achhop06g008808.t1, Achhop06g008861.t1, Achhop06g008862.t1, Achhop06g008863.t1, Achhop06g008864.t1, Achhop06g008865.t1, Achhop06g008866.t1, Achhop06g008867.t1, Achhop19g028087.t1	Achhoa06g009233.t1, Achhoa06g009284.t1, Achhoa06g009285.t1, Achhoa06g009286.t1, Achhoa06g009287.t1, Achhoa06g009288.t1, Achhoa06g009289.t1, Achhoa06g009290.t1, Achhoa06g009291.t1, Achhoa19g029214.t1	Achhyp06g009116.t1, Achhyp06g009117.t1, Achhyp06g009119.t1	Achhya06g008881.t1, Achhya06g008936.t1, Achhya06g008937.t1, Achhya06g008938.t1, Achhya06g008939.t1, Achhya06g008940.t1, Achhya06g008941.t1, Achhya06g008942.t1, Achhya19g028494.t1	Achjmp06g009026.t1, Achjmp06g009077.t1, Achjmp06g009078.t1, Achjmp06g009080.t1, Achjmp06g009081.t1, Achjmp06g009082.t1, Achjmp06g009083.t1, Achjmp06g009084.t1, Achjmp06g009085.t1, Achjmp06g009086.t1, Achjmp19g028847.t1	Achjma06g008894.t1, Achjma06g008944.t1, Achjma06g008945.t1, Achjma06g008946.t1, Achjma06g008947.t1, Achjma06g008948.t1, Achjma06g008949.t1, Achjma06g008950.t1, Achjma06g008951.t1, Achjma06g008952.t1, Achjma19g028499.t1	Achjpp06g009066.t1, Achjpp06g009114.t1, Achjpp06g009115.t1, Achjpp06g009117.t1, Achjpp06g009119.t1, Achjpp06g009120.t1, Achjpp06g009121.t1, Achjpp06g009122.t1, Achjpp06g009123.t1, Achjpp06g009124.t1, Achjpp19g029051.t1	Achjpa06g009104.t1, Achjpa06g009154.t1, Achjpa06g009155.t1, Achjpa06g009157.t1, Achjpa06g009158.t1, Achjpa06g009159.t1, Achjpa06g009160.t1, Achjpa06g009161.t1, Achjpa06g009162.t1, Achjpa06g009163.t1, Achjpa19g028993.t1	Achzpp06g009058.t1, Achzpp06g009110.t1, Achzpp06g009111.t1, Achzpp06g009112.t1, Achzpp06g009113.t1, Achzpp06g009114.t1, Achzpp06g009115.t1, Achzpp06g009116.t1, Achzpp06g009117.t1, Achzpp19g029025.t1	Achzpa06g009115.t1, Achzpa06g009116.t1, Achzpa06g009117.t1, Achzpa06g009118.t1
Core	OG0000040	Achbyp08g013166.t1, Achbyp12g018279.t1, Achbyp18g026999.t1, Achbyp20g030967.t1, Achbyp22g034584.t1, Achbyp23g035875.t1, Achbyp26g041004.t1, Achbyp26g041005.t1, Achbyp28g044116.t1	Achbya08g013352.t1, Achbya12g018730.t1, Achbya18g027497.t1, Achbya20g031496.t1, Achbya22g035132.t1, Achbya26g041546.t1, Achbya26g041547.t1, Achbya28g044626.t1	Achv4p08g013057.t1, Achv4p12g018130.t1, Achv4p12g018132.t1, Achv4p18g026997.t1, Achv4p20g030904.t1, Achv4p22g034519.t1, Achv4p23g035785.t1, Achv4p26g040880.t1, Achv4p26g040881.t1, Achv4p28g043876.t1	Achv4a08g012992.t1, Achv4a12g018047.t1, Achv4a12g018049.t1, Achv4a18g026712.t1, Achv4a20g030641.t1, Achv4a22g034212.t1, Achv4a23g035478.t1, Achv4a26g040451.t1, Achv4a26g040452.t1, Achv4a28g043484.t1	Achhop08g012667.t1, Achhop12g017575.t1, Achhop18g026142.t1, Achhop20g029914.t1, Achhop22g033387.t1, Achhop23g034549.t1, Achhop26g039470.t1, Achhop26g039471.t1, Achhop28g042389.t1	Achhoa08g013212.t1, Achhoa12g018286.t1, Achhoa12g018287.t1, Achhoa18g027119.t1, Achhoa20g031073.t1, Achhoa22g034711.t1, Achhoa23g035987.t1, Achhoa26g041136.t1, Achhoa26g041137.t1, Achhoa28g044273.t1	Achhyp08g013093.t1, Achhyp12g018226.t1, Achhyp18g026991.t1, Achhyp20g030906.t1, Achhyp23g035756.t1, Achhyp26g040887.t1, Achhyp26g040888.t1, Achhyp28g043989.t1	Achhya08g012819.t1, Achhya12g017825.t1, Achhya12g017826.t1, Achhya18g026461.t1, Achhya20g030347.t1, Achhya22g033854.t1, Achhya23g035105.t1, Achhya26g040101.t1, Achhya26g040102.t1, Achhya28g043099.t1	Achjmp08g012957.t1, Achjmp12g018045.t1, Achjmp12g018046.t1, Achjmp18g026787.t1, Achjmp20g030739.t1, Achjmp22g034266.t1, Achjmp23g035508.t1, Achjmp26g040544.t1, Achjmp26g040545.t1, Achjmp28g043539.t1	Achjma08g012810.t1, Achjma08g012828.t1, Achjma12g017835.t1, Achjma12g017836.t1, Achjma18g026448.t1, Achjma20g030370.t1, Achjma22g033895.t1, Achjma23g035145.t1, Achjma26g040188.t1, Achjma26g040189.t1, Achjma28g043184.t1	Achjpp08g013103.t1, Achjpp12g018176.t1, Achjpp18g026966.t1, Achjpp20g030914.t1, Achjpp22g034509.t1, Achjpp23g035782.t1, Achjpp26g041196.t1, Achjpp26g041197.t1, Achjpp28g044249.t1	Achjpa08g013114.t1, Achjpa12g018176.t1, Achjpa18g026977.t1, Achjpa20g030891.t1, Achjpa22g034448.t1, Achjpa23g035732.t1, Achjpa26g040649.t1, Achjpa26g040650.t1, Achjpa28g043729.t1	Achzpp08g013084.t1, Achzpp12g018194.t1, Achzpp18g026965.t1, Achzpp20g030881.t1, Achzpp22g034478.t1, Achzpp23g035718.t1, Achzpp26g040866.t1, Achzpp26g040867.t1, Achzpp28g043948.t1	Achzpa08g013064.t1, Achzpa12g018055.t1, Achzpa12g018056.t1, Achzpa18g026793.t1, Achzpa20g030711.t1, Achzpa22g034239.t1, Achzpa23g035498.t1, Achzpa26g040552.t1, Achzpa28g043557.t1
Core	OG0000041	Achbyp16g024326.t1, Achbyp16g024327.t1, Achbyp26g041405.t1, Achbyp26g041406.t1, Achbyp26g041407.t1, Achbyp26g041409.t1, Achbyp26g041411.t1, Achbyp28g044517.t1, Achbyp28g044519.t1, Achbyp28g044521.t1	Achbya16g024789.t1, Achbya16g024791.t1, Achbya26g041949.t1, Achbya26g041950.t1, Achbya26g041952.t1, Achbya26g041953.t1, Achbya26g041954.t1, Achbya28g045033.t1, Achbya28g045035.t1, Achbya28g045037.t1	Achv4p16g024370.t1, Achv4p16g024374.t1, Achv4p26g041276.t1, Achv4p26g041277.t1, Achv4p26g041278.t1, Achv4p26g041279.t1, Achv4p26g041281.t1, Achv4p28g044284.t1, Achv4p28g044287.t1, Achv4p28g044289.t1	Achv4a16g024165.t1, Achv4a26g040850.t1, Achv4a26g040851.t1, Achv4a26g040852.t1, Achv4a26g040853.t1, Achv4a26g040855.t1, Achv4a28g043874.t1, Achv4a28g043877.t1, Achv4a28g043879.t1	Achhop16g023614.t1, Achhop26g039857.t1, Achhop26g039858.t1, Achhop26g039859.t1, Achhop26g039860.t1, Achhop26g039862.t1, Achhop28g042784.t1, Achhop28g042787.t1, Achhop28g042789.t1	Achhoa16g024505.t1, Achhoa26g041539.t1, Achhoa26g041540.t1, Achhoa26g041541.t1, Achhoa28g044664.t1, Achhoa28g044668.t1	Achhyp16g024412.t1, Achhyp26g041284.t1, Achhyp26g041285.t1, Achhyp26g041286.t1, Achhyp26g041287.t1, Achhyp26g041289.t1, Achhyp28g044376.t1, Achhyp28g044379.t1, Achhyp28g044381.t1	Achhya16g023891.t1, Achhya16g023892.t1, Achhya16g023893.t1, Achhya26g040488.t1, Achhya26g040489.t1, Achhya26g040490.t1, Achhya26g040491.t1, Achhya26g040493.t1, Achhya28g043514.t1, Achhya28g043515.t1, Achhya28g043517.t1	Achjmp16g024173.t1, Achjmp16g024174.t1, Achjmp26g040928.t1, Achjmp26g040929.t1, Achjmp26g040930.t1, Achjmp26g040931.t1, Achjmp26g040933.t1, Achjmp28g043937.t1, Achjmp28g043940.t1, Achjmp28g043942.t1	Achjma16g023850.t1, Achjma16g023852.t1, Achjma26g040570.t1, Achjma26g040572.t1, Achjma26g040573.t1, Achjma26g040574.t1, Achjma26g040575.t1, Achjma28g043586.t1, Achjma28g043589.t1, Achjma28g043591.t1	Achjpp16g024335.t1, Achjpp16g024337.t1, Achjpp26g041600.t1, Achjpp26g041601.t1, Achjpp26g041602.t1, Achjpp26g041603.t1, Achjpp26g041604.t1, Achjpp28g044649.t1, Achjpp28g044651.t1, Achjpp28g044653.t1	Achjpa16g024329.t1, Achjpa16g024330.t1, Achjpa26g041042.t1, Achjpa26g041043.t1, Achjpa26g041045.t1, Achjpa26g041046.t1, Achjpa26g041048.t1, Achjpa28g044125.t1, Achjpa28g044127.t1, Achjpa28g044129.t1	Achzpp16g024364.t1, Achzpp16g024368.t1, Achzpp26g041255.t1, Achzpp26g041256.t1, Achzpp26g041257.t1, Achzpp26g041258.t1, Achzpp28g044335.t1, Achzpp28g044338.t1, Achzpp28g044340.t1	Achzpa26g040952.t1, Achzpa26g040953.t1, Achzpa26g040954.t1, Achzpa26g040955.t1, Achzpa26g040957.t1, Achzpa28g043959.t1, Achzpa28g043962.t1, Achzpa28g043964.t1
Core	OG0000042	Achbyp03g003832.t1, Achbyp03g003833.t1, Achbyp12g017522.t1, Achbyp17g026750.t1, Achbyp22g033964.t1, Achbyp22g033965.t1, Achbyp22g033966.t1, Achbyp22g033967.t1, Achbyp22g033968.t1, Achbyp22g033969.t1	Achbya03g003839.t1, Achbya12g017927.t1, Achbya17g027240.t1, Achbya22g034498.t1, Achbya22g034499.t1, Achbya22g034500.t1, Achbya22g034503.t1, Achbya22g034506.t1, Achbya22g034507.t1	Achv4p03g003744.t1, Achv4p12g017371.t1, Achv4p22g033909.t1, Achv4p22g033910.t1, Achv4p22g033911.t1, Achv4p22g033912.t1, Achv4p22g033914.t1, Achv4p22g033915.t1	Achv4a03g003739.t1, Achv4a12g017275.t1, Achv4a17g026473.t1, Achv4a22g033607.t1, Achv4a22g033608.t1, Achv4a22g033609.t1, Achv4a22g033610.t1, Achv4a22g033613.t1, Achv4a22g033614.t1	Achhop03g003677.t1, Achhop03g003678.t1, Achhop12g016862.t1, Achhop17g025916.t1, Achhop22g032808.t1, Achhop22g032809.t1, Achhop22g032810.t1, Achhop22g032811.t1, Achhop22g032813.t1, Achhop22g032814.t1	Achhoa03g003836.t1, Achhoa03g003837.t1, Achhoa12g017516.t1, Achhoa17g026889.t1, Achhoa22g034085.t1, Achhoa22g034086.t1, Achhoa22g034087.t1, Achhoa22g034088.t1, Achhoa22g034090.t1, Achhoa22g034091.t1	Achhyp03g003749.t1, Achhyp12g017404.t1, Achhyp17g026762.t1, Achhyp22g033918.t1, Achhyp22g033919.t1, Achhyp22g033920.t1, Achhyp22g033921.t1, Achhyp22g033923.t1, Achhyp22g033924.t1	Achhya03g003747.t1, Achhya03g003748.t1, Achhya12g017081.t1, Achhya17g026229.t1, Achhya22g033245.t1, Achhya22g033246.t1, Achhya22g033247.t1, Achhya22g033248.t1, Achhya22g033252.t1, Achhya22g033253.t1	Achjmp03g003746.t1, Achjmp12g017281.t1, Achjmp17g026562.t1, Achjmp22g033661.t1, Achjmp22g033662.t1, Achjmp22g033663.t1, Achjmp22g033664.t1, Achjmp22g033666.t1, Achjmp22g033667.t1	Achjma03g003722.t1, Achjma12g017057.t1, Achjma17g026207.t1, Achjma22g033310.t1, Achjma22g033311.t1, Achjma22g033312.t1, Achjma22g033313.t1, Achjma22g033314.t1, Achjma22g033315.t1	Achjpp03g003814.t1, Achjpp03g003815.t1, Achjpp12g017419.t1, Achjpp17g026714.t1, Achjpp22g033889.t1, Achjpp22g033890.t1, Achjpp22g033891.t1, Achjpp22g033894.t1, Achjpp22g033897.t1, Achjpp22g033898.t1	Achjpa12g017404.t1, Achjpa17g026731.t1, Achjpa22g033840.t1, Achjpa22g033841.t1, Achjpa22g033844.t1, Achjpa22g033845.t1, Achjpa22g033846.t1	Achzpp03g003781.t1, Achzpp12g017442.t1, Achzpp17g026733.t1, Achzpp22g033870.t1, Achzpp22g033871.t1, Achzpp22g033872.t1, Achzpp22g033874.t1, Achzpp22g033877.t1, Achzpp22g033878.t1	Achzpa03g003784.t1, Achzpa03g003785.t1, Achzpa12g017325.t1, Achzpa17g026561.t1, Achzpa22g033648.t1, Achzpa22g033649.t1, Achzpa22g033650.t1, Achzpa22g033651.t1, Achzpa22g033653.t1, Achzpa22g033654.t1
Core	OG0000044	Achbyp29g044713.t1, Achbyp29g044714.t1, Achbyp29g044715.t1, Achbyp29g044717.t1, Achbyp29g044718.t1, Achbyp29g044722.t1, Achbyp29g044724.t1, Achbyp29g044726.t1	Achbya29g045245.t1, Achbya29g045246.t1, Achbya29g045247.t1, Achbya29g045248.t1, Achbya29g045249.t1, Achbya29g045250.t1, Achbya29g045251.t1, Achbya29g045255.t1, Achbya29g045257.t1, Achbya29g045258.t1, Achbya29g045261.t1, Achbya29g045262.t1, Achbya29g045263.t1, Achbya29g045264.t1	Achv4p29g044471.t1, Achv4p29g044472.t1, Achv4p29g044474.t1, Achv4p29g044475.t1, Achv4p29g044478.t1, Achv4p29g044479.t1, Achv4p29g044481.t1	Achv4a29g044072.t1, Achv4a29g044073.t1, Achv4a29g044075.t1, Achv4a29g044076.t1, Achv4a29g044077.t1, Achv4a29g044078.t1, Achv4a29g044079.t1	Achhop29g042974.t1, Achhop29g042975.t1, Achhop29g042976.t1, Achhop29g042978.t1, Achhop29g042979.t1, Achhop29g042981.t1	Achhoa29g044861.t1, Achhoa29g044862.t1, Achhoa29g044863.t1, Achhoa29g044865.t1, Achhoa29g044866.t1, Achhoa29g044868.t1, Achhoa29g044869.t1, Achhoa29g044872.t1, Achhoa29g044873.t1, Achhoa29g044875.t1, Achhoa29g044877.t1	Achhyp29g044580.t1, Achhyp29g044581.t1, Achhyp29g044585.t1, Achhyp29g044587.t1, Achhyp29g044588.t1, Achhyp29g044590.t1, Achhyp29g044591.t1, Achhyp29g044593.t1, Achhyp29g044594.t1, Achhyp29g044596.t1, Achhyp29g044598.t1	Achhya29g043708.t1, Achhya29g043709.t1, Achhya29g043711.t1, Achhya29g043712.t1, Achhya29g043714.t1, Achhya29g043715.t1, Achhya29g043717.t1	Achjmp29g044131.t1, Achjmp29g044133.t1, Achjmp29g044134.t1, Achjmp29g044137.t1, Achjmp29g044138.t1, Achjmp29g044141.t1, Achjmp29g044142.t1, Achjmp29g044145.t1, Achjmp29g044147.t1, Achjmp29g044150.t1, Achjmp29g044151.t1, Achjmp29g044154.t1	Achjma29g043783.t1, Achjma29g043784.t1, Achjma29g043786.t1, Achjma29g043787.t1, Achjma29g043788.t1, Achjma29g043789.t1, Achjma29g043790.t1, Achjma29g043791.t1, Achjma29g043793.t1, Achjma29g043797.t1, Achjma29g043798.t1, Achjma29g043799.t1	Achjpp29g044851.t1, Achjpp29g044854.t1, Achjpp29g044855.t1, Achjpp29g044857.t1, Achjpp29g044865.t1, Achjpp29g044866.t1, Achjpp29g044869.t1	Achjpa29g044331.t1, Achjpa29g044332.t1, Achjpa29g044333.t1, Achjpa29g044335.t1, Achjpa29g044336.t1, Achjpa29g044339.t1, Achjpa29g044341.t1, Achjpa29g044343.t1	Achzpp29g044542.t1, Achzpp29g044543.t1, Achzpp29g044544.t1, Achzpp29g044546.t1, Achzpp29g044548.t1, Achzpp29g044549.t1, Achzpp29g044550.t1, Achzpp29g044551.t1, Achzpp29g044552.t1, Achzpp29g044553.t1	Achzpa29g044146.t1, Achzpa29g044147.t1, Achzpa29g044148.t1, Achzpa29g044150.t1, Achzpa29g044151.t1, Achzpa29g044153.t1, Achzpa29g044154.t1, Achzpa29g044155.t1
Core	OG0000045	Achbyp09g013857.t1, Achbyp14g021878.t1, Achbyp19g028948.t1, Achbyp19g028949.t1, Achbyp19g029032.t1, Achbyp19g029033.t1, Achbyp20g031072.t1, Achbyp22g033697.t1, Achbyp24g037608.t1, Achbyp28g044280.t1	Achbya01g001563.t1, Achbya02g002620.t1, Achbya02g002621.t1, Achbya04g006006.t1, Achbya06g008754.t1, Achbya07g010565.t1, Achbya08g012119.t1, Achbya09g014067.t1, Achbya13g021092.t1, Achbya15g024108.t1, Achbya17g025997.t1, Achbya17g026478.t1, Achbya17g026724.t1, Achbya17g026725.t1, Achbya18g028623.t1, Achbya18g028878.t1, Achbya19g029470.t1, Achbya19g029549.t1, Achbya19g029550.t1, Achbya19g029972.t1,…	Achv4p01g001039.t1, Achv4p02g002533.t1, Achv4p03g003687.t1, Achv4p03g005064.t1, Achv4p10g014595.t1, Achv4p14g021031.t1, Achv4p18g027841.t1, Achv4p19g028920.t1, Achv4p20g030441.t1, Achv4p20g031604.t1, Achv4p21g032006.t1	Achv4a03g003686.t1, Achv4a11g016183.t1, Achv4a12g018193.t1, Achv4a14g020929.t1, Achv4a22g033467.t1, Achv4a22g033468.t1	Achhop03g003301.t1, Achhop03g003619.t1, Achhop04g005761.t1, Achhop08g010884.t1, Achhop21g030963.t1, Achhop21g030964.t1, Achhop22g032636.t1, Achhop22g032925.t1, Achhop23g034362.t1	Achhoa03g003778.t1, Achhoa03g004552.t1, Achhoa21g032827.t1, Achhoa21g032828.t1	Achhyp03g003696.t1, Achhyp11g016451.t1, Achhyp14g021106.t1, Achhyp20g031015.t1, Achhyp22g033775.t1, Achhyp22g033776.t1	Achhya03g003688.t1, Achhya05g007710.t1, Achhya05g007711.t1, Achhya08g012379.t1, Achhya09g013744.t1, Achhya09g013745.t1, Achhya11g016124.t1, Achhya12g017840.t1, Achhya14g020762.t1, Achhya15g023284.t1, Achhya16g024092.t1, Achhya17g024958.t1, Achhya21g031409.t1, Achhya28g042732.t1	Achjmp02g002701.t1, Achjmp03g003688.t1, Achjmp16g024226.t1, Achjmp16g024227.t1, Achjmp28g042762.t1	Achjma21g032046.t1	Achjpp03g005279.t1, Achjpp20g031015.t1, Achjpp22g033623.t1, Achjpp23g036227.t1, Achjpp24g037535.t1	Achjpa03g003762.t1, Achjpa09g013815.t1, Achjpa15g023697.t1, Achjpa19g030212.t1, Achjpa19g030213.t1, Achjpa21g032604.t1	Achzpp13g019963.t1, Achzpp14g021040.t1, Achzpp25g039068.t1, Achzpp28g043988.t1, Achzpp29g045548.t1	Achzpa16g024233.t1, Achzpa19g028725.t1, Achzpa19g028726.t1, Achzpa23g036534.t1
Core	OG0000046	Achbyp13g019756.t1, Achbyp18g026895.t1, Achbyp22g033485.t1, Achbyp23g036366.t1, Achbyp23g036369.t1, Achbyp26g041190.t1, Achbyp26g041198.t1, Achbyp28g044312.t1, Achbyp28g044321.t1	Achbya13g020217.t1, Achbya15g023373.t1, Achbya18g027386.t1, Achbya22g034032.t1, Achbya23g036932.t1, Achbya23g036935.t1, Achbya26g041732.t1, Achbya26g041740.t1, Achbya28g044828.t1, Achbya28g044836.t1	Achv4p13g019611.t1, Achv4p15g023010.t1, Achv4p18g026894.t1, Achv4p22g033417.t1, Achv4p23g036282.t1, Achv4p23g036286.t1, Achv4p26g041066.t1, Achv4p28g044074.t1, Achv4p28g044084.t1	Achv4a13g019528.t1, Achv4a18g026604.t1, Achv4a22g033120.t1, Achv4a23g035957.t1, Achv4a23g035961.t1, Achv4a26g040643.t1, Achv4a28g043679.t1, Achv4a28g043685.t1	Achhop13g018986.t1, Achhop15g022288.t1, Achhop18g026043.t1, Achhop22g032333.t1, Achhop23g035028.t1, Achhop26g039652.t1, Achhop26g039661.t1, Achhop28g042589.t1, Achhop28g042597.t1	Achhoa13g019779.t1, Achhoa15g023140.t1, Achhoa18g027019.t1, Achhoa22g033606.t1, Achhoa23g036468.t1, Achhoa23g036473.t1, Achhoa26g041325.t1, Achhoa26g041332.t1, Achhoa28g044470.t1, Achhoa28g044480.t1	Achhyp13g019696.t1, Achhyp15g023011.t1, Achhyp18g026889.t1, Achhyp22g033436.t1, Achhyp23g036251.t1, Achhyp26g041074.t1, Achhyp26g041082.t1, Achhyp28g044173.t1, Achhyp28g044183.t1	Achhya13g019286.t1, Achhya15g022572.t1, Achhya18g026360.t1, Achhya22g032783.t1, Achhya23g035601.t1, Achhya23g035605.t1, Achhya26g040293.t1, Achhya28g043306.t1, Achhya28g043316.t1	Achjmp13g019509.t1, Achjmp15g022822.t1, Achjmp22g033187.t1, Achjmp23g035993.t1, Achjmp23g035997.t1, Achjmp26g040725.t1, Achjmp26g040732.t1, Achjmp28g043738.t1, Achjmp28g043747.t1	Achjma13g019302.t1, Achjma15g022599.t1, Achjma18g026342.t1, Achjma22g032825.t1, Achjma23g035636.t1, Achjma23g035640.t1, Achjma26g040367.t1, Achjma28g043395.t1	Achjpp15g022959.t1, Achjpp18g026860.t1, Achjpp22g033398.t1, Achjpp23g036267.t1, Achjpp26g041383.t1, Achjpp26g041389.t1, Achjpp28g044447.t1, Achjpp28g044457.t1	Achjpa13g019643.t1, Achjpa13g019682.t1, Achjpa15g022981.t1, Achjpa22g033375.t1, Achjpa23g036218.t1, Achjpa23g036221.t1, Achjpa26g040831.t1, Achjpa28g043923.t1, Achjpa28g043931.t1	Achzpp13g019686.t1, Achzpp15g022969.t1, Achzpp18g026863.t1, Achzpp22g033375.t1, Achzpp26g041048.t1, Achzpp26g041056.t1, Achzpp28g044134.t1, Achzpp28g044143.t1	Achzpa13g019533.t1, Achzpa15g022877.t1, Achzpa18g026688.t1, Achzpa22g033199.t1, Achzpa23g035985.t1, Achzpa23g035989.t1, Achzpa26g040741.t1, Achzpa26g040749.t1, Achzpa28g043754.t1, Achzpa28g043762.t1
Core	OG0000047	Achbyp01g000017.t1, Achbyp04g005944.t1, Achbyp06g009482.t1, Achbyp09g014314.t1, Achbyp10g015811.t1, Achbyp16g025134.t1, Achbyp19g028709.t1, Achbyp19g030335.t1, Achbyp21g032720.t1	Achbya04g005940.t1, Achbya06g009549.t1, Achbya07g009931.t1, Achbya10g016144.t1, Achbya11g017005.t1, Achbya16g025583.t1, Achbya19g029229.t1, Achbya19g030842.t1, Achbya21g033285.t1	Achv4p04g005885.t1, Achv4p06g009368.t1, Achv4p07g009723.t1, Achv4p10g015669.t1, Achv4p11g017054.t1, Achv4p16g025165.t1, Achv4p19g028688.t1, Achv4p19g030301.t1, Achv4p21g032662.t1	Achv4a01g000022.t1, Achv4a04g005818.t1, Achv4a06g009325.t1, Achv4a09g014106.t1, Achv4a10g015582.t1, Achv4a11g016380.t1, Achv4a16g024940.t1, Achv4a19g028455.t1, Achv4a19g030046.t1, Achv4a21g032367.t1	Achhop01g000021.t1, Achhop04g005694.t1, Achhop06g009107.t1, Achhop09g013790.t1, Achhop10g015225.t1, Achhop16g024371.t1, Achhop19g027783.t1, Achhop19g029330.t1, Achhop21g031592.t1	Achhoa01g000027.t1, Achhoa04g005943.t1, Achhoa06g009542.t1, Achhoa09g014350.t1, Achhoa10g015816.t1, Achhoa16g025275.t1, Achhoa19g028876.t1, Achhoa19g030480.t1, Achhoa21g032853.t1	Achhyp01g000023.t1, Achhyp04g005808.t1, Achhyp06g009371.t1, Achhyp07g009746.t1, Achhyp09g014210.t1, Achhyp10g015730.t1, Achhyp16g025184.t1, Achhyp19g028738.t1, Achhyp19g030321.t1, Achhyp21g032672.t1	Achhya01g000022.t1, Achhya04g005791.t1, Achhya06g009188.t1, Achhya07g009544.t1, Achhya09g013940.t1, Achhya10g015397.t1, Achhya11g016181.t1, Achhya16g024668.t1, Achhya19g028152.t1, Achhya19g029751.t1, Achhya21g032032.t1	Achjmp01g000024.t1, Achjmp04g005796.t1, Achjmp06g009329.t1, Achjmp07g009698.t1, Achjmp09g014087.t1, Achjmp10g015589.t1, Achjmp16g024970.t1, Achjmp19g028517.t1, Achjmp21g032462.t1	Achjma01g000024.t1, Achjma06g009193.t1, Achjma09g013944.t1, Achjma16g024626.t1, Achjma19g028169.t1, Achjma19g029775.t1	Achjpp01g000017.t1, Achjpp06g009374.t1, Achjpp09g014244.t1, Achjpp10g015748.t1, Achjpp11g016535.t1, Achjpp16g025123.t1, Achjpp19g028704.t1, Achjpp19g030320.t1, Achjpp21g032647.t1	Achjpa04g005894.t1, Achjpa06g009417.t1, Achjpa07g009796.t1, Achjpa10g015717.t1, Achjpa11g016500.t1, Achjpa16g025123.t1, Achjpa19g028665.t1, Achjpa19g030273.t1, Achjpa21g032637.t1	Achzpp04g005867.t1, Achzpp06g009359.t1, Achzpp10g015725.t1, Achzpp16g025163.t1, Achzpp19g028670.t1, Achzpp19g030287.t1, Achzpp21g032626.t1	Achzpa01g000026.t1, Achzpa04g005874.t1, Achzpa06g009364.t1, Achzpa10g015659.t1, Achzpa16g024998.t1, Achzpa19g028492.t1, Achzpa19g030115.t1, Achzpa21g032445.t1
Core	OG0000048	Achbyp07g010396.t1, Achbyp13g020023.t1, Achbyp13g020024.t1, Achbyp13g020025.t1, Achbyp23g036590.t1, Achbyp23g036591.t1, Achbyp23g036593.t1, Achbyp23g036594.t1, Achbyp23g036636.t1	Achbya23g037160.t1	Achv4p07g010275.t1, Achv4p13g019871.t1, Achv4p13g019873.t1, Achv4p13g019874.t1, Achv4p13g019875.t1, Achv4p13g019876.t1, Achv4p23g036506.t1, Achv4p23g036507.t1, Achv4p23g036508.t1, Achv4p23g036509.t1, Achv4p23g036510.t1, Achv4p23g036511.t1, Achv4p23g036555.t1	Achv4a07g010209.t1, Achv4a13g019770.t1, Achv4a13g019771.t1, Achv4a23g036173.t1, Achv4a23g036174.t1, Achv4a23g036175.t1, Achv4a23g036217.t1	Achhop13g019228.t1, Achhop13g019229.t1, Achhop13g019230.t1, Achhop23g035250.t1, Achhop23g035251.t1, Achhop23g035291.t1	Achhoa07g010458.t1, Achhoa13g020024.t1, Achhoa13g020025.t1, Achhoa13g020026.t1, Achhoa13g020027.t1, Achhoa13g020029.t1, Achhoa23g036695.t1, Achhoa23g036696.t1, Achhoa23g036697.t1, Achhoa23g036698.t1, Achhoa23g036699.t1, Achhoa23g036700.t1, Achhoa23g036701.t1, Achhoa23g036702.t1, Achhoa23g036703.t1, Achhoa23g036742.t1	Achhyp07g010267.t1, Achhyp13g019939.t1, Achhyp13g019940.t1, Achhyp13g019941.t1, Achhyp23g036468.t1, Achhyp23g036470.t1, Achhyp23g036471.t1, Achhyp23g036472.t1, Achhyp23g036473.t1, Achhyp23g036515.t1	Achhya07g010092.t1, Achhya13g019537.t1, Achhya23g035829.t1, Achhya23g035830.t1, Achhya23g035831.t1, Achhya23g035832.t1, Achhya23g035833.t1, Achhya23g035834.t1, Achhya23g035835.t1, Achhya23g035880.t1	Achjmp13g019716.t1, Achjmp13g019718.t1, Achjmp23g036211.t1, Achjmp23g036212.t1, Achjmp23g036251.t1	Achjma13g019536.t1, Achjma13g019537.t1, Achjma23g035862.t1, Achjma23g035863.t1, Achjma23g035864.t1	Achjpp07g010296.t1, Achjpp13g019879.t1, Achjpp13g019880.t1, Achjpp13g019882.t1, Achjpp23g036489.t1, Achjpp23g036490.t1, Achjpp23g036491.t1, Achjpp23g036492.t1, Achjpp23g036493.t1, Achjpp23g036494.t1, Achjpp23g036495.t1, Achjpp23g036539.t1	Achjpa07g010337.t1, Achjpa13g019913.t1, Achjpa13g019915.t1, Achjpa13g019916.t1, Achjpa13g019918.t1, Achjpa13g019919.t1, Achjpa23g036453.t1, Achjpa23g036454.t1, Achjpa23g036455.t1, Achjpa23g036456.t1, Achjpa23g036457.t1, Achjpa23g036458.t1, Achjpa23g036459.t1, Achjpa23g036499.t1	Achzpp07g010289.t1, Achzpp13g019919.t1, Achzpp13g019920.t1, Achzpp13g019921.t1, Achzpp13g019923.t1, Achzpp23g036453.t1, Achzpp23g036455.t1, Achzpp23g036456.t1, Achzpp23g036457.t1, Achzpp23g036458.t1, Achzpp23g036459.t1, Achzpp23g036460.t1, Achzpp23g036506.t1	Achzpa23g036203.t1, Achzpa23g036204.t1, Achzpa23g036247.t1
Core	OG0000049	Achbyp02g002128.t1, Achbyp03g003573.t1, Achbyp03g003574.t1, Achbyp03g003575.t1, Achbyp03g003578.t1, Achbyp19g029519.t1, Achbyp22g033994.t1, Achbyp22g033995.t1, Achbyp22g033996.t1	Achbya02g002131.t1, Achbya03g003580.t1, Achbya03g003581.t1, Achbya03g003582.t1, Achbya03g003584.t1, Achbya19g030028.t1, Achbya22g034534.t1, Achbya22g034535.t1	Achv4p02g002038.t1, Achv4p03g003491.t1, Achv4p03g003492.t1, Achv4p03g003494.t1, Achv4p03g003497.t1, Achv4p19g029470.t1, Achv4p22g033940.t1, Achv4p22g033941.t1, Achv4p22g033942.t1	Achv4a03g003489.t1, Achv4a03g003490.t1, Achv4a03g003491.t1, Achv4a03g003492.t1, Achv4a03g003494.t1, Achv4a19g029233.t1, Achv4a22g033637.t1, Achv4a22g033638.t1, Achv4a22g033639.t1, Achv4a22g033640.t1	Achhop02g002046.t1, Achhop03g003429.t1, Achhop03g003431.t1, Achhop19g028525.t1, Achhop22g032839.t1, Achhop22g032840.t1, Achhop22g032842.t1	Achhoa02g002109.t1, Achhoa03g003585.t1, Achhoa03g003586.t1, Achhoa03g003587.t1, Achhoa03g003589.t1, Achhoa19g029665.t1, Achhoa22g034113.t1, Achhoa22g034114.t1, Achhoa22g034115.t1	Achhyp03g003512.t1, Achhyp03g003513.t1, Achhyp03g003514.t1, Achhyp03g003517.t1, Achhyp19g029493.t1, Achhyp22g033949.t1, Achhyp22g033950.t1, Achhyp22g033951.t1	Achhya02g002060.t1, Achhya03g003492.t1, Achhya03g003493.t1, Achhya03g003494.t1, Achhya03g003495.t1, Achhya19g028937.t1, Achhya22g033275.t1, Achhya22g033277.t1, Achhya22g033279.t1, Achhya22g033281.t1	Achjmp02g002080.t1, Achjmp03g003497.t1, Achjmp03g003498.t1, Achjmp03g003500.t1, Achjmp03g003503.t1, Achjmp19g029311.t1, Achjmp22g033695.t1, Achjmp22g033696.t1, Achjmp22g033697.t1	Achjma03g003463.t1, Achjma03g003464.t1, Achjma03g003465.t1, Achjma03g003467.t1, Achjma19g028945.t1, Achjma22g033338.t1, Achjma22g033339.t1, Achjma22g033340.t1, Achjma22g033341.t1	Achjpp02g002106.t1, Achjpp03g003556.t1, Achjpp03g003557.t1, Achjpp03g003558.t1, Achjpp03g003561.t1, Achjpp19g029502.t1, Achjpp22g033923.t1, Achjpp22g033925.t1	Achjpa02g002111.t1, Achjpa02g002113.t1, Achjpa03g003556.t1, Achjpa03g003558.t1, Achjpa03g003559.t1, Achjpa03g003561.t1, Achjpa19g029445.t1, Achjpa22g033872.t1, Achjpa22g033873.t1, Achjpa22g033874.t1	Achzpp02g002097.t1, Achzpp03g003530.t1, Achzpp03g003532.t1, Achzpp03g003534.t1, Achzpp03g003537.t1, Achzpp19g029474.t1, Achzpp22g033901.t1, Achzpp22g033902.t1	Achzpa02g002104.t1, Achzpa03g003536.t1, Achzpa03g003537.t1, Achzpa03g003539.t1, Achzpa03g003542.t1, Achzpa19g029283.t1, Achzpa22g033677.t1, Achzpa22g033678.t1, Achzpa22g033679.t1
Core	OG0000050	Achbyp02g002312.t1, Achbyp02g002385.t1, Achbyp02g002387.t1, Achbyp02g002389.t1, Achbyp02g002390.t1, Achbyp02g002398.t1	Achbya02g002313.t1, Achbya02g002390.t1, Achbya02g002392.t1, Achbya02g002393.t1, Achbya02g002394.t1, Achbya02g002395.t1, Achbya02g002397.t1, Achbya02g002405.t1, Achbya03g003805.t1, Achbya29g046140.t1	Achv4p02g002235.t1, Achv4p02g002308.t1, Achv4p02g002314.t1, Achv4p02g002316.t1, Achv4p02g002317.t1, Achv4p02g002318.t1, Achv4p02g002319.t1, Achv4p02g002326.t1, Achv4p03g003714.t1, Achv4p05g006982.t1, Achv4p29g045319.t1	Achv4a02g002276.t1, Achv4a02g002346.t1, Achv4a02g002348.t1, Achv4a02g002349.t1, Achv4a02g002351.t1, Achv4a02g002353.t1, Achv4a02g002360.t1, Achv4a03g003710.t1, Achv4a29g044944.t1	Achhop02g002231.t1, Achhop02g002298.t1, Achhop02g002304.t1, Achhop02g002306.t1, Achhop02g002307.t1, Achhop02g002308.t1, Achhop02g002309.t1, Achhop02g002311.t1, Achhop02g002318.t1, Achhop03g003644.t1, Achhop29g043853.t1	Achhoa02g002289.t1, Achhoa02g002362.t1, Achhoa02g002363.t1, Achhoa02g002364.t1, Achhoa02g002365.t1, Achhoa02g002367.t1, Achhoa02g002375.t1, Achhoa03g003804.t1, Achhoa29g045743.t1	Achhyp02g002283.t1, Achhyp02g002357.t1, Achhyp02g002359.t1, Achhyp02g002360.t1, Achhyp02g002361.t1, Achhyp02g002363.t1, Achhyp02g002371.t1, Achhyp03g003720.t1, Achhyp05g006910.t1, Achhyp29g045476.t1	Achhya02g002249.t1, Achhya02g002315.t1, Achhya02g002322.t1, Achhya02g002324.t1, Achhya02g002325.t1, Achhya02g002326.t1, Achhya02g002333.t1, Achhya03g003714.t1, Achhya03g003715.t1, Achhya29g044532.t1	Achjmp02g002262.t1, Achjmp02g002338.t1, Achjmp02g002340.t1, Achjmp02g002341.t1, Achjmp02g002342.t1, Achjmp02g002351.t1, Achjmp03g003713.t1, Achjmp27g042129.t1, Achjmp29g044982.t1	Achjma02g002232.t1, Achjma02g002304.t1, Achjma02g002306.t1, Achjma02g002307.t1, Achjma02g002308.t1, Achjma02g002310.t1, Achjma02g002318.t1, Achjma03g003689.t1, Achjma03g003690.t1	Achjpp02g002287.t1, Achjpp02g002361.t1, Achjpp02g002363.t1, Achjpp02g002364.t1, Achjpp02g002365.t1, Achjpp02g002366.t1, Achjpp02g002368.t1, Achjpp02g002375.t1, Achjpp29g045752.t1	Achjpa02g002297.t1, Achjpa02g002370.t1, Achjpa02g002372.t1, Achjpa02g002373.t1	Achzpp02g002294.t1, Achzpp02g002366.t1, Achzpp02g002368.t1, Achzpp02g002369.t1, Achzpp02g002378.t1, Achzpp03g003752.t1, Achzpp05g006940.t1	Achzpa02g002280.t1, Achzpa02g002357.t1, Achzpa02g002358.t1, Achzpa02g002359.t1, Achzpa02g002367.t1, Achzpa03g003753.t1, Achzpa29g044990.t1
Core	OG0000051	Achbyp13g020543.t1, Achbyp13g020544.t1, Achbyp13g020545.t1, Achbyp13g020546.t1, Achbyp13g020547.t1, Achbyp13g020548.t1, Achbyp13g020549.t1, Achbyp13g020550.t1, Achbyp13g020551.t1, Achbyp13g020552.t1, Achbyp29g044956.t1	Achbya13g020812.t1, Achbya13g020813.t1, Achbya13g020814.t1, Achbya13g020815.t1, Achbya13g020816.t1, Achbya13g020817.t1, Achbya13g020818.t1, Achbya13g020819.t1, Achbya29g045484.t1	Achv4p13g020374.t1, Achv4p13g020375.t1, Achv4p13g020376.t1, Achv4p13g020377.t1, Achv4p13g020378.t1, Achv4p13g020379.t1, Achv4p13g020380.t1, Achv4p13g020381.t1, Achv4p29g044705.t1	Achv4a13g020281.t1, Achv4a13g020282.t1, Achv4a13g020283.t1, Achv4a13g020284.t1, Achv4a13g020285.t1, Achv4a13g020286.t1, Achv4a13g020287.t1, Achv4a29g044304.t1	Achhop13g019749.t1, Achhop13g019750.t1, Achhop13g019751.t1, Achhop13g019752.t1, Achhop13g019753.t1, Achhop13g019754.t1, Achhop13g019755.t1, Achhop13g019756.t1, Achhop29g043194.t1	Achhoa13g020531.t1, Achhoa13g020532.t1, Achhoa13g020533.t1, Achhoa13g020534.t1, Achhoa13g020535.t1, Achhoa13g020536.t1, Achhoa13g020537.t1, Achhoa13g020538.t1, Achhoa29g045097.t1	Achhyp13g020458.t1, Achhyp13g020459.t1, Achhyp13g020460.t1, Achhyp13g020461.t1, Achhyp13g020462.t1, Achhyp13g020463.t1, Achhyp13g020464.t1, Achhyp13g020465.t1, Achhyp29g044816.t1	Achhya13g020043.t1, Achhya13g020044.t1, Achhya13g020045.t1, Achhya13g020046.t1, Achhya13g020047.t1, Achhya13g020048.t1, Achhya13g020049.t1, Achhya13g020050.t1, Achhya29g043936.t1	Achjmp13g020230.t1	Achjma13g020051.t1, Achjma13g020052.t1, Achjma13g020053.t1, Achjma13g020054.t1, Achjma13g020055.t1, Achjma13g020056.t1, Achjma13g020057.t1, Achjma13g020058.t1, Achjma29g044007.t1	Achjpp13g020383.t1, Achjpp13g020384.t1, Achjpp13g020385.t1, Achjpp13g020386.t1, Achjpp13g020387.t1, Achjpp13g020388.t1, Achjpp13g020389.t1, Achjpp13g020390.t1, Achjpp13g020391.t1, Achjpp13g020392.t1, Achjpp29g045084.t1	Achjpa13g020414.t1, Achjpa13g020415.t1, Achjpa13g020416.t1, Achjpa13g020417.t1, Achjpa13g020418.t1, Achjpa13g020419.t1, Achjpa13g020420.t1, Achjpa13g020421.t1, Achjpa29g044567.t1	Achzpp13g020436.t1, Achzpp13g020437.t1, Achzpp13g020438.t1, Achzpp13g020439.t1, Achzpp13g020440.t1, Achzpp13g020441.t1, Achzpp13g020442.t1, Achzpp13g020443.t1, Achzpp29g044773.t1	Achzpa13g020297.t1, Achzpa13g020298.t1, Achzpa13g020299.t1, Achzpa13g020300.t1, Achzpa13g020301.t1, Achzpa13g020302.t1, Achzpa13g020303.t1, Achzpa13g020304.t1, Achzpa29g044377.t1
Core	OG0000052	Achbyp18g027054.t1, Achbyp18g027056.t1, Achbyp22g033635.t1, Achbyp22g033638.t1, Achbyp22g033639.t1, Achbyp22g033640.t1, Achbyp22g033641.t1	Achbya18g027551.t1, Achbya18g027552.t1, Achbya22g034178.t1, Achbya22g034179.t1, Achbya22g034180.t1	Achv4p18g027050.t1, Achv4p18g027053.t1, Achv4p18g027054.t1, Achv4p22g033588.t1, Achv4p22g033589.t1, Achv4p22g033590.t1, Achv4p22g033591.t1, Achv4p22g033592.t1, Achv4p22g033593.t1	Achv4a18g026766.t1, Achv4a18g026769.t1, Achv4a18g026770.t1, Achv4a18g026774.t1, Achv4a22g033277.t1, Achv4a22g033278.t1, Achv4a22g033279.t1, Achv4a22g033280.t1, Achv4a22g033281.t1, Achv4a22g033282.t1	Achhop18g026199.t1, Achhop18g026201.t1, Achhop18g026203.t1, Achhop18g026206.t1, Achhop22g032490.t1, Achhop22g032491.t1, Achhop22g032492.t1, Achhop22g032493.t1, Achhop22g032494.t1	Achhoa18g027177.t1, Achhoa18g027180.t1, Achhoa18g027181.t1, Achhoa18g027183.t1, Achhoa22g033764.t1, Achhoa22g033765.t1, Achhoa22g033766.t1, Achhoa22g033767.t1, Achhoa22g033768.t1	Achhyp18g027043.t1, Achhyp18g027046.t1, Achhyp18g027047.t1, Achhyp18g027050.t1, Achhyp22g033590.t1, Achhyp22g033591.t1, Achhyp22g033592.t1, Achhyp22g033593.t1, Achhyp22g033594.t1, Achhyp22g033595.t1, Achhyp22g033596.t1, Achhyp22g033597.t1, Achhyp22g033598.t1	Achhya18g026514.t1, Achhya18g026515.t1, Achhya18g026516.t1, Achhya18g026517.t1, Achhya22g032934.t1, Achhya22g032935.t1, Achhya22g032936.t1, Achhya22g032937.t1	Achjmp18g026839.t1, Achjmp18g026841.t1, Achjmp18g026842.t1, Achjmp18g026844.t1, Achjmp22g033345.t1, Achjmp22g033346.t1, Achjmp22g033347.t1, Achjmp22g033348.t1, Achjmp22g033349.t1, Achjmp22g033350.t1	Achjma18g026500.t1, Achjma18g026502.t1, Achjma18g026503.t1, Achjma18g026506.t1, Achjma22g032990.t1, Achjma22g032991.t1, Achjma22g032992.t1, Achjma22g032993.t1, Achjma22g032994.t1, Achjma22g032995.t1	Achjpp18g027019.t1, Achjpp18g027020.t1, Achjpp18g027021.t1, Achjpp18g027023.t1, Achjpp22g033562.t1, Achjpp22g033565.t1, Achjpp22g033566.t1, Achjpp22g033567.t1, Achjpp22g033568.t1	Achjpa18g027032.t1, Achjpa18g027033.t1, Achjpa18g027035.t1, Achjpa22g033519.t1, Achjpa22g033520.t1, Achjpa22g033523.t1, Achjpa22g033524.t1, Achjpa22g033525.t1, Achjpa22g033526.t1	Achzpp18g027018.t1, Achzpp18g027020.t1, Achzpp18g027021.t1, Achzpp22g033538.t1, Achzpp22g033540.t1, Achzpp22g033542.t1, Achzpp22g033543.t1, Achzpp22g033544.t1, Achzpp22g033545.t1	Achzpa18g026844.t1, Achzpa18g026845.t1, Achzpa22g033346.t1, Achzpa22g033347.t1
Core	OG0000053	Achbyp07g010433.t1, Achbyp07g010434.t1, Achbyp07g010435.t1, Achbyp07g010436.t1, Achbyp07g010437.t1, Achbyp07g010438.t1, Achbyp10g014982.t1, Achbyp10g014983.t1, Achbyp10g014986.t1, Achbyp10g014987.t1	Achbya07g010519.t1, Achbya07g010520.t1, Achbya07g010521.t1, Achbya07g010522.t1, Achbya07g010523.t1, Achbya10g015276.t1, Achbya10g015277.t1, Achbya10g015279.t1, Achbya10g015281.t1, Achbya10g015282.t1	Achv4p07g010312.t1, Achv4p07g010313.t1, Achv4p07g010314.t1, Achv4p07g010315.t1, Achv4p07g010316.t1, Achv4p07g010317.t1, Achv4p07g010318.t1, Achv4p10g014858.t1, Achv4p10g014859.t1, Achv4p10g014860.t1, Achv4p10g014861.t1	Achv4a07g010247.t1, Achv4a07g010248.t1, Achv4a07g010249.t1, Achv4a07g010250.t1, Achv4a07g010251.t1, Achv4a10g014746.t1, Achv4a10g014747.t1, Achv4a10g014748.t1, Achv4a10g014749.t1	Achhop07g010025.t1, Achhop07g010026.t1, Achhop07g010027.t1, Achhop07g010028.t1, Achhop07g010031.t1, Achhop10g014440.t1, Achhop10g014441.t1, Achhop10g014443.t1, Achhop10g014444.t1	Achhoa07g010501.t1, Achhoa07g010503.t1, Achhoa10g014996.t1, Achhoa10g014997.t1	Achhyp07g010300.t1, Achhyp07g010301.t1, Achhyp07g010302.t1, Achhyp07g010303.t1, Achhyp07g010304.t1, Achhyp10g014874.t1, Achhyp10g014875.t1, Achhyp10g014876.t1, Achhyp10g014877.t1	Achhya07g010129.t1, Achhya10g014586.t1	Achjmp07g010278.t1, Achjmp07g010279.t1, Achjmp07g010280.t1, Achjmp10g014777.t1, Achjmp10g014778.t1, Achjmp10g014779.t1	Achjma07g010135.t1, Achjma07g010136.t1, Achjma07g010137.t1, Achjma07g010138.t1, Achjma07g010139.t1, Achjma07g010140.t1, Achjma07g010141.t1, Achjma10g014583.t1, Achjma10g014584.t1, Achjma10g014585.t1, Achjma10g014586.t1	Achjpp07g010334.t1, Achjpp07g010335.t1, Achjpp07g010336.t1, Achjpp07g010337.t1, Achjpp07g010338.t1, Achjpp07g010339.t1, Achjpp10g014904.t1, Achjpp10g014905.t1, Achjpp10g014906.t1, Achjpp10g014908.t1, Achjpp10g014909.t1	Achjpa03g005130.t1, Achjpa07g010377.t1, Achjpa07g010380.t1, Achjpa07g010381.t1, Achjpa07g010382.t1, Achjpa10g014933.t1, Achjpa10g014935.t1, Achjpa10g014937.t1, Achjpa10g014938.t1	Achzpp07g010328.t1, Achzpp07g010329.t1, Achzpp07g010330.t1, Achzpp07g010331.t1, Achzpp07g010332.t1, Achzpp07g010333.t1, Achzpp10g014901.t1, Achzpp10g014902.t1, Achzpp10g014903.t1, Achzpp10g014904.t1	Achzpa07g010316.t1, Achzpa07g010317.t1, Achzpa07g010318.t1, Achzpa07g010319.t1, Achzpa07g010320.t1, Achzpa10g014842.t1, Achzpa10g014843.t1, Achzpa10g014844.t1, Achzpa10g014845.t1
Core	OG0000054	Achbyp17g026724.t1, Achbyp17g026726.t1, Achbyp17g026727.t1, Achbyp17g026728.t1, Achbyp17g026729.t1, Achbyp17g026731.t1, Achbyp17g026732.t1, Achbyp17g026733.t1, Achbyp17g026735.t1, Achbyp17g026736.t1, Achbyp17g026737.t1, Achbyp17g026738.t1	Achbya17g027214.t1, Achbya17g027216.t1, Achbya17g027217.t1, Achbya17g027218.t1, Achbya17g027219.t1, Achbya17g027221.t1, Achbya17g027222.t1, Achbya17g027224.t1, Achbya17g027226.t1, Achbya17g027227.t1, Achbya17g027229.t1, Achbya17g027230.t1	Achv4p17g026744.t1, Achv4p17g026745.t1, Achv4p17g026748.t1, Achv4p17g026749.t1, Achv4p17g026750.t1, Achv4p17g026751.t1, Achv4p17g026752.t1, Achv4p17g026753.t1, Achv4p17g026754.t1	Achv4a17g026460.t1, Achv4a17g026462.t1, Achv4a17g026463.t1	Achhop17g025903.t1, Achhop17g025904.t1, Achhop17g025905.t1	Achhoa17g026865.t1, Achhoa17g026866.t1, Achhoa17g026869.t1, Achhoa17g026870.t1, Achhoa17g026871.t1, Achhoa17g026872.t1, Achhoa17g026873.t1, Achhoa17g026874.t1, Achhoa17g026875.t1, Achhoa17g026876.t1, Achhoa17g026877.t1	Achhyp17g026738.t1, Achhyp17g026740.t1, Achhyp17g026745.t1, Achhyp17g026747.t1, Achhyp17g026748.t1, Achhyp17g026749.t1, Achhyp17g026750.t1	Achhya17g026214.t1, Achhya17g026215.t1, Achhya17g026217.t1	Achjmp17g026528.t1, Achjmp17g026531.t1, Achjmp17g026533.t1, Achjmp17g026534.t1, Achjmp17g026535.t1, Achjmp17g026539.t1, Achjmp17g026542.t1, Achjmp17g026544.t1, Achjmp17g026545.t1, Achjmp17g026547.t1, Achjmp17g026548.t1, Achjmp17g026550.t1, Achjmp17g026551.t1	Achjma17g026178.t1, Achjma17g026179.t1, Achjma17g026182.t1, Achjma17g026183.t1, Achjma17g026186.t1, Achjma17g026188.t1, Achjma17g026189.t1, Achjma17g026190.t1, Achjma17g026191.t1, Achjma17g026192.t1, Achjma17g026193.t1, Achjma17g026194.t1	Achjpp17g026692.t1, Achjpp17g026693.t1, Achjpp17g026694.t1, Achjpp17g026695.t1, Achjpp17g026696.t1, Achjpp17g026697.t1, Achjpp17g026698.t1, Achjpp17g026699.t1, Achjpp17g026701.t1, Achjpp17g026702.t1, Achjpp17g026703.t1	Achjpa17g026709.t1, Achjpa17g026710.t1, Achjpa17g026712.t1, Achjpa17g026713.t1, Achjpa17g026714.t1, Achjpa17g026715.t1, Achjpa17g026716.t1, Achjpa17g026717.t1, Achjpa17g026719.t1, Achjpa17g026720.t1, Achjpa17g026721.t1	Achzpp17g026719.t1, Achzpp17g026720.t1, Achzpp17g026722.t1	Achzpa17g026536.t1, Achzpa17g026537.t1, Achzpa17g026539.t1, Achzpa17g026540.t1, Achzpa17g026541.t1, Achzpa17g026542.t1, Achzpa17g026543.t1, Achzpa17g026545.t1, Achzpa17g026548.t1, Achzpa17g026552.t1
Core	OG0000055	Achbyp01g001598.t1, Achbyp01g001599.t1, Achbyp02g002274.t1, Achbyp02g002275.t1, Achbyp03g003714.t1, Achbyp03g003715.t1, Achbyp05g007960.t1, Achbyp08g012926.t1, Achbyp21g032106.t1	Achbya01g001603.t1, Achbya02g002276.t1, Achbya02g002277.t1, Achbya03g003719.t1, Achbya03g003720.t1, Achbya05g007943.t1, Achbya08g013108.t1, Achbya21g032645.t1	Achv4p01g001536.t1, Achv4p01g001537.t1, Achv4p02g002203.t1, Achv4p02g002204.t1, Achv4p03g003625.t1, Achv4p03g003626.t1, Achv4p05g007856.t1, Achv4p08g012810.t1, Achv4p21g032064.t1	Achv4a01g001585.t1, Achv4a01g001586.t1, Achv4a02g002240.t1, Achv4a02g002241.t1, Achv4a03g003622.t1, Achv4a03g003623.t1, Achv4a05g007793.t1, Achv4a08g012747.t1, Achv4a21g031767.t1	Achhop01g001541.t1, Achhop01g001542.t1, Achhop02g002195.t1, Achhop03g003555.t1, Achhop03g003556.t1, Achhop05g007635.t1, Achhop08g012410.t1, Achhop21g031030.t1, Achhop21g031031.t1	Achhoa01g001592.t1, Achhoa01g001593.t1, Achhoa02g002253.t1, Achhoa05g007984.t1, Achhoa08g012965.t1, Achhoa21g032231.t1, Achhoa21g032232.t1	Achhyp01g001586.t1, Achhyp02g002248.t1, Achhyp02g002249.t1, Achhyp02g002250.t1, Achhyp03g003636.t1, Achhyp05g007810.t1, Achhyp08g012838.t1, Achhyp21g032042.t1, Achhyp21g032043.t1	Achhya01g001558.t1, Achhya02g002212.t1, Achhya02g002213.t1, Achhya02g002214.t1, Achhya03g003625.t1, Achhya03g003626.t1, Achhya03g003627.t1, Achhya05g007682.t1, Achhya08g012568.t1, Achhya21g031472.t1	Achjmp01g001570.t1, Achjmp02g002225.t1, Achjmp02g002227.t1, Achjmp03g003625.t1, Achjmp03g003626.t1, Achjmp05g007801.t1, Achjmp08g012712.t1, Achjmp21g031899.t1, Achjmp21g031900.t1	Achjma01g001536.t1, Achjma01g001537.t1, Achjma02g002193.t1, Achjma02g002194.t1, Achjma03g003601.t1, Achjma05g007735.t1, Achjma08g012565.t1, Achjma21g031488.t1, Achjma21g031490.t1	Achjpp01g001587.t1, Achjpp02g002250.t1, Achjpp02g002251.t1, Achjpp03g003694.t1, Achjpp03g003695.t1, Achjpp05g007836.t1, Achjpp08g012856.t1, Achjpp21g032038.t1	Achjpa01g001593.t1, Achjpa02g002258.t1, Achjpa02g002259.t1, Achjpa03g003699.t1, Achjpa03g003700.t1, Achjpa05g007872.t1, Achjpa08g012869.t1, Achjpa21g032015.t1	Achzpp01g001576.t1, Achzpp01g001577.t1, Achzpp02g002260.t1, Achzpp02g002261.t1, Achzpp03g003661.t1, Achzpp03g003662.t1, Achzpp05g007826.t1, Achzpp08g012838.t1, Achzpp21g032004.t1	Achzpa01g001608.t1, Achzpa01g001609.t1, Achzpa02g002244.t1, Achzpa05g007840.t1, Achzpa08g012799.t1, Achzpa21g031839.t1
Core	OG0000058	Achbyp01g001048.t1, Achbyp08g011428.t1, Achbyp08g012343.t1, Achbyp14g021782.t1, Achbyp15g023750.t1, Achbyp17g025931.t1, Achbyp18g028275.t1, Achbyp29g045790.t1	Achbya01g001066.t1, Achbya08g011562.t1, Achbya08g012490.t1, Achbya14g021975.t1, Achbya17g026359.t1, Achbya18g028757.t1, Achbya23g036301.t1, Achbya29g046359.t1	Achv4p01g001001.t1, Achv4p08g011309.t1, Achv4p08g012220.t1, Achv4p14g021601.t1, Achv4p17g025938.t1, Achv4p18g028259.t1, Achv4p19g029575.t1, Achv4p29g045548.t1	Achv4a01g001033.t1, Achv4a08g011213.t1, Achv4a08g012142.t1, Achv4a14g021480.t1, Achv4a17g025674.t1, Achv4a18g028002.t1, Achv4a19g029331.t1, Achv4a23g035363.t1, Achv4a29g045166.t1	Achhop01g001015.t1, Achhop08g010974.t1, Achhop08g011850.t1, Achhop14g020941.t1, Achhop17g025132.t1, Achhop18g027365.t1, Achhop19g028625.t1, Achhop29g044068.t1	Achhoa01g001048.t1, Achhoa08g011461.t1, Achhoa08g012386.t1, Achhoa14g021721.t1, Achhoa15g023908.t1, Achhoa17g026041.t1, Achhoa18g028437.t1, Achhoa19g029772.t1, Achhoa29g045960.t1	Achhyp01g001032.t1, Achhyp08g011306.t1, Achhyp15g023797.t1, Achhyp17g025937.t1, Achhyp19g029598.t1	Achhya01g001008.t1, Achhya07g009929.t1, Achhya08g011122.t1, Achhya08g012012.t1, Achhya14g021209.t1, Achhya15g022368.t1, Achhya15g023350.t1, Achhya17g025415.t1, Achhya18g027722.t1, Achhya19g029035.t1, Achhya29g044746.t1	Achjmp01g001023.t1, Achjmp08g011240.t1, Achjmp08g012140.t1, Achjmp14g021446.t1, Achjmp17g025718.t1, Achjmp18g028054.t1, Achjmp19g029410.t1, Achjmp23g035399.t1, Achjmp29g045206.t1	Achjma01g001014.t1, Achjma08g011104.t1, Achjma08g011993.t1, Achjma14g021261.t1, Achjma15g023253.t1, Achjma17g025377.t1, Achjma18g027726.t1, Achjma19g029049.t1, Achjma29g044835.t1	Achjpp01g001043.t1, Achjpp08g011334.t1, Achjpp08g012260.t1, Achjpp14g021587.t1, Achjpp15g022768.t1, Achjpp15g023730.t1, Achjpp17g025910.t1, Achjpp18g028237.t1, Achjpp29g045966.t1	Achjpa01g001044.t1, Achjpa08g011380.t1, Achjpa08g012288.t1, Achjpa14g021600.t1, Achjpa17g025893.t1, Achjpa18g028218.t1, Achjpa23g035618.t1, Achjpa29g045394.t1	Achzpp01g001037.t1, Achzpp08g011316.t1, Achzpp08g012234.t1, Achzpp14g021591.t1, Achzpp15g023757.t1, Achzpp17g025920.t1, Achzpp18g028229.t1, Achzpp29g045611.t1	Achzpa01g001050.t1, Achzpa08g011293.t1, Achzpa08g012210.t1, Achzpa14g021472.t1, Achzpa17g025758.t1, Achzpa18g028045.t1, Achzpa19g029392.t1, Achzpa23g035385.t1, Achzpa29g045219.t1
Core	OG0000059	Achbyp05g007089.t1, Achbyp27g042697.t1, Achbyp27g042699.t1, Achbyp27g042700.t1	Achbya05g007045.t1, Achbya05g007046.t1, Achbya05g007047.t1, Achbya05g007048.t1, Achbya05g007049.t1, Achbya05g007050.t1, Achbya27g043200.t1, Achbya27g043201.t1, Achbya27g043202.t1	Achv4p05g006997.t1, Achv4p05g006998.t1, Achv4p05g006999.t1, Achv4p05g007000.t1, Achv4p05g007001.t1, Achv4p05g007002.t1, Achv4p05g007003.t1, Achv4p05g007004.t1, Achv4p27g042460.t1, Achv4p27g042462.t1, Achv4p27g042464.t1, Achv4p27g042465.t1	Achv4a05g006936.t1, Achv4a05g006937.t1, Achv4a05g006938.t1, Achv4a05g006939.t1, Achv4a05g006940.t1, Achv4a27g042081.t1, Achv4a27g042082.t1, Achv4a27g042083.t1	Achhop05g006794.t1, Achhop05g006795.t1, Achhop27g041016.t1, Achhop27g041017.t1	Achhoa05g007101.t1, Achhoa05g007102.t1, Achhoa05g007103.t1, Achhoa05g007104.t1, Achhoa05g007105.t1, Achhoa05g007106.t1, Achhoa05g007107.t1, Achhoa27g042854.t1, Achhoa27g042855.t1, Achhoa27g042857.t1	Achhyp05g006924.t1, Achhyp05g006925.t1, Achhyp05g006926.t1, Achhyp05g006927.t1, Achhyp05g006928.t1, Achhyp05g006929.t1, Achhyp27g042559.t1, Achhyp27g042560.t1	Achhya05g006892.t1, Achhya05g006893.t1, Achhya05g006894.t1, Achhya05g006895.t1, Achhya05g006896.t1, Achhya05g006897.t1, Achhya05g006898.t1, Achhya27g041691.t1, Achhya27g041692.t1, Achhya27g041694.t1, Achhya27g041695.t1	Achjmp05g006943.t1, Achjmp05g006944.t1, Achjmp05g006945.t1, Achjmp05g006946.t1, Achjmp05g006947.t1, Achjmp27g042138.t1, Achjmp27g042139.t1, Achjmp27g042140.t1	Achjma05g006878.t1, Achjma05g006879.t1, Achjma05g006880.t1, Achjma05g006881.t1, Achjma05g006882.t1, Achjma05g006883.t1, Achjma05g006884.t1, Achjma05g006885.t1, Achjma05g006886.t1, Achjma27g041803.t1, Achjma27g041804.t1, Achjma27g041806.t1	Achjpp05g006961.t1, Achjpp05g006962.t1, Achjpp05g006963.t1, Achjpp05g006964.t1, Achjpp05g006965.t1, Achjpp05g006966.t1, Achjpp27g042857.t1, Achjpp27g042859.t1, Achjpp27g042860.t1	Achjpa05g007011.t1, Achjpa05g007012.t1, Achjpa05g007013.t1, Achjpa05g007014.t1, Achjpa05g007015.t1, Achjpa05g007016.t1, Achjpa05g007017.t1, Achjpa27g042302.t1, Achjpa27g042304.t1, Achjpa27g042305.t1	Achzpp05g006951.t1, Achzpp05g006952.t1, Achzpp05g006953.t1, Achzpp27g042545.t1, Achzpp27g042546.t1, Achzpp27g042547.t1	Achzpa05g006975.t1, Achzpa05g006976.t1, Achzpa05g006977.t1, Achzpa05g006978.t1, Achzpa27g042165.t1, Achzpa27g042166.t1, Achzpa27g042167.t1
Core	OG0000060	Achbyp06g008862.t1, Achbyp19g029377.t1, Achbyp19g029380.t1, Achbyp19g029381.t1, Achbyp19g029382.t1, Achbyp19g029385.t1, Achbyp19g029386.t1, Achbyp19g029389.t1	Achbya06g008906.t1, Achbya19g029883.t1, Achbya19g029886.t1, Achbya19g029887.t1, Achbya19g029888.t1, Achbya19g029889.t1, Achbya19g029893.t1, Achbya19g029894.t1, Achbya19g029898.t1	Achv4p06g008779.t1, Achv4p19g029325.t1, Achv4p19g029327.t1, Achv4p19g029328.t1, Achv4p19g029329.t1, Achv4p19g029332.t1, Achv4p19g029333.t1, Achv4p19g029336.t1	Achv4a06g008735.t1, Achv4a19g029092.t1, Achv4a19g029094.t1, Achv4a19g029096.t1, Achv4a19g029100.t1, Achv4a19g029101.t1, Achv4a19g029104.t1	Achhop06g008517.t1, Achhop19g028386.t1, Achhop19g028387.t1, Achhop19g028388.t1, Achhop19g028389.t1, Achhop19g028390.t1, Achhop19g028395.t1, Achhop19g028396.t1, Achhop19g028398.t1, Achhop28g042577.t1	Achhoa06g008926.t1, Achhoa06g008932.t1, Achhoa19g029524.t1, Achhoa19g029526.t1, Achhoa19g029527.t1, Achhoa19g029528.t1, Achhoa19g029531.t1, Achhoa19g029532.t1, Achhoa19g029534.t1	Achhyp06g008759.t1, Achhyp06g008765.t1, Achhyp19g029357.t1, Achhyp19g029359.t1, Achhyp19g029360.t1, Achhyp19g029363.t1, Achhyp19g029364.t1, Achhyp19g029367.t1	Achhya06g008605.t1, Achhya19g028800.t1, Achhya19g028802.t1, Achhya19g028803.t1, Achhya19g028806.t1, Achhya19g028807.t1, Achhya19g028810.t1	Achjmp06g008725.t1, Achjmp06g008732.t1, Achjmp19g029169.t1, Achjmp19g029171.t1, Achjmp19g029172.t1, Achjmp19g029173.t1, Achjmp19g029178.t1, Achjmp19g029179.t1, Achjmp19g029182.t1	Achjma06g008608.t1, Achjma19g028808.t1, Achjma19g028809.t1, Achjma19g028810.t1, Achjma19g028811.t1, Achjma19g028814.t1, Achjma19g028815.t1, Achjma19g028818.t1, Achjma19g028819.t1	Achjpp06g008753.t1, Achjpp19g029357.t1, Achjpp19g029359.t1, Achjpp19g029360.t1, Achjpp19g029361.t1, Achjpp19g029365.t1, Achjpp19g029366.t1, Achjpp19g029370.t1	Achjpa06g008803.t1, Achjpa19g029306.t1, Achjpa19g029309.t1, Achjpa19g029310.t1, Achjpa19g029311.t1, Achjpa19g029314.t1, Achjpa19g029315.t1, Achjpa19g029317.t1	Achzpp06g008765.t1, Achzpp19g029329.t1, Achzpp19g029331.t1, Achzpp19g029332.t1, Achzpp19g029337.t1, Achzpp19g029338.t1, Achzpp19g029342.t1	Achzpa06g008754.t1, Achzpa06g008756.t1, Achzpa06g008761.t1, Achzpa19g029143.t1, Achzpa19g029145.t1, Achzpa19g029146.t1, Achzpa19g029147.t1, Achzpa19g029150.t1, Achzpa19g029151.t1, Achzpa19g029155.t1
Core	OG0000063	Achbyp04g006517.t1, Achbyp04g006518.t1, Achbyp05g007944.t1, Achbyp21g032116.t1, Achbyp21g033355.t1, Achbyp21g033356.t1	Achbya04g006505.t1, Achbya04g006507.t1, Achbya10g016505.t1, Achbya11g016561.t1, Achbya21g032657.t1, Achbya21g033907.t1, Achbya21g033908.t1	Achv4p04g006462.t1, Achv4p04g006463.t1, Achv4p04g006464.t1, Achv4p05g007843.t1, Achv4p10g016019.t1, Achv4p11g016064.t1, Achv4p21g032075.t1, Achv4p21g033283.t1, Achv4p21g033284.t1	Achv4a04g006384.t1, Achv4a04g006385.t1, Achv4a04g006386.t1, Achv4a05g007776.t1, Achv4a10g015950.t1, Achv4a11g016001.t1, Achv4a21g031776.t1, Achv4a21g032989.t1, Achv4a21g032990.t1	Achhop04g006260.t1, Achhop04g006261.t1, Achhop04g006262.t1, Achhop05g007624.t1, Achhop10g015575.t1, Achhop11g015624.t1, Achhop21g031042.t1, Achhop21g032208.t1, Achhop21g032209.t1	Achhoa04g006536.t1, Achhoa04g006537.t1, Achhoa04g006540.t1, Achhoa05g007972.t1, Achhoa10g016175.t1, Achhoa11g016226.t1, Achhoa21g032244.t1, Achhoa21g033468.t1, Achhoa21g033469.t1	Achhyp04g006388.t1, Achhyp04g006389.t1, Achhyp04g006391.t1, Achhyp05g007797.t1, Achhyp10g016080.t1, Achhyp11g016130.t1, Achhyp21g032054.t1, Achhyp21g033297.t1, Achhyp21g033298.t1	Achhya04g006359.t1, Achhya04g006360.t1, Achhya05g007669.t1, Achhya10g015748.t1, Achhya11g015801.t1, Achhya21g031484.t1, Achhya21g032653.t1, Achhya21g032654.t1	Achjmp04g006379.t1, Achjmp04g006380.t1, Achjmp04g006382.t1, Achjmp05g007789.t1, Achjmp10g015946.t1, Achjmp11g015995.t1, Achjmp21g031911.t1, Achjmp21g033062.t1	Achjma04g006333.t1, Achjma04g006334.t1, Achjma04g006337.t1, Achjma05g007723.t1, Achjma10g015731.t1, Achjma21g031500.t1, Achjma21g032697.t1, Achjma21g032698.t1	Achjpp04g006425.t1, Achjpp04g006427.t1, Achjpp05g007822.t1, Achjpp21g032048.t1, Achjpp21g033272.t1, Achjpp21g033273.t1	Achjpa04g006461.t1, Achjpa04g006462.t1, Achjpa04g006463.t1, Achjpa05g007860.t1, Achjpa10g016067.t1, Achjpa11g016122.t1, Achjpa21g032026.t1, Achjpa21g033250.t1, Achjpa21g033251.t1	Achzpp04g006435.t1, Achzpp04g006436.t1, Achzpp04g006437.t1, Achzpp05g007814.t1, Achzpp10g016087.t1, Achzpp11g016139.t1, Achzpp21g032014.t1, Achzpp21g033250.t1, Achzpp21g033251.t1	Achzpa04g006446.t1, Achzpa04g006447.t1, Achzpa04g006448.t1, Achzpa05g007826.t1, Achzpa10g016018.t1, Achzpa11g016066.t1, Achzpa21g031848.t1, Achzpa21g033068.t1, Achzpa21g033069.t1
Core	OG0000066	Achbyp05g007644.t1, Achbyp05g007645.t1, Achbyp05g007646.t1, Achbyp05g007652.t1, Achbyp05g007653.t1, Achbyp07g010698.t1, Achbyp07g010699.t1, Achbyp07g010700.t1, Achbyp07g010704.t1, Achbyp07g010706.t1	Achbya05g007619.t1, Achbya05g007627.t1, Achbya07g010803.t1	Achv4p05g007555.t1, Achv4p05g007556.t1, Achv4p05g007557.t1, Achv4p05g007561.t1, Achv4p05g007562.t1, Achv4p05g007563.t1, Achv4p05g007564.t1, Achv4p07g010582.t1, Achv4p07g010583.t1	Achv4a05g007480.t1, Achv4a05g007481.t1, Achv4a05g007483.t1, Achv4a05g007486.t1, Achv4a05g007487.t1, Achv4a05g007488.t1, Achv4a05g007489.t1, Achv4a07g010511.t1, Achv4a07g010512.t1	Achhop05g007329.t1, Achhop05g007331.t1, Achhop05g007337.t1, Achhop05g007338.t1, Achhop05g007339.t1, Achhop05g007340.t1, Achhop07g010292.t1, Achhop07g010293.t1	Achhoa05g007669.t1, Achhoa05g007670.t1, Achhoa05g007671.t1, Achhoa05g007675.t1, Achhoa05g007676.t1, Achhoa05g007677.t1, Achhoa05g007678.t1, Achhoa07g010753.t1, Achhoa07g010755.t1	Achhyp05g007495.t1, Achhyp05g007496.t1, Achhyp05g007498.t1, Achhyp05g007502.t1, Achhyp05g007503.t1, Achhyp05g007504.t1, Achhyp05g007505.t1, Achhyp07g010572.t1, Achhyp07g010573.t1	Achhya05g007365.t1, Achhya05g007366.t1, Achhya05g007368.t1, Achhya05g007373.t1, Achhya05g007374.t1, Achhya05g007375.t1, Achhya05g007376.t1, Achhya07g010390.t1, Achhya07g010391.t1	Achjmp05g007498.t1, Achjmp05g007499.t1, Achjmp05g007502.t1, Achjmp05g007506.t1, Achjmp05g007507.t1, Achjmp05g007508.t1, Achjmp05g007509.t1, Achjmp07g010543.t1, Achjmp07g010544.t1	Achjma05g007425.t1, Achjma05g007426.t1, Achjma05g007427.t1, Achjma05g007432.t1, Achjma05g007433.t1, Achjma05g007434.t1, Achjma05g007435.t1, Achjma07g010409.t1, Achjma07g010410.t1	Achjpp05g007520.t1, Achjpp05g007521.t1, Achjpp05g007522.t1, Achjpp05g007526.t1, Achjpp05g007527.t1, Achjpp05g007528.t1, Achjpp05g007529.t1, Achjpp07g010609.t1, Achjpp07g010610.t1, Achjpp07g010611.t1, Achjpp07g010615.t1, Achjpp07g010617.t1	Achjpa05g007568.t1	Achzpp05g007505.t1, Achzpp05g007506.t1, Achzpp05g007509.t1, Achzpp05g007512.t1, Achzpp05g007513.t1, Achzpp05g007514.t1, Achzpp07g010591.t1, Achzpp07g010592.t1	Achzpa05g007516.t1, Achzpa05g007517.t1, Achzpa05g007518.t1, Achzpa05g007522.t1, Achzpa05g007523.t1, Achzpa05g007524.t1, Achzpa05g007525.t1, Achzpa07g010586.t1, Achzpa07g010587.t1
Core	OG0000067	Achbyp01g001077.t1, Achbyp03g004693.t1, Achbyp06g009711.t1, Achbyp08g012518.t1, Achbyp10g015438.t1, Achbyp16g024857.t1, Achbyp17g026201.t1, Achbyp17g026556.t1, Achbyp22g034610.t1	Achbya06g008511.t1, Achbya06g008585.t1, Achbya06g009778.t1, Achbya07g010902.t1, Achbya10g015042.t1, Achbya10g015746.t1, Achbya16g025836.t1, Achbya20g031455.t1, Achbya26g040618.t1, Achbya27g042210.t1, Achbya27g042307.t1	Achv4p10g014609.t1, Achv4p14g021213.t1, Achv4p16g025208.t1, Achv4p18g028493.t1, Achv4p20g030863.t1, Achv4p23g035999.t1, Achv4p27g041968.t1	Achv4a06g008656.t1, Achv4a10g015185.t1, Achv4a11g016883.t1, Achv4a16g023986.t1, Achv4a19g028297.t1, Achv4a29g044866.t1	Achhop06g009317.t1, Achhop07g010632.t1, Achhop08g011608.t1, Achhop08g012125.t1, Achhop28g041814.t1, Achhop29g044127.t1	Achhoa05g008029.t1, Achhoa10g015354.t1, Achhoa11g016239.t1, Achhoa16g024408.t1, Achhoa16g025319.t1, Achhoa22g034802.t1, Achhoa26g040692.t1	Achhyp05g007511.t1, Achhyp08g012333.t1, Achhyp10g014625.t1, Achhyp13g019857.t1, Achhyp15g022970.t1, Achhyp18g027964.t1, Achhyp20g030696.t1, Achhyp22g034187.t1, Achhyp28g043245.t1, Achhyp28g043262.t1, Achhyp28g043353.t1	Achhya02g002688.t1, Achhya05g007283.t1, Achhya07g010720.t1, Achhya08g011471.t1, Achhya13g019035.t1, Achhya13g019250.t1, Achhya22g033583.t1, Achhya23g035702.t1	Achjmp08g012147.t1, Achjmp09g014401.t1, Achjmp10g014980.t1, Achjmp16g024112.t1, Achjmp22g034181.t1, Achjmp28g042799.t1, Achjmp29g044918.t1	Achjma04g005582.t1, Achjma07g010533.t1, Achjma08g011692.t1, Achjma09g014254.t1, Achjma15g022588.t1, Achjma16g023644.t1, Achjma17g025692.t1, Achjma19g028589.t1, Achjma24g036911.t1, Achjma27g040682.t1	Achjpp05g007655.t1, Achjpp06g009604.t1, Achjpp08g012267.t1, Achjpp15g022565.t1, Achjpp16g024289.t1, Achjpp16g024847.t1, Achjpp17g026300.t1, Achjpp27g042660.t1	Achjpa03g004663.t1, Achjpa05g007562.t1, Achjpa06g008420.t1, Achjpa06g008493.t1, Achjpa15g022941.t1, Achjpa16g025383.t1, Achjpa25g038544.t1, Achjpa27g041266.t1, Achjpa27g042115.t1	Achzpp02g002512.t1, Achzpp02g002551.t1, Achzpp10g014660.t1, Achzpp24g037547.t1, Achzpp27g041478.t1	Achzpa02g002765.t1, Achzpa05g007605.t1, Achzpa10g014607.t1, Achzpa10g015062.t1, Achzpa16g025257.t1, Achzpa22g034263.t1, Achzpa23g036085.t1, Achzpa27g041149.t1, Achzpa27g041150.t1
Core	OG0000068	Achbyp05g007424.t1, Achbyp07g011288.t1, Achbyp25g038664.t1, Achbyp26g039943.t1, Achbyp27g042239.t1, Achbyp29g045554.t1	Achbya02g002465.t1, Achbya05g007386.t1, Achbya11g016984.t1, Achbya25g039021.t1, Achbya26g040460.t1, Achbya29g046040.t1, Achbya29g046110.t1	Achv4p12g018156.t1	Achv4a05g007258.t1, Achv4a10g015101.t1, Achv4a11g016360.t1, Achv4a25g038184.t1, Achv4a26g039439.t1	Achhop10g014248.t1	Achhoa03g004549.t1, Achhoa05g007436.t1, Achhoa05g007693.t1, Achhoa07g011162.t1, Achhoa17g026793.t1, Achhoa20g031067.t1, Achhoa21g032545.t1, Achhoa25g038671.t1, Achhoa25g038781.t1, Achhoa26g040066.t1	Achhyp05g007261.t1, Achhyp10g015247.t1, Achhyp12g017776.t1, Achhyp25g038574.t1, Achhyp26g039818.t1, Achhyp27g042100.t1, Achhyp29g045442.t1	Achhya25g037732.t1	Achjmp19g028843.t1, Achjmp28g043210.t1	Achjma02g002373.t1, Achjma03g004304.t1, Achjma03g004506.t1, Achjma04g005493.t1, Achjma04g005640.t1, Achjma05g007139.t1, Achjma05g007221.t1, Achjma06g008282.t1, Achjma07g010647.t1, Achjma07g010924.t1, Achjma08g012038.t1, Achjma09g013565.t1, Achjma11g016540.t1, Achjma12g017176.t1, Achjma13g018575.t1, Achjma13g019482.t1, Achjma13g019550.t1, Achjma14g020513.t1, Achjma14g020936.t1, Achjma14g021190.t1,…	Achjpp02g002436.t1, Achjpp05g007296.t1, Achjpp10g015286.t1, Achjpp21g032328.t1, Achjpp25g038854.t1, Achjpp26g040126.t1, Achjpp27g041845.t1, Achjpp27g042391.t1, Achjpp28g043860.t1, Achjpp29g045652.t1, Achjpp29g045725.t1	Achjpa05g007333.t1, Achjpa07g011235.t1, Achjpa10g015262.t1, Achjpa11g016480.t1, Achjpa25g038567.t1, Achjpa26g039580.t1, Achjpa27g041841.t1, Achjpa29g045086.t1	Achzpp03g004594.t1, Achzpp05g007530.t1, Achzpp17g026088.t1, Achzpp17g026250.t1, Achzpp19g028616.t1, Achzpp21g032307.t1, Achzpp23g035987.t1, Achzpp25g038439.t1, Achzpp25g038546.t1, Achzpp26g039806.t1, Achzpp26g040074.t1, Achzpp27g042085.t1, Achzpp28g042980.t1, Achzpp29g045284.t1	Achzpa07g011131.t1
Core	OG0000069	Achbyp08g011341.t1, Achbyp08g011684.t1, Achbyp08g011685.t1, Achbyp08g011686.t1, Achbyp08g011687.t1, Achbyp08g011688.t1	Achbya08g011471.t1, Achbya08g011818.t1, Achbya08g011819.t1, Achbya08g011821.t1, Achbya08g011822.t1, Achbya08g011826.t1, Achbya15g023904.t1	Achv4p08g011218.t1, Achv4p08g011568.t1, Achv4p08g011570.t1, Achv4p08g011571.t1, Achv4p08g011572.t1, Achv4p08g011573.t1, Achv4p15g023533.t1	Achv4a08g011126.t1, Achv4a08g011467.t1, Achv4a08g011468.t1, Achv4a08g011469.t1, Achv4a08g011470.t1, Achv4a15g023353.t1	Achhop08g010880.t1, Achhop08g011219.t1, Achhop08g011220.t1, Achhop08g011221.t1, Achhop08g011223.t1, Achhop08g011225.t1, Achhop08g011226.t1, Achhop08g011227.t1, Achhop08g011228.t1, Achhop08g011229.t1, Achhop15g022806.t1, Achhop22g032474.t1	Achhoa08g011372.t1, Achhoa08g011720.t1, Achhoa08g011721.t1, Achhoa08g011724.t1, Achhoa08g011725.t1, Achhoa08g011727.t1, Achhoa08g011729.t1, Achhoa15g023662.t1	Achhyp08g011215.t1, Achhyp08g011558.t1, Achhyp08g011559.t1, Achhyp08g011560.t1, Achhyp08g011561.t1, Achhyp08g011563.t1, Achhyp08g011565.t1, Achhyp08g011566.t1, Achhyp15g023537.t1	Achhya08g011029.t1, Achhya08g011373.t1, Achhya08g011374.t1, Achhya08g011375.t1, Achhya08g011376.t1, Achhya15g023108.t1	Achjmp08g011148.t1, Achjmp08g011493.t1, Achjmp08g011494.t1, Achjmp08g011497.t1, Achjmp08g011499.t1, Achjmp08g011500.t1, Achjmp08g011501.t1, Achjmp08g011502.t1, Achjmp08g011503.t1, Achjmp15g023348.t1	Achjma08g011017.t1, Achjma08g011351.t1, Achjma08g011352.t1, Achjma08g011353.t1, Achjma08g011354.t1, Achjma15g022993.t1	Achjpp08g011244.t1, Achjpp08g011594.t1, Achjpp08g011596.t1, Achjpp08g011597.t1, Achjpp08g011598.t1, Achjpp08g011599.t1, Achjpp08g011600.t1, Achjpp15g023491.t1	Achjpa08g011285.t1, Achjpa08g011639.t1, Achjpa08g011640.t1, Achjpa08g011641.t1, Achjpa08g011643.t1, Achjpa08g011646.t1, Achjpa15g023511.t1	Achzpp08g011225.t1, Achzpp08g011571.t1, Achzpp08g011572.t1, Achzpp08g011573.t1, Achzpp08g011574.t1, Achzpp08g011575.t1, Achzpp15g023509.t1	Achzpa08g011193.t1, Achzpa08g011552.t1, Achzpa08g011553.t1, Achzpa08g011556.t1, Achzpa08g011557.t1, Achzpa08g011558.t1, Achzpa08g011559.t1, Achzpa08g011560.t1, Achzpa08g011561.t1, Achzpa08g011563.t1, Achzpa08g011564.t1, Achzpa08g011565.t1, Achzpa08g011567.t1, Achzpa15g023391.t1
Core	OG0000070	Achbyp08g011977.t1, Achbyp08g011978.t1, Achbyp08g011979.t1, Achbyp08g011980.t1, Achbyp08g011981.t1, Achbyp08g011987.t1, Achbyp15g023241.t1, Achbyp15g023247.t1	Achbya08g012127.t1, Achbya08g012128.t1, Achbya08g012129.t1, Achbya08g012130.t1, Achbya08g012131.t1, Achbya08g012137.t1, Achbya15g023637.t1, Achbya15g023642.t1	Achv4p08g011859.t1, Achv4p08g011860.t1, Achv4p08g011861.t1, Achv4p08g011862.t1, Achv4p08g011863.t1, Achv4p08g011864.t1, Achv4p15g023279.t1, Achv4p15g023283.t1	Achv4a08g011767.t1, Achv4a08g011768.t1, Achv4a08g011769.t1, Achv4a08g011770.t1, Achv4a08g011771.t1, Achv4a08g011776.t1, Achv4a15g023093.t1, Achv4a15g023098.t1	Achhop08g011501.t1, Achhop08g011502.t1, Achhop08g011503.t1, Achhop08g011504.t1, Achhop08g011505.t1, Achhop15g022548.t1, Achhop15g022552.t1	Achhoa08g012025.t1, Achhoa08g012026.t1, Achhoa08g012027.t1, Achhoa08g012028.t1, Achhoa08g012029.t1, Achhoa08g012034.t1, Achhoa15g023405.t1, Achhoa15g023410.t1	Achhyp08g011860.t1, Achhyp08g011861.t1, Achhyp08g011862.t1, Achhyp08g011863.t1, Achhyp08g011864.t1, Achhyp08g011870.t1, Achhyp15g023274.t1, Achhyp15g023278.t1	Achhya08g011663.t1, Achhya08g011664.t1, Achhya08g011665.t1, Achhya08g011666.t1, Achhya08g011667.t1, Achhya08g011673.t1, Achhya15g022848.t1, Achhya15g022853.t1	Achjmp08g011778.t1, Achjmp08g011779.t1, Achjmp08g011781.t1, Achjmp08g011782.t1, Achjmp08g011783.t1, Achjmp15g023075.t1, Achjmp15g023079.t1	Achjma08g011626.t1, Achjma08g011627.t1, Achjma08g011628.t1, Achjma08g011629.t1, Achjma08g011630.t1, Achjma08g011636.t1, Achjma15g022869.t1, Achjma15g022875.t1	Achjpp08g011890.t1, Achjpp08g011891.t1, Achjpp08g011892.t1, Achjpp08g011893.t1, Achjpp08g011894.t1, Achjpp08g011900.t1, Achjpp15g023230.t1, Achjpp15g023236.t1	Achjpa08g011928.t1, Achjpa08g011929.t1, Achjpa08g011930.t1, Achjpa08g011931.t1, Achjpa08g011932.t1, Achjpa08g011938.t1, Achjpa15g023249.t1, Achjpa15g023253.t1	Achzpp08g011864.t1, Achzpp08g011865.t1, Achzpp08g011867.t1, Achzpp08g011868.t1, Achzpp08g011869.t1, Achzpp15g023247.t1, Achzpp15g023252.t1	Achzpa08g011845.t1, Achzpa08g011846.t1, Achzpa08g011847.t1, Achzpa08g011848.t1, Achzpa08g011849.t1, Achzpa08g011850.t1, Achzpa08g011851.t1, Achzpa08g011852.t1, Achzpa08g011853.t1, Achzpa08g011857.t1, Achzpa15g023141.t1, Achzpa15g023145.t1
Core	OG0000072	Achbyp05g007345.t1, Achbyp07g011161.t1, Achbyp13g020535.t1, Achbyp19g030167.t1, Achbyp23g035199.t1, Achbyp27g042975.t1, Achbyp29g044948.t1	Achbya05g007304.t1, Achbya07g011274.t1, Achbya16g025286.t1, Achbya19g030667.t1, Achbya23g035730.t1, Achbya26g041139.t1, Achbya27g043478.t1, Achbya29g045476.t1	Achv4p05g007259.t1, Achv4p13g020368.t1, Achv4p27g042756.t1	Achv4a05g007180.t1, Achv4a07g010935.t1, Achv4a13g020273.t1, Achv4a16g024650.t1, Achv4a19g029871.t1, Achv4a23g034821.t1, Achv4a26g040050.t1, Achv4a27g042354.t1, Achv4a29g044297.t1	Achhop05g007038.t1, Achhop07g010700.t1, Achhop13g019741.t1, Achhop16g024096.t1, Achhop19g029156.t1, Achhop23g033872.t1, Achhop26g039070.t1, Achhop27g041290.t1, Achhop29g043187.t1	Achhoa05g007359.t1, Achhoa07g011190.t1, Achhoa13g020525.t1, Achhoa16g024982.t1, Achhoa19g030311.t1, Achhoa26g040737.t1, Achhoa27g043130.t1, Achhoa29g045090.t1	Achhyp07g011031.t1, Achhyp13g020450.t1, Achhyp16g024894.t1, Achhyp19g030147.t1, Achhyp26g040482.t1, Achhyp27g042845.t1, Achhyp29g044809.t1	Achhya05g007133.t1, Achhya07g010838.t1, Achhya13g020035.t1, Achhya16g024379.t1, Achhya19g029571.t1, Achhya23g034444.t1, Achhya26g039710.t1, Achhya27g041976.t1, Achhya29g043929.t1	Achjmp05g007192.t1, Achjmp07g010970.t1, Achjmp13g020222.t1, Achjmp16g024661.t1, Achjmp19g029945.t1, Achjmp23g034834.t1, Achjmp26g040139.t1, Achjmp27g042406.t1, Achjmp29g044382.t1	Achjma05g007132.t1, Achjma07g010841.t1, Achjma13g020044.t1, Achjma16g024329.t1, Achjma19g029599.t1, Achjma23g034471.t1, Achjma26g039789.t1, Achjma27g042079.t1, Achjma29g043999.t1	Achjpp05g007220.t1, Achjpp07g011056.t1, Achjpp13g020375.t1, Achjpp16g024820.t1, Achjpp19g030145.t1, Achjpp23g035108.t1, Achjpp26g040793.t1, Achjpp27g043137.t1, Achjpp29g045076.t1	Achjpa07g011102.t1, Achjpa16g024825.t1, Achjpa19g030092.t1, Achjpa23g035064.t1, Achjpa26g040246.t1, Achjpa27g042600.t1, Achjpa29g044560.t1	Achzpp07g011038.t1, Achzpp13g020428.t1, Achzpp16g024864.t1, Achzpp19g030117.t1, Achzpp23g035043.t1, Achzpp26g040465.t1, Achzpp27g042832.t1, Achzpp29g044765.t1	Achzpa05g007226.t1, Achzpa07g011000.t1, Achzpa13g020290.t1, Achzpa16g024697.t1, Achzpa19g029939.t1, Achzpa23g034839.t1, Achzpa26g040142.t1, Achzpa27g042438.t1, Achzpa29g044369.t1
Core	OG0000073	Achbyp02g002941.t1, Achbyp03g005086.t1, Achbyp05g007151.t1, Achbyp06g008440.t1, Achbyp16g024604.t1, Achbyp26g040769.t1, Achbyp27g041627.t1, Achbyp27g042790.t1	Achbya02g002956.t1, Achbya03g005066.t1, Achbya05g007118.t1, Achbya06g008439.t1, Achbya16g025069.t1, Achbya26g041303.t1, Achbya27g043293.t1	Achv4p02g002860.t1, Achv4p03g005008.t1, Achv4p05g007067.t1, Achv4p06g008360.t1, Achv4p06g008363.t1, Achv4p16g024641.t1, Achv4p26g040643.t1, Achv4p27g041457.t1, Achv4p27g042563.t1	Achv4a02g002878.t1, Achv4a03g004971.t1, Achv4a05g007000.t1, Achv4a06g008287.t1, Achv4a06g008290.t1, Achv4a16g024430.t1, Achv4a26g040220.t1, Achv4a27g041056.t1, Achv4a27g042170.t1	Achhop03g004878.t1, Achhop06g008111.t1	Achhoa02g002913.t1, Achhoa03g005082.t1, Achhoa05g007170.t1, Achhoa06g008487.t1, Achhoa16g024765.t1, Achhoa26g040906.t1, Achhoa27g041740.t1, Achhoa27g042941.t1	Achhyp02g002891.t1, Achhyp03g005002.t1, Achhyp05g006989.t1, Achhyp06g008306.t1, Achhyp06g008309.t1, Achhyp16g024663.t1, Achhyp26g040643.t1, Achhyp27g041499.t1, Achhyp27g042657.t1	Achhya02g002854.t1, Achhya03g004987.t1, Achhya05g006957.t1, Achhya06g008173.t1, Achhya06g008176.t1, Achhya16g024164.t1, Achhya23g034580.t1, Achhya26g039868.t1, Achhya27g040668.t1, Achhya27g041783.t1	Achjmp02g002865.t1, Achjmp03g004955.t1, Achjmp05g007001.t1, Achjmp06g008309.t1, Achjmp06g008312.t1, Achjmp16g024444.t1, Achjmp26g040308.t1, Achjmp27g041128.t1, Achjmp27g042221.t1	Achjma06g008217.t1, Achjma23g034609.t1, Achjma26g039953.t1	Achjpp02g002915.t1, Achjpp03g005055.t1, Achjpp05g007030.t1, Achjpp16g024602.t1, Achjpp19g030016.t1, Achjpp26g040955.t1, Achjpp27g041813.t1, Achjpp27g042951.t1	Achjpa02g002932.t1, Achjpa03g005052.t1, Achjpa05g007081.t1, Achjpa06g008352.t1, Achjpa06g008355.t1, Achjpa16g024608.t1, Achjpa26g040410.t1, Achjpa27g042398.t1	Achzpp02g002902.t1, Achzpp03g005024.t1, Achzpp05g007010.t1, Achzpp06g008308.t1, Achzpp06g008311.t1, Achzpp16g024642.t1, Achzpp19g029992.t1, Achzpp26g040630.t1, Achzpp27g041468.t1, Achzpp27g042641.t1	Achzpa02g002894.t1, Achzpa03g005032.t1, Achzpa05g007040.t1, Achzpa06g008328.t1, Achzpa06g008331.t1, Achzpa16g024475.t1, Achzpa19g029811.t1, Achzpa26g040311.t1, Achzpa27g041140.t1, Achzpa27g042253.t1
Core	OG0000074	Achbyp06g009022.t1, Achbyp06g009024.t1, Achbyp06g009025.t1, Achbyp06g009026.t1, Achbyp06g009027.t1, Achbyp06g009030.t1, Achbyp06g009031.t1, Achbyp23g035978.t1, Achbyp23g035980.t1	Achbya06g009069.t1, Achbya06g009073.t1, Achbya06g009074.t1, Achbya06g009076.t1, Achbya06g009077.t1, Achbya06g009078.t1, Achbya06g009081.t1, Achbya06g009085.t1, Achbya06g009117.t1, Achbya23g036527.t1	Achv4p06g008929.t1, Achv4p06g008931.t1, Achv4p06g008933.t1, Achv4p06g008934.t1, Achv4p23g035891.t1	Achv4a06g008876.t1, Achv4a06g008877.t1, Achv4a06g008879.t1, Achv4a06g008881.t1, Achv4a06g008885.t1, Achv4a06g008889.t1, Achv4a06g008890.t1, Achv4a06g008891.t1, Achv4a23g035583.t1	Achhop06g008658.t1, Achhop06g008660.t1, Achhop06g008661.t1, Achhop06g008666.t1, Achhop06g008669.t1, Achhop23g034652.t1	Achhoa06g009077.t1, Achhoa06g009078.t1, Achhoa06g009080.t1, Achhoa06g009082.t1, Achhoa06g009087.t1, Achhoa06g009090.t1, Achhoa06g009091.t1, Achhoa06g009092.t1, Achhoa23g036089.t1	Achhyp06g008903.t1, Achhyp06g008905.t1, Achhyp06g008906.t1, Achhyp06g008907.t1, Achhyp06g008910.t1, Achhyp06g008912.t1, Achhyp06g008913.t1, Achhyp06g008914.t1, Achhyp06g008918.t1, Achhyp06g008921.t1, Achhyp06g008924.t1, Achhyp23g035861.t1	Achhya06g008745.t1, Achhya06g008746.t1, Achhya06g008748.t1, Achhya06g008749.t1, Achhya23g035210.t1	Achjmp06g008876.t1, Achjmp06g008877.t1, Achjmp06g008879.t1, Achjmp06g008881.t1, Achjmp06g008885.t1, Achjmp06g008889.t1, Achjmp06g008890.t1, Achjmp23g035614.t1	Achjma06g008747.t1, Achjma06g008749.t1, Achjma06g008752.t1, Achjma06g008757.t1, Achjma23g035251.t1, Achjma23g035253.t1	Achjpp06g008918.t1, Achjpp06g008920.t1, Achjpp06g008921.t1, Achjpp06g008922.t1, Achjpp06g008923.t1, Achjpp06g008926.t1, Achjpp06g008927.t1, Achjpp23g035886.t1, Achjpp23g035887.t1	Achjpa06g008946.t1, Achjpa06g008952.t1, Achjpa06g008953.t1, Achjpa06g008955.t1, Achjpa06g008957.t1, Achjpa06g008958.t1, Achjpa06g008961.t1, Achjpa06g008964.t1, Achjpa06g008998.t1, Achjpa23g035839.t1, Achjpa23g035840.t1	Achzpp06g008915.t1, Achzpp06g008917.t1, Achzpp06g008919.t1, Achzpp06g008920.t1	Achzpa06g008923.t1, Achzpa06g008925.t1, Achzpa06g008926.t1, Achzpa06g008928.t1, Achzpa06g008929.t1, Achzpa06g008931.t1, Achzpa23g035603.t1
Core	OG0000076	Achbyp12g017726.t1, Achbyp14g021344.t1, Achbyp27g042868.t1	Achbya09g014164.t1, Achbya09g014165.t1, Achbya11g016941.t1, Achbya14g022145.t1, Achbya23g036855.t1, Achbya26g041052.t1	Achv4p02g002548.t1, Achv4p18g027845.t1	Achv4a02g002197.t1, Achv4a10g015342.t1, Achv4a11g017087.t1, Achv4a15g022723.t1, Achv4a20g031157.t1, Achv4a22g034091.t1, Achv4a23g035330.t1, Achv4a25g038225.t1, Achv4a25g038226.t1, Achv4a27g041944.t1	Achhop01g000747.t1, Achhop03g003123.t1, Achhop16g024469.t1, Achhop19g027751.t1, Achhop28g041991.t1	Achhoa01g000865.t1, Achhoa02g002895.t1, Achhoa14g021261.t1	Achhyp02g002205.t1, Achhyp06g007992.t1, Achhyp29g045605.t1	Achhya07g010240.t1, Achhya12g017907.t1, Achhya22g033684.t1	Achjmp07g010883.t1, Achjmp12g018450.t1, Achjmp13g020239.t1, Achjmp13g020240.t1, Achjmp19g028679.t1	Achjma03g004211.t1, Achjma03g005097.t1, Achjma05g007254.t1, Achjma05g007549.t1, Achjma08g012139.t1, Achjma08g012140.t1, Achjma11g016399.t1, Achjma11g016671.t1, Achjma13g019407.t1, Achjma14g020471.t1, Achjma15g022452.t1, Achjma15g022543.t1, Achjma16g024091.t1, Achjma18g027268.t1, Achjma18g027746.t1, Achjma18g027809.t1, Achjma21g031667.t1, Achjma23g035403.t1, Achjma24g037682.t1, Achjma25g037914.t1,…	Achjpp09g013884.t1, Achjpp09g013885.t1, Achjpp17g026175.t1, Achjpp22g034409.t1, Achjpp23g036189.t1, Achjpp27g042012.t1	Achjpa09g013650.t1, Achjpa13g019742.t1, Achjpa18g026952.t1	Achzpp02g002216.t1, Achzpp02g002908.t1, Achzpp05g007682.t1, Achzpp13g019925.t1, Achzpp14g021042.t1, Achzpp14g021043.t1, Achzpp16g024008.t1, Achzpp16g024292.t1, Achzpp17g026191.t1, Achzpp24g037156.t1, Achzpp27g041534.t1	Achzpa03g004755.t1, Achzpa05g007065.t1, Achzpa05g007343.t1, Achzpa05g007644.t1, Achzpa05g007680.t1, Achzpa06g008055.t1, Achzpa07g010989.t1, Achzpa08g012129.t1, Achzpa08g012348.t1, Achzpa10g014787.t1, Achzpa10g015237.t1, Achzpa13g019079.t1, Achzpa14g021084.t1, Achzpa15g022583.t1, Achzpa16g023827.t1, Achzpa16g023892.t1, Achzpa16g024076.t1, Achzpa16g024142.t1, Achzpa16g024533.t1, Achzpa16g024535.t1,…
Core	OG0000077	Achbyp16g024314.t1, Achbyp16g024315.t1, Achbyp19g029328.t1, Achbyp19g029329.t1, Achbyp19g029330.t1, Achbyp19g029332.t1, Achbyp19g029335.t1	Achbya16g024776.t1, Achbya16g024777.t1, Achbya16g024780.t1, Achbya19g029839.t1, Achbya19g029840.t1, Achbya19g029841.t1, Achbya19g029843.t1	Achv4p16g024352.t1, Achv4p16g024355.t1, Achv4p16g024356.t1, Achv4p16g024360.t1, Achv4p19g029275.t1, Achv4p19g029277.t1, Achv4p19g029278.t1, Achv4p19g029280.t1	Achv4a16g024146.t1, Achv4a16g024148.t1, Achv4a16g024149.t1, Achv4a16g024150.t1, Achv4a16g024156.t1, Achv4a19g029043.t1, Achv4a19g029044.t1, Achv4a19g029045.t1, Achv4a19g029047.t1, Achv4a19g029050.t1	Achhop16g023599.t1, Achhop16g023602.t1, Achhop16g023606.t1, Achhop19g028343.t1, Achhop19g028344.t1, Achhop19g028345.t1, Achhop19g028347.t1	Achhoa16g024489.t1, Achhoa16g024490.t1, Achhoa16g024493.t1, Achhoa19g029478.t1, Achhoa19g029479.t1, Achhoa19g029481.t1, Achhoa19g029483.t1	Achhyp16g024390.t1, Achhyp16g024392.t1, Achhyp16g024393.t1, Achhyp16g024394.t1, Achhyp16g024400.t1, Achhyp19g029309.t1, Achhyp19g029310.t1, Achhyp19g029311.t1, Achhyp19g029313.t1, Achhyp19g029318.t1	Achhya16g023876.t1, Achhya16g023880.t1, Achhya19g028753.t1, Achhya19g028755.t1, Achhya19g028756.t1, Achhya19g028758.t1	Achjmp16g024153.t1, Achjmp16g024155.t1, Achjmp16g024160.t1, Achjmp19g029115.t1, Achjmp19g029117.t1, Achjmp19g029118.t1, Achjmp19g029119.t1, Achjmp19g029123.t1	Achjma16g023829.t1, Achjma16g023837.t1, Achjma19g028757.t1, Achjma19g028759.t1, Achjma19g028760.t1, Achjma19g028763.t1, Achjma19g028766.t1	Achjpp16g024317.t1, Achjpp16g024318.t1, Achjpp16g024323.t1, Achjpp19g029310.t1, Achjpp19g029312.t1, Achjpp19g029313.t1, Achjpp19g029314.t1, Achjpp19g029316.t1	Achjpa16g024316.t1, Achjpa16g024317.t1, Achjpa16g024320.t1, Achjpa19g029256.t1, Achjpa19g029257.t1, Achjpa19g029258.t1, Achjpa19g029260.t1, Achjpa19g029263.t1	Achzpp16g024343.t1, Achzpp16g024346.t1, Achzpp16g024347.t1, Achzpp16g024351.t1, Achzpp19g029278.t1, Achzpp19g029279.t1, Achzpp19g029281.t1, Achzpp19g029282.t1, Achzpp19g029284.t1	Achzpa16g024191.t1, Achzpa16g024192.t1, Achzpa16g024194.t1, Achzpa19g029096.t1, Achzpa19g029098.t1, Achzpa19g029099.t1, Achzpa19g029101.t1
Core	OG0000078	Achbyp01g000938.t1, Achbyp11g016870.t1, Achbyp17g026804.t1, Achbyp23g035814.t1, Achbyp25g038440.t1, Achbyp29g045374.t1	Achbya01g000777.t1, Achbya01g000955.t1, Achbya03g004436.t1, Achbya05g006633.t1, Achbya09g014526.t1, Achbya13g020149.t1, Achbya15g023256.t1, Achbya22g035003.t1, Achbya29g045926.t1	Achv4p02g002626.t1, Achv4p06g009453.t1, Achv4p10g015189.t1, Achv4p11g016681.t1, Achv4p18g027396.t1, Achv4p25g038427.t1, Achv4p29g045170.t1	Achv4a05g007425.t1, Achv4a06g008538.t1, Achv4a06g008612.t1, Achv4a07g010472.t1, Achv4a16g024217.t1, Achv4a17g026105.t1, Achv4a17g026164.t1, Achv4a18g027596.t1, Achv4a20g031144.t1, Achv4a26g039385.t1, Achv4a26g040816.t1, Achv4a27g041857.t1	Achhop06g008151.t1, Achhop07g010487.t1, Achhop07g010526.t1, Achhop10g014998.t1, Achhop24g036195.t1, Achhop25g037095.t1, Achhop28g041993.t1, Achhop29g043239.t1	Achhoa05g007345.t1, Achhoa09g014141.t1, Achhoa15g023016.t1, Achhoa15g023050.t1, Achhoa17g026195.t1, Achhoa19g028999.t1, Achhoa21g032729.t1, Achhoa28g043913.t1, Achhoa29g046018.t1	Achhyp05g007322.t1, Achhyp05g007825.t1, Achhyp10g014886.t1, Achhyp10g015303.t1, Achhyp21g032849.t1, Achhyp27g042405.t1	Achhya15g022346.t1, Achhya27g041475.t1	Achjmp01g001032.t1, Achjmp08g012762.t1, Achjmp16g025140.t1, Achjmp17g025868.t1, Achjmp19g028465.t1	Achjma01g001571.t1, Achjma03g004490.t1, Achjma06g008435.t1, Achjma14g020982.t1, Achjma15g022488.t1, Achjma21g032042.t1, Achjma25g037840.t1, Achjma26g039148.t1, Achjma27g041770.t1, Achjma29g044195.t1	Achjpp03g003848.t1, Achjpp09g014251.t1, Achjpp11g016711.t1, Achjpp14g020829.t1, Achjpp16g024204.t1, Achjpp18g028386.t1, Achjpp25g038898.t1	Achjpa06g009231.t1, Achjpa09g014065.t1, Achjpa16g024406.t1, Achjpa18g027850.t1, Achjpa19g028620.t1, Achjpa21g032713.t1, Achjpa21g032715.t1, Achjpa23g035674.t1, Achjpa25g038356.t1, Achjpa25g038688.t1, Achjpa26g039526.t1, Achjpa26g039797.t1, Achjpa27g041294.t1	Achzpp01g001514.t1, Achzpp03g004745.t1, Achzpp07g010335.t1, Achzpp09g014210.t1, Achzpp10g014916.t1, Achzpp15g022845.t1, Achzpp23g035972.t1, Achzpp26g040681.t1, Achzpp26g040683.t1	Achzpa14g021404.t1, Achzpa19g028457.t1, Achzpa21g032185.t1, Achzpa24g037123.t1, Achzpa26g039439.t1
Core	OG0000079	Achbyp01g000119.t1, Achbyp01g000120.t1, Achbyp01g000121.t1, Achbyp05g007756.t1, Achbyp05g007757.t1, Achbyp07g010613.t1, Achbyp09g014217.t1, Achbyp09g014219.t1	Achbya01g000126.t1, Achbya01g000127.t1, Achbya01g000129.t1, Achbya01g000151.t1, Achbya05g007737.t1, Achbya05g007738.t1, Achbya07g010704.t1, Achbya09g014411.t1, Achbya09g014413.t1	Achv4p01g000111.t1, Achv4p01g000112.t1, Achv4p01g000114.t1, Achv4p05g007655.t1, Achv4p05g007656.t1, Achv4p07g010497.t1, Achv4p09g014087.t1, Achv4p09g014088.t1	Achv4a01g000121.t1, Achv4a01g000122.t1, Achv4a09g014012.t1, Achv4a09g014013.t1	Achhop01g000117.t1, Achhop01g000118.t1, Achhop01g000119.t1, Achhop05g007441.t1, Achhop05g007442.t1, Achhop07g010203.t1, Achhop09g013688.t1, Achhop09g013689.t1	Achhoa01g000122.t1, Achhoa01g000123.t1, Achhoa01g000125.t1, Achhoa05g007780.t1, Achhoa07g010667.t1, Achhoa09g014251.t1, Achhoa09g014252.t1	Achhyp01g000121.t1, Achhyp01g000122.t1, Achhyp01g000124.t1, Achhyp01g000140.t1, Achhyp05g007610.t1, Achhyp05g007611.t1, Achhyp07g010483.t1, Achhyp09g014115.t1, Achhyp09g014116.t1	Achhya01g000117.t1, Achhya01g000118.t1, Achhya01g000120.t1, Achhya01g000139.t1, Achhya05g007482.t1, Achhya05g007483.t1, Achhya07g010297.t1, Achhya09g013842.t1, Achhya09g013843.t1	Achjmp01g000121.t1, Achjmp01g000122.t1, Achjmp01g000124.t1, Achjmp05g007608.t1, Achjmp05g007610.t1, Achjmp07g010454.t1, Achjmp09g014000.t1, Achjmp09g014001.t1	Achjma01g000119.t1, Achjma01g000120.t1, Achjma01g000122.t1, Achjma05g007534.t1, Achjma07g010320.t1, Achjma09g013850.t1, Achjma09g013851.t1	Achjpp01g000120.t1, Achjpp01g000121.t1, Achjpp01g000122.t1, Achjpp01g000138.t1, Achjpp05g007634.t1, Achjpp05g007635.t1, Achjpp07g010518.t1, Achjpp09g014139.t1, Achjpp09g014141.t1	Achjpa01g000115.t1, Achjpa01g000116.t1, Achjpa01g000118.t1, Achjpa05g007676.t1, Achjpa07g010561.t1, Achjpa09g014166.t1, Achjpa09g014168.t1	Achzpp01g000117.t1, Achzpp01g000118.t1, Achzpp01g000120.t1, Achzpp05g007627.t1, Achzpp05g007628.t1, Achzpp07g010504.t1, Achzpp09g014149.t1, Achzpp09g014150.t1	Achzpa01g000122.t1, Achzpa01g000123.t1, Achzpa05g007629.t1, Achzpa07g010494.t1, Achzpa09g014093.t1, Achzpa09g014094.t1
Core	OG0000080	Achbyp06g009042.t1, Achbyp06g009044.t1, Achbyp06g009045.t1, Achbyp08g011846.t1, Achbyp08g011848.t1, Achbyp09g014480.t1, Achbyp10g014797.t1, Achbyp10g014798.t1, Achbyp10g014799.t1, Achbyp10g014801.t1, Achbyp10g014802.t1	Achbya06g009099.t1, Achbya08g011990.t1, Achbya09g014683.t1, Achbya09g014692.t1, Achbya10g015090.t1, Achbya10g015091.t1, Achbya10g015093.t1, Achbya10g015094.t1, Achbya10g015521.t1	Achv4p08g011732.t1, Achv4p09g014345.t1, Achv4p10g014655.t1, Achv4p10g014658.t1, Achv4p10g014659.t1, Achv4p10g014661.t1, Achv4p10g014662.t1, Achv4p10g014663.t1, Achv4p10g014665.t1, Achv4p10g015089.t1, Achv4p21g032160.t1	Achv4a08g011632.t1, Achv4a10g014552.t1, Achv4a10g014553.t1, Achv4a10g014554.t1, Achv4a10g014556.t1, Achv4a10g014558.t1, Achv4a10g014561.t1, Achv4a10g014563.t1, Achv4a21g031862.t1	Achhop09g013951.t1, Achhop09g013959.t1	Achhoa08g011889.t1, Achhoa10g014818.t1, Achhoa10g014820.t1, Achhoa10g014822.t1, Achhoa10g015227.t1	Achhyp06g008937.t1, Achhyp06g008938.t1, Achhyp08g011730.t1, Achhyp08g011731.t1, Achhyp09g014368.t1, Achhyp09g014369.t1, Achhyp09g014373.t1, Achhyp09g014376.t1, Achhyp09g014377.t1, Achhyp10g014669.t1, Achhyp10g014671.t1, Achhyp10g014672.t1, Achhyp10g014674.t1, Achhyp10g014677.t1, Achhyp10g015119.t1, Achhyp10g015120.t1, Achhyp21g032145.t1	Achhya06g008761.t1, Achhya08g011536.t1, Achhya09g014100.t1, Achhya09g014105.t1, Achhya09g014106.t1, Achhya10g014388.t1, Achhya10g014389.t1, Achhya10g014390.t1, Achhya10g014824.t1, Achhya21g031566.t1	Achjmp09g014257.t1, Achjmp10g014581.t1, Achjmp10g014582.t1, Achjmp10g014584.t1, Achjmp10g015007.t1	Achjma10g014396.t1, Achjma10g014397.t1	Achjpp06g008940.t1, Achjpp09g014408.t1, Achjpp10g014708.t1, Achjpp10g014710.t1, Achjpp10g014711.t1, Achjpp10g014712.t1, Achjpp10g014713.t1, Achjpp10g014714.t1, Achjpp10g014716.t1, Achjpp10g014717.t1	Achjpa06g008981.t1, Achjpa08g011797.t1, Achjpa09g014432.t1, Achjpa09g014444.t1, Achjpa10g014747.t1, Achjpa10g014748.t1, Achjpa10g014751.t1, Achjpa10g014752.t1, Achjpa10g015133.t1	Achzpp09g014403.t1, Achzpp09g014413.t1, Achzpp10g014706.t1, Achzpp10g015138.t1, Achzpp21g032099.t1	Achzpa09g014349.t1, Achzpa10g014652.t1
Core	OG0000081	Achbyp01g000549.t1, Achbyp08g012052.t1, Achbyp11g016416.t1, Achbyp17g026566.t1, Achbyp17g026567.t1, Achbyp17g026575.t1, Achbyp18g028439.t1, Achbyp28g043991.t1, Achbyp28g043992.t1	Achbya01g000563.t1, Achbya08g012198.t1, Achbya11g016810.t1, Achbya17g027057.t1, Achbya17g027058.t1, Achbya17g027066.t1, Achbya17g027070.t1, Achbya18g028930.t1, Achbya28g044502.t1, Achbya28g044503.t1	Achv4p01g000538.t1	Achv4a18g028173.t1	Achhop01g000548.t1, Achhop08g011554.t1, Achhop11g015816.t1, Achhop17g025751.t1, Achhop17g025752.t1, Achhop17g025760.t1, Achhop18g027535.t1, Achhop18g027536.t1, Achhop28g042260.t1, Achhop28g042261.t1	Achhoa08g012089.t1, Achhoa28g044149.t1	Achhyp01g000550.t1, Achhyp01g000551.t1, Achhyp08g011928.t1, Achhyp11g016321.t1, Achhyp14g021472.t1, Achhyp17g026580.t1, Achhyp17g026588.t1, Achhyp17g026592.t1, Achhyp17g026596.t1, Achhyp18g028464.t1, Achhyp28g043865.t1, Achhyp28g043867.t1	Achhya01g000538.t1, Achhya08g011729.t1, Achhya11g015996.t1, Achhya17g026044.t1, Achhya17g026047.t1, Achhya17g026056.t1, Achhya17g026058.t1, Achhya18g027895.t1, Achhya18g027896.t1, Achhya28g042974.t1	Achjmp01g000542.t1, Achjmp08g011844.t1, Achjmp11g016212.t1, Achjmp17g026367.t1, Achjmp17g026368.t1, Achjmp17g026376.t1, Achjmp17g026378.t1, Achjmp18g028224.t1, Achjmp28g043412.t1, Achjmp28g043414.t1	Achjma01g000532.t1	Achjpp01g000537.t1, Achjpp08g011961.t1, Achjpp11g016342.t1, Achjpp17g026537.t1, Achjpp17g026538.t1, Achjpp17g026542.t1, Achjpp17g026548.t1, Achjpp18g028412.t1, Achjpp28g044122.t1, Achjpp28g044123.t1	Achjpa01g000546.t1, Achjpa08g011998.t1, Achjpa11g016319.t1, Achjpa17g026549.t1, Achjpa17g026550.t1, Achjpa17g026557.t1, Achjpa17g026561.t1, Achjpa18g028391.t1, Achjpa28g043599.t1, Achjpa28g043600.t1	Achzpp01g000542.t1, Achzpp08g011932.t1, Achzpp11g016336.t1, Achzpp17g026558.t1, Achzpp17g026561.t1, Achzpp17g026569.t1, Achzpp17g026571.t1, Achzpp18g028395.t1, Achzpp18g028396.t1, Achzpp28g043828.t1, Achzpp28g043829.t1	Achzpa01g000554.t1, Achzpa08g011915.t1, Achzpa17g026364.t1, Achzpa17g026365.t1, Achzpa17g026373.t1, Achzpa17g026376.t1, Achzpa18g028220.t1, Achzpa28g043435.t1, Achzpa28g043436.t1
Core	OG0000082	Achbyp01g000896.t1, Achbyp07g010930.t1, Achbyp16g023889.t1, Achbyp16g024460.t1, Achbyp22g034589.t1, Achbyp25g038665.t1, Achbyp27g041780.t1	Achbya01g000911.t1, Achbya07g011034.t1, Achbya11g017094.t1, Achbya13g020188.t1, Achbya16g024310.t1, Achbya16g025847.t1, Achbya18g028391.t1, Achbya18g028659.t1, Achbya19g029123.t1, Achbya22g035137.t1, Achbya28g044027.t1	Achv4p28g043284.t1	Achv4a01g000878.t1, Achv4a07g010721.t1, Achv4a10g015102.t1, Achv4a11g016462.t1, Achv4a16g023743.t1, Achv4a16g025190.t1, Achv4a19g028457.t1, Achv4a22g034216.t1, Achv4a25g038006.t1, Achv4a25g038040.t1, Achv4a26g039412.t1, Achv4a26g039483.t1, Achv4a28g042881.t1	Achhop16g023202.t1, Achhop28g041797.t1	Achhoa01g000890.t1, Achhoa07g010959.t1, Achhoa16g024057.t1, Achhoa18g027953.t1, Achhoa20g031764.t1, Achhoa22g034715.t1, Achhoa26g040035.t1, Achhoa28g043646.t1	Achhyp01g000891.t1, Achhyp07g010799.t1, Achhyp10g015248.t1, Achhyp11g016595.t1, Achhyp16g023943.t1, Achhyp16g025441.t1, Achhyp19g028739.t1, Achhyp20g031578.t1, Achhyp22g034525.t1, Achhyp26g039791.t1, Achhyp28g043379.t1	Achhya10g014311.t1, Achhya11g016262.t1, Achhya20g031002.t1, Achhya28g042483.t1	Achjmp20g031417.t1, Achjmp22g034006.t1, Achjmp22g034271.t1, Achjmp28g042938.t1	Achjma01g000862.t1, Achjma07g009640.t1, Achjma07g010629.t1, Achjma11g016233.t1, Achjma16g023396.t1, Achjma19g028085.t1, Achjma22g033647.t1, Achjma22g033899.t1, Achjma25g037901.t1, Achjma26g039103.t1, Achjma26g039202.t1, Achjma28g042603.t1	Achjpp01g000884.t1, Achjpp07g010837.t1, Achjpp10g015287.t1, Achjpp11g016616.t1, Achjpp13g019639.t1, Achjpp16g023874.t1, Achjpp19g028594.t1, Achjpp22g034513.t1, Achjpp28g043639.t1	Achjpa01g000894.t1, Achjpa07g010874.t1, Achjpa10g015263.t1, Achjpa11g016586.t1, Achjpa16g023908.t1, Achjpa16g024466.t1, Achjpa18g027864.t1, Achjpa18g028120.t1, Achjpa22g034453.t1, Achjpa28g043117.t1	Achzpp01g000885.t1, Achzpp07g010814.t1, Achzpp16g023910.t1, Achzpp16g024503.t1, Achzpp18g027867.t1, Achzpp22g034212.t1, Achzpp22g034483.t1, Achzpp26g039776.t1, Achzpp26g039858.t1, Achzpp27g041507.t1, Achzpp27g041862.t1, Achzpp28g043355.t1	Achzpa16g023772.t1, Achzpa28g042956.t1
Core	OG0000083	Achbyp02g002618.t1, Achbyp02g002619.t1, Achbyp22g034076.t1, Achbyp22g034158.t1, Achbyp22g034159.t1, Achbyp22g034160.t1, Achbyp22g034161.t1, Achbyp22g034163.t1, Achbyp28g043549.t1	Achbya02g002636.t1, Achbya02g002637.t1, Achbya02g002639.t1, Achbya22g034693.t1, Achbya22g034694.t1, Achbya22g034695.t1, Achbya22g034696.t1, Achbya22g034699.t1, Achbya28g044078.t1	Achv4p02g002547.t1, Achv4p02g002549.t1, Achv4p02g002552.t1, Achv4p22g034105.t1, Achv4p22g034106.t1, Achv4p22g034107.t1, Achv4p22g034111.t1, Achv4p28g043343.t1	Achv4a02g002578.t1, Achv4a02g002614.t1, Achv4a22g033799.t1, Achv4a22g033800.t1, Achv4a22g033803.t1, Achv4a28g042945.t1	Achhop02g002522.t1, Achhop02g002526.t1, Achhop22g032922.t1, Achhop22g033002.t1, Achhop22g033004.t1, Achhop22g033007.t1, Achhop28g041865.t1	Achhoa02g002600.t1, Achhoa02g002601.t1, Achhoa02g002604.t1, Achhoa22g034189.t1, Achhoa22g034273.t1, Achhoa22g034278.t1, Achhoa28g043716.t1	Achhyp02g002587.t1, Achhyp02g002588.t1, Achhyp02g002591.t1, Achhyp22g034026.t1, Achhyp22g034106.t1, Achhyp22g034108.t1, Achhyp22g034109.t1, Achhyp22g034113.t1, Achhyp28g043446.t1	Achhya02g002556.t1, Achhya02g002588.t1, Achhya22g033363.t1, Achhya22g033445.t1, Achhya22g033446.t1, Achhya22g033447.t1, Achhya22g033451.t1, Achhya28g042542.t1	Achjmp02g002568.t1, Achjmp02g002573.t1, Achjmp22g033773.t1, Achjmp22g033854.t1, Achjmp22g033856.t1, Achjmp22g033858.t1, Achjmp28g042999.t1	Achjma02g002536.t1, Achjma02g002537.t1, Achjma02g002540.t1, Achjma22g033419.t1, Achjma22g033495.t1, Achjma22g033497.t1, Achjma22g033500.t1, Achjma28g042633.t1	Achjpp02g002596.t1, Achjpp02g002597.t1, Achjpp22g034084.t1, Achjpp22g034085.t1, Achjpp22g034086.t1, Achjpp22g034087.t1, Achjpp22g034090.t1, Achjpp28g043694.t1	Achjpa02g002607.t1, Achjpa02g002608.t1, Achjpa22g034031.t1, Achjpa22g034032.t1, Achjpa22g034033.t1, Achjpa22g034034.t1, Achjpa22g034036.t1, Achjpa28g043169.t1	Achzpp02g002598.t1, Achzpp22g034062.t1, Achzpp22g034063.t1, Achzpp22g034064.t1, Achzpp22g034065.t1, Achzpp22g034067.t1, Achzpp28g043410.t1	Achzpa02g002586.t1, Achzpa22g033755.t1, Achzpa22g033841.t1, Achzpa22g033846.t1, Achzpa28g043018.t1
Core	OG0000084	Achbyp04g005827.t1, Achbyp05g006628.t1, Achbyp05g006630.t1, Achbyp05g006631.t1, Achbyp05g006633.t1, Achbyp05g006637.t1, Achbyp05g006639.t1, Achbyp05g006640.t1, Achbyp05g006642.t1, Achbyp27g042310.t1	Achbya04g005814.t1, Achbya05g006612.t1, Achbya05g006614.t1, Achbya05g006617.t1, Achbya05g006619.t1, Achbya05g006621.t1, Achbya05g006623.t1, Achbya27g042801.t1	Achv4p04g005755.t1, Achv4p05g006562.t1, Achv4p27g042082.t1	Achv4a04g005694.t1, Achv4a05g006487.t1, Achv4a05g006490.t1, Achv4a05g006491.t1, Achv4a05g006494.t1, Achv4a05g006495.t1, Achv4a05g006497.t1, Achv4a05g006501.t1, Achv4a05g006503.t1, Achv4a05g006504.t1, Achv4a27g041699.t1	Achhop04g005570.t1, Achhop05g006370.t1, Achhop05g006373.t1, Achhop05g006376.t1, Achhop05g006378.t1, Achhop05g006379.t1, Achhop05g006381.t1, Achhop27g040644.t1	Achhoa04g005825.t1, Achhoa05g006645.t1, Achhoa05g006648.t1, Achhoa05g006649.t1, Achhoa05g006652.t1, Achhoa05g006653.t1, Achhoa05g006655.t1, Achhoa05g006658.t1, Achhoa05g006661.t1, Achhoa27g042458.t1	Achhyp04g005686.t1, Achhyp05g006494.t1, Achhyp05g006496.t1, Achhyp05g006498.t1, Achhyp05g006500.t1, Achhyp05g006504.t1, Achhyp05g006506.t1, Achhyp27g042162.t1	Achhya04g005676.t1, Achhya05g006460.t1, Achhya05g006462.t1, Achhya05g006463.t1, Achhya05g006465.t1, Achhya05g006466.t1, Achhya05g006468.t1, Achhya05g006471.t1, Achhya05g006473.t1, Achhya27g041304.t1	Achjmp04g005678.t1, Achjmp05g006491.t1, Achjmp05g006493.t1, Achjmp05g006496.t1, Achjmp05g006498.t1, Achjmp05g006499.t1, Achjmp05g006501.t1, Achjmp27g041761.t1	Achjma05g006442.t1, Achjma05g006444.t1, Achjma05g006447.t1, Achjma05g006449.t1, Achjma05g006450.t1, Achjma05g006451.t1, Achjma05g006454.t1, Achjma27g041419.t1	Achjpp05g006531.t1, Achjpp05g006533.t1, Achjpp05g006535.t1, Achjpp05g006537.t1, Achjpp27g042457.t1	Achjpa04g005776.t1, Achjpa05g006568.t1, Achjpa05g006570.t1, Achjpa05g006573.t1, Achjpa05g006575.t1, Achjpa05g006576.t1, Achjpa05g006578.t1, Achjpa27g041913.t1	Achzpp05g006524.t1, Achzpp05g006528.t1, Achzpp05g006531.t1, Achzpp05g006533.t1, Achzpp05g006535.t1, Achzpp27g042151.t1	Achzpa04g005750.t1, Achzpa05g006545.t1, Achzpa27g041766.t1
Core	OG0000085	Achbyp01g000696.t1, Achbyp09g013603.t1, Achbyp13g020226.t1, Achbyp19g030261.t1, Achbyp20g030899.t1, Achbyp23g035104.t1	Achbya01g000699.t1, Achbya09g013543.t1, Achbya16g025109.t1, Achbya19g030767.t1, Achbya20g031421.t1, Achbya23g035627.t1	Achv4p01g000671.t1, Achv4p09g013477.t1, Achv4p13g020060.t1, Achv4p16g024685.t1, Achv4p19g030222.t1, Achv4p20g030834.t1, Achv4p23g035014.t1	Achv4a01g000683.t1, Achv4a09g013172.t1, Achv4a09g013411.t1, Achv4a13g019979.t1, Achv4a19g029966.t1, Achv4a20g030574.t1, Achv4a23g034720.t1, Achv4a26g040180.t1	Achhop01g000688.t1, Achhop09g013093.t1, Achhop13g019432.t1, Achhop19g029254.t1, Achhop23g033775.t1	Achhoa01g000690.t1, Achhoa09g013390.t1, Achhoa09g013627.t1, Achhoa13g020223.t1, Achhoa16g024805.t1, Achhoa19g030406.t1, Achhoa20g031003.t1, Achhoa23g035218.t1, Achhoa26g040865.t1	Achhyp01g000683.t1, Achhyp09g013273.t1, Achhyp13g020146.t1, Achhyp16g024706.t1, Achhyp19g030248.t1, Achhyp20g030837.t1, Achhyp23g035010.t1, Achhyp26g040602.t1	Achhya01g000676.t1, Achhya09g013225.t1, Achhya13g019728.t1, Achhya16g024205.t1, Achhya19g029671.t1, Achhya20g030281.t1, Achhya23g034343.t1, Achhya26g039827.t1	Achjmp01g000671.t1, Achjmp09g013143.t1, Achjmp13g019917.t1, Achjmp16g024487.t1, Achjmp19g030039.t1, Achjmp20g030668.t1, Achjmp23g034740.t1, Achjmp26g040269.t1	Achjma01g000551.t1, Achjma09g013003.t1, Achjma09g013247.t1, Achjma13g019738.t1, Achjma16g024150.t1, Achjma19g029696.t1, Achjma20g030299.t1, Achjma23g034373.t1, Achjma26g039914.t1	Achjpp01g000679.t1, Achjpp02g002947.t1, Achjpp13g020081.t1, Achjpp16g024640.t1, Achjpp19g030244.t1, Achjpp20g030849.t1, Achjpp23g035006.t1, Achjpp26g040918.t1	Achjpa01g000436.t1, Achjpa01g000688.t1, Achjpa09g013313.t1, Achjpa09g013557.t1, Achjpa13g020121.t1, Achjpa16g024648.t1, Achjpa19g030194.t1, Achjpa20g030817.t1, Achjpa23g034959.t1	Achzpp01g000430.t1, Achzpp01g000680.t1, Achzpp13g020123.t1, Achzpp19g030208.t1, Achzpp20g030811.t1, Achzpp23g034950.t1, Achzpp26g040590.t1	Achzpa01g000692.t1, Achzpa09g013501.t1, Achzpa13g019986.t1, Achzpa19g030035.t1, Achzpa20g030645.t1, Achzpa23g034739.t1
Core	OG0000086	Achbyp18g028327.t1, Achbyp18g028328.t1, Achbyp18g028329.t1, Achbyp18g028332.t1	Achbya18g028806.t1, Achbya18g028808.t1, Achbya18g028809.t1, Achbya18g028812.t1, Achbya18g028813.t1, Achbya18g028814.t1, Achbya18g028815.t1, Achbya18g028816.t1, Achbya18g028818.t1	Achv4p18g028306.t1, Achv4p18g028308.t1, Achv4p18g028310.t1, Achv4p18g028314.t1, Achv4p18g028315.t1, Achv4p18g028316.t1	Achv4a18g028049.t1, Achv4a18g028051.t1, Achv4a18g028052.t1, Achv4a18g028055.t1, Achv4a18g028056.t1, Achv4a18g028057.t1, Achv4a18g028058.t1, Achv4a18g028060.t1	Achhop18g027411.t1, Achhop18g027413.t1, Achhop18g027415.t1, Achhop18g027418.t1, Achhop18g027420.t1, Achhop18g027421.t1, Achhop18g027422.t1, Achhop18g027424.t1	Achhoa18g028485.t1, Achhoa18g028487.t1, Achhoa18g028489.t1, Achhoa18g028492.t1, Achhoa18g028493.t1, Achhoa18g028494.t1	Achhyp18g028340.t1, Achhyp18g028342.t1, Achhyp18g028344.t1, Achhyp18g028347.t1, Achhyp18g028348.t1, Achhyp18g028350.t1, Achhyp18g028351.t1, Achhyp18g028352.t1, Achhyp18g028354.t1	Achhya18g027770.t1, Achhya18g027772.t1, Achhya18g027774.t1, Achhya18g027777.t1, Achhya18g027779.t1, Achhya18g027780.t1, Achhya18g027781.t1, Achhya18g027783.t1	Achjmp18g028097.t1, Achjmp18g028100.t1, Achjmp18g028103.t1, Achjmp18g028105.t1	Achjma03g005072.t1, Achjma18g027774.t1, Achjma18g027776.t1, Achjma18g027778.t1, Achjma18g027781.t1, Achjma18g027782.t1, Achjma18g027783.t1, Achjma18g027784.t1	Achjpp18g028282.t1, Achjpp18g028285.t1, Achjpp18g028288.t1, Achjpp18g028289.t1, Achjpp18g028290.t1, Achjpp18g028291.t1, Achjpp18g028294.t1	Achjpa18g028263.t1, Achjpa18g028265.t1, Achjpa18g028268.t1, Achjpa18g028269.t1, Achjpa18g028270.t1, Achjpa18g028271.t1, Achjpa18g028272.t1, Achjpa18g028275.t1	Achzpp18g028273.t1, Achzpp18g028275.t1, Achzpp18g028277.t1, Achzpp18g028280.t1, Achzpp18g028281.t1, Achzpp18g028282.t1, Achzpp18g028283.t1, Achzpp18g028284.t1, Achzpp18g028289.t1, Achzpp22g034361.t1	Achzpa18g028095.t1, Achzpa18g028097.t1, Achzpa18g028099.t1, Achzpa18g028102.t1, Achzpa18g028103.t1, Achzpa18g028104.t1, Achzpa18g028105.t1, Achzpa18g028106.t1, Achzpa18g028108.t1
Core	OG0000087	Achbyp08g013248.t1, Achbyp12g018437.t1, Achbyp13g019274.t1, Achbyp18g026966.t1, Achbyp20g031403.t1, Achbyp22g033554.t1, Achbyp24g037566.t1	Achbya08g013429.t1, Achbya12g018882.t1, Achbya13g019716.t1, Achbya15g023562.t1, Achbya18g027460.t1, Achbya20g031956.t1, Achbya22g034100.t1, Achbya24g038093.t1	Achv4p08g013127.t1, Achv4p12g018289.t1, Achv4p13g019132.t1, Achv4p15g023200.t1, Achv4p18g026964.t1, Achv4p20g031346.t1, Achv4p22g033510.t1, Achv4p24g037530.t1	Achv4a12g018208.t1, Achv4a13g019029.t1, Achv4a15g023015.t1, Achv4a18g026677.t1, Achv4a20g031070.t1, Achv4a22g033199.t1, Achv4a24g037153.t1	Achhop12g017727.t1, Achhop13g018516.t1, Achhop15g022467.t1, Achhop18g026108.t1, Achhop20g030325.t1, Achhop22g032414.t1, Achhop24g036244.t1	Achhoa08g013279.t1, Achhoa12g018446.t1, Achhoa13g019266.t1, Achhoa15g023326.t1, Achhoa18g027088.t1, Achhoa20g031529.t1, Achhoa22g033688.t1, Achhoa24g037724.t1	Achhyp12g018381.t1, Achhyp13g019206.t1, Achhyp15g023197.t1, Achhyp18g026958.t1, Achhyp20g031341.t1, Achhyp22g033516.t1, Achhyp24g037486.t1	Achhya08g012883.t1, Achhya12g017980.t1, Achhya13g018808.t1, Achhya15g022762.t1, Achhya18g026428.t1, Achhya20g030764.t1, Achhya22g032862.t1, Achhya24g036835.t1	Achjmp12g018199.t1, Achjmp15g022998.t1, Achjmp18g026753.t1, Achjmp20g031169.t1, Achjmp22g033269.t1, Achjmp24g037203.t1	Achjma08g012894.t1, Achjma12g017989.t1, Achjma13g018790.t1, Achjma18g026414.t1, Achjma20g030811.t1, Achjma22g032907.t1, Achjma24g036837.t1	Achjpp08g013173.t1, Achjpp12g018337.t1, Achjpp13g019161.t1, Achjpp18g026932.t1, Achjpp20g031353.t1, Achjpp22g033480.t1, Achjpp24g037495.t1	Achjpa12g018323.t1, Achjpa13g019161.t1, Achjpa15g023173.t1, Achjpa18g026941.t1, Achjpa20g031327.t1, Achjpa22g033446.t1, Achjpa24g037466.t1	Achzpp08g013153.t1, Achzpp12g018354.t1, Achzpp13g019186.t1, Achzpp15g023169.t1, Achzpp18g026931.t1, Achzpp20g031308.t1, Achzpp22g033456.t1, Achzpp24g037467.t1	Achzpa08g013146.t1, Achzpa12g018215.t1, Achzpa13g019058.t1, Achzpa15g023063.t1, Achzpa18g026759.t1, Achzpa20g031135.t1, Achzpa24g037184.t1
Core	OG0000088	Achbyp01g001618.t1, Achbyp02g001747.t1, Achbyp02g001755.t1, Achbyp02g001758.t1, Achbyp02g001762.t1, Achbyp02g001767.t1, Achbyp02g001770.t1, Achbyp11g016438.t1, Achbyp12g017511.t1	Achbya01g001622.t1, Achbya02g001758.t1, Achbya02g001762.t1, Achbya02g001767.t1, Achbya02g001771.t1, Achbya02g001776.t1, Achbya02g001780.t1, Achbya12g017915.t1	Achv4p01g001556.t1, Achv4p02g001682.t1, Achv4p02g001687.t1, Achv4p02g001691.t1, Achv4p12g017360.t1	Achv4a01g001604.t1, Achv4a02g001734.t1, Achv4a02g001739.t1, Achv4a02g001745.t1, Achv4a02g001751.t1, Achv4a02g001756.t1, Achv4a12g017264.t1	Achhop01g001562.t1, Achhop02g001702.t1, Achhop02g001708.t1, Achhop02g001716.t1, Achhop02g001723.t1, Achhop12g016850.t1	Achhoa01g001614.t1, Achhoa02g001745.t1, Achhoa02g001750.t1, Achhoa02g001753.t1, Achhoa02g001759.t1, Achhoa02g001766.t1, Achhoa12g017503.t1	Achhyp01g001608.t1, Achhyp02g001738.t1, Achhyp02g001743.t1, Achhyp02g001749.t1, Achhyp02g001752.t1, Achhyp02g001758.t1, Achhyp02g001763.t1, Achhyp02g001766.t1, Achhyp12g017392.t1	Achhya01g001578.t1, Achhya02g001712.t1, Achhya02g001718.t1, Achhya02g001722.t1, Achhya12g017069.t1	Achjmp02g001718.t1, Achjmp02g001722.t1, Achjmp02g001726.t1, Achjmp02g001728.t1, Achjmp02g001735.t1, Achjmp02g001737.t1, Achjmp12g017270.t1	Achjma01g001555.t1, Achjma02g001686.t1, Achjma02g001690.t1, Achjma02g001693.t1, Achjma02g001695.t1, Achjma02g001697.t1, Achjma02g001700.t1, Achjma02g001703.t1, Achjma12g017046.t1	Achjpp01g001608.t1, Achjpp02g001737.t1, Achjpp02g001742.t1, Achjpp02g001745.t1, Achjpp02g001749.t1, Achjpp02g001754.t1, Achjpp02g001757.t1, Achjpp11g016365.t1, Achjpp12g017408.t1	Achjpa01g001612.t1, Achjpa02g001740.t1, Achjpa02g001744.t1, Achjpa02g001750.t1, Achjpa02g001753.t1, Achjpa02g001758.t1, Achjpa02g001761.t1, Achjpa12g017393.t1	Achzpp01g001598.t1, Achzpp02g001733.t1, Achzpp02g001739.t1, Achzpp02g001745.t1, Achzpp02g001752.t1, Achzpp02g001758.t1, Achzpp12g017431.t1	Achzpa01g001629.t1, Achzpa02g001761.t1, Achzpa02g001765.t1, Achzpa11g016277.t1, Achzpa12g017314.t1
Core	OG0000089	Achbyp10g015986.t1, Achbyp11g016407.t1, Achbyp11g016408.t1, Achbyp11g016409.t1, Achbyp11g016410.t1, Achbyp11g016411.t1, Achbyp11g016412.t1, Achbyp11g016413.t1	Achbya11g016802.t1, Achbya11g016803.t1, Achbya11g016804.t1, Achbya11g016805.t1, Achbya11g016806.t1, Achbya11g016807.t1, Achbya11g016808.t1	Achv4p11g016255.t1, Achv4p11g016256.t1, Achv4p11g016257.t1, Achv4p11g016258.t1, Achv4p11g016260.t1, Achv4p11g016261.t1, Achv4p11g016262.t1	Achv4a11g016184.t1, Achv4a11g016185.t1, Achv4a11g016186.t1, Achv4a11g016187.t1, Achv4a11g016188.t1, Achv4a11g016189.t1, Achv4a11g016190.t1	Achhop11g015806.t1, Achhop11g015807.t1, Achhop11g015808.t1, Achhop11g015809.t1, Achhop11g015810.t1, Achhop11g015811.t1, Achhop11g015812.t1, Achhop11g015813.t1	Achhoa11g016429.t1, Achhoa11g016430.t1, Achhoa11g016431.t1, Achhoa11g016432.t1, Achhoa11g016433.t1, Achhoa11g016434.t1, Achhoa11g016436.t1	Achhyp11g016312.t1, Achhyp11g016313.t1, Achhyp11g016314.t1, Achhyp11g016315.t1, Achhyp11g016316.t1, Achhyp11g016317.t1, Achhyp11g016318.t1	Achhya11g015987.t1, Achhya11g015988.t1, Achhya11g015989.t1, Achhya11g015990.t1, Achhya11g015991.t1, Achhya11g015992.t1, Achhya11g015993.t1	Achjmp10g015770.t1, Achjmp11g016202.t1, Achjmp11g016203.t1, Achjmp11g016205.t1, Achjmp11g016206.t1, Achjmp11g016207.t1, Achjmp11g016208.t1, Achjmp11g016209.t1	Achjma11g015959.t1, Achjma11g015960.t1, Achjma11g015963.t1, Achjma11g015964.t1, Achjma11g015965.t1, Achjma11g015966.t1, Achjma11g015967.t1	Achjpp10g015926.t1, Achjpp11g016332.t1, Achjpp11g016333.t1, Achjpp11g016334.t1, Achjpp11g016335.t1, Achjpp11g016336.t1, Achjpp11g016337.t1, Achjpp11g016338.t1	Achjpa11g016309.t1, Achjpa11g016310.t1, Achjpa11g016312.t1, Achjpa11g016313.t1, Achjpa11g016314.t1, Achjpa11g016315.t1, Achjpa11g016316.t1	Achzpp11g016328.t1, Achzpp11g016329.t1, Achzpp11g016330.t1, Achzpp11g016331.t1, Achzpp11g016332.t1, Achzpp11g016333.t1, Achzpp11g016334.t1	Achzpa11g016247.t1, Achzpa11g016248.t1, Achzpa11g016249.t1, Achzpa11g016250.t1, Achzpa11g016251.t1, Achzpa11g016252.t1
Core	OG0000090	Achbyp11g017317.t1, Achbyp16g025250.t1, Achbyp19g030399.t1, Achbyp20g030811.t1, Achbyp23g034945.t1, Achbyp25g039165.t1, Achbyp25g039656.t1, Achbyp26g040344.t1	Achbya11g017729.t1, Achbya16g025697.t1, Achbya19g030901.t1, Achbya23g035472.t1, Achbya25g039695.t1, Achbya25g040188.t1, Achbya26g040866.t1	Achv4p11g017169.t1, Achv4p16g025285.t1, Achv4p19g030364.t1, Achv4p20g030752.t1, Achv4p23g034858.t1, Achv4p25g039064.t1, Achv4p26g040207.t1	Achv4a11g017079.t1, Achv4a16g025046.t1, Achv4a19g030111.t1, Achv4a20g030485.t1, Achv4a23g034564.t1, Achv4a25g038668.t1, Achv4a26g039801.t1	Achhop11g016664.t1, Achhop16g024482.t1, Achhop20g029766.t1, Achhop23g033636.t1, Achhop25g037702.t1	Achhoa11g017326.t1, Achhoa16g025392.t1, Achhoa19g030540.t1, Achhoa20g030919.t1, Achhoa23g035053.t1, Achhoa25g039290.t1, Achhoa26g040482.t1	Achhyp11g017197.t1, Achhyp16g025295.t1, Achhyp19g030386.t1, Achhyp20g030751.t1, Achhyp23g034859.t1, Achhyp25g039052.t1, Achhyp26g040221.t1	Achhya11g016874.t1, Achhya16g024783.t1, Achhya19g029813.t1, Achhya20g030192.t1, Achhya23g034182.t1, Achhya25g038334.t1, Achhya25g038804.t1, Achhya26g039459.t1	Achjmp11g017079.t1, Achjmp16g025085.t1, Achjmp19g030170.t1, Achjmp20g030583.t1, Achjmp23g034590.t1, Achjmp25g038722.t1, Achjmp25g039203.t1, Achjmp26g039882.t1	Achjma11g016860.t1, Achjma16g024735.t1, Achjma19g029840.t1, Achjma20g030215.t1, Achjma23g034218.t1, Achjma25g038366.t1, Achjma26g039527.t1	Achjpp11g017219.t1, Achjpp16g025238.t1, Achjpp19g030382.t1, Achjpp20g030761.t1, Achjpp23g034855.t1, Achjpp25g039341.t1, Achjpp25g039826.t1, Achjpp26g040527.t1	Achjpa11g017197.t1, Achjpa16g025238.t1, Achjpa20g030730.t1, Achjpa23g034797.t1, Achjpa25g038829.t1, Achjpa25g039306.t1, Achjpa26g039985.t1	Achzpp11g017238.t1, Achzpp16g025280.t1, Achzpp19g030351.t1, Achzpp20g030731.t1, Achzpp23g034803.t1, Achzpp25g039036.t1, Achzpp25g039515.t1, Achzpp26g040202.t1	Achzpa11g017119.t1, Achzpa16g025111.t1, Achzpa20g030560.t1, Achzpa23g034581.t1, Achzpa25g038682.t1, Achzpa25g039165.t1, Achzpa26g039884.t1
Core	OG0000091	Achbyp15g022829.t1, Achbyp15g022831.t1, Achbyp15g022832.t1, Achbyp28g043874.t1, Achbyp28g043879.t1, Achbyp28g043880.t1, Achbyp28g043881.t1	Achbya15g023046.t1, Achbya15g023048.t1, Achbya28g044388.t1, Achbya28g044394.t1	Achv4p15g022665.t1, Achv4p15g022668.t1, Achv4p15g022669.t1, Achv4p28g043634.t1, Achv4p28g043635.t1, Achv4p28g043640.t1, Achv4p28g043641.t1, Achv4p28g043642.t1	Achv4a15g022493.t1, Achv4a15g022497.t1, Achv4a15g022499.t1, Achv4a28g043242.t1, Achv4a28g043246.t1, Achv4a28g043247.t1, Achv4a28g043248.t1	Achhop15g021964.t1, Achhop15g021965.t1, Achhop15g021968.t1, Achhop15g021969.t1, Achhop15g021970.t1, Achhop28g042152.t1, Achhop28g042154.t1, Achhop28g042155.t1, Achhop28g042156.t1	Achhoa15g022791.t1, Achhoa15g022792.t1, Achhoa15g022796.t1, Achhoa15g022797.t1, Achhoa15g022798.t1, Achhoa15g022799.t1, Achhoa28g044025.t1, Achhoa28g044026.t1, Achhoa28g044030.t1, Achhoa28g044032.t1, Achhoa28g044033.t1, Achhoa28g044034.t1	Achhyp15g022678.t1, Achhyp15g022680.t1, Achhyp15g022681.t1, Achhyp15g022682.t1, Achhyp28g043757.t1	Achhya15g022226.t1, Achhya15g022228.t1, Achhya15g022229.t1, Achhya28g042856.t1, Achhya28g042861.t1, Achhya28g042862.t1, Achhya28g042863.t1	Achjmp15g022482.t1, Achjmp15g022483.t1, Achjmp15g022486.t1, Achjmp15g022487.t1, Achjmp15g022488.t1, Achjmp15g022489.t1, Achjmp28g043298.t1, Achjmp28g043301.t1, Achjmp28g043304.t1, Achjmp28g043305.t1	Achjma15g022279.t1, Achjma15g022281.t1, Achjma15g022282.t1, Achjma28g042946.t1	Achjpp15g022629.t1, Achjpp15g022630.t1, Achjpp15g022634.t1, Achjpp15g022635.t1, Achjpp15g022636.t1, Achjpp15g022637.t1, Achjpp28g044008.t1, Achjpp28g044013.t1, Achjpp28g044014.t1, Achjpp28g044015.t1	Achjpa15g022667.t1	Achzpp15g022628.t1, Achzpp15g022629.t1, Achzpp15g022630.t1, Achzpp15g022633.t1, Achzpp15g022634.t1, Achzpp15g022635.t1, Achzpp15g022636.t1, Achzpp28g043714.t1, Achzpp28g043717.t1, Achzpp28g043718.t1, Achzpp28g043719.t1	Achzpa15g022545.t1, Achzpa15g022547.t1, Achzpa15g022548.t1, Achzpa28g043318.t1, Achzpa28g043323.t1, Achzpa28g043324.t1
Core	OG0000092	Achbyp03g004524.t1, Achbyp03g004697.t1, Achbyp04g005589.t1, Achbyp06g009713.t1, Achbyp08g012520.t1, Achbyp10g015440.t1, Achbyp13g019947.t1, Achbyp16g024859.t1, Achbyp17g026203.t1, Achbyp22g034612.t1	Achbya01g000892.t1, Achbya23g036711.t1, Achbya26g040531.t1	Achv4p06g008548.t1, Achv4p14g021216.t1, Achv4p20g030867.t1, Achv4p27g041969.t1	Achv4a01g000942.t1, Achv4a04g005473.t1, Achv4a04g006015.t1, Achv4a14g021052.t1, Achv4a26g039493.t1, Achv4a27g041302.t1	Achhop04g006272.t1, Achhop08g011610.t1, Achhop23g034823.t1, Achhop26g038502.t1	Achhoa04g005591.t1, Achhoa04g006143.t1, Achhoa05g008068.t1, Achhoa06g009511.t1, Achhoa11g016242.t1, Achhoa14g021309.t1, Achhoa16g024376.t1, Achhoa16g024434.t1, Achhoa16g025322.t1, Achhoa25g038946.t1, Achhoa26g040139.t1	Achhyp01g000886.t1, Achhyp08g012331.t1, Achhyp09g013981.t1, Achhyp14g021227.t1, Achhyp15g023177.t1, Achhyp24g037434.t1, Achhyp28g043247.t1	Achhya05g007281.t1, Achhya07g010723.t1, Achhya10g014850.t1, Achhya13g019740.t1, Achhya22g033585.t1, Achhya23g035413.t1, Achhya25g038009.t1, Achhya26g039149.t1	Achjmp06g008404.t1, Achjmp06g008504.t1, Achjmp14g021392.t1, Achjmp15g023024.t1, Achjmp25g038171.t1, Achjmp25g038396.t1, Achjmp27g041142.t1, Achjmp29g044668.t1, Achjmp29g045470.t1	Achjma01g000720.t1, Achjma04g005580.t1, Achjma04g006344.t1, Achjma06g008275.t1, Achjma06g009163.t1, Achjma12g017590.t1, Achjma16g024510.t1, Achjma26g039212.t1	Achjpp03g004513.t1, Achjpp05g007694.t1, Achjpp06g009606.t1, Achjpp08g012385.t1, Achjpp15g022568.t1, Achjpp16g024849.t1, Achjpp17g026305.t1, Achjpp26g040194.t1, Achjpp29g045544.t1	Achjpa03g004666.t1, Achjpa03g004667.t1, Achjpa05g007564.t1, Achjpa26g039657.t1	Achzpp02g002514.t1, Achzpp06g009306.t1, Achzpp10g015179.t1, Achzpp13g020413.t1, Achzpp21g032724.t1, Achzpp22g034441.t1, Achzpp26g039870.t1, Achzpp27g041480.t1, Achzpp27g042297.t1	Achzpa01g000959.t1, Achzpa02g002767.t1, Achzpa05g007583.t1, Achzpa05g007602.t1, Achzpa11g016600.t1, Achzpa17g026464.t1, Achzpa22g034265.t1, Achzpa27g041152.t1
Core	OG0000093	Achbyp03g004695.t1, Achbyp08g012105.t1, Achbyp08g012519.t1, Achbyp10g015439.t1, Achbyp16g024858.t1, Achbyp17g026202.t1, Achbyp17g026558.t1, Achbyp22g034611.t1, Achbyp24g037286.t1	Achbya01g000891.t1, Achbya06g008513.t1, Achbya06g009779.t1, Achbya10g015044.t1, Achbya10g015747.t1, Achbya16g025837.t1, Achbya20g031456.t1, Achbya27g042308.t1	Achv4p06g008549.t1, Achv4p09g014496.t1, Achv4p10g014611.t1, Achv4p11g016568.t1, Achv4p14g020825.t1, Achv4p14g021214.t1, Achv4p23g036000.t1	Achv4a06g008657.t1, Achv4a10g015186.t1, Achv4a11g016884.t1, Achv4a16g023987.t1, Achv4a29g044867.t1	Achhop07g010633.t1, Achhop08g012126.t1, Achhop21g031010.t1, Achhop26g038496.t1, Achhop28g041815.t1, Achhop29g044128.t1	Achhoa05g008030.t1, Achhoa05g008067.t1, Achhoa11g016241.t1, Achhoa16g024375.t1, Achhoa26g040693.t1	Achhyp05g007510.t1, Achhyp08g012332.t1, Achhyp09g013982.t1, Achhyp15g022971.t1, Achhyp15g023178.t1, Achhyp16g024281.t1, Achhyp18g027965.t1, Achhyp20g030697.t1, Achhyp22g034188.t1, Achhyp28g043246.t1, Achhyp28g043261.t1, Achhyp28g043352.t1	Achhya02g002687.t1, Achhya05g007282.t1, Achhya07g010721.t1, Achhya13g019036.t1, Achhya13g019251.t1, Achhya22g033584.t1, Achhya23g035704.t1	Achjmp01g000928.t1, Achjmp06g008405.t1, Achjmp06g008406.t1, Achjmp06g008506.t1, Achjmp08g012148.t1, Achjmp16g024113.t1, Achjmp27g041143.t1, Achjmp28g042800.t1, Achjmp29g044919.t1	Achjma04g005581.t1, Achjma06g008276.t1, Achjma06g008277.t1, Achjma06g008384.t1, Achjma08g011694.t1, Achjma15g022589.t1, Achjma19g028590.t1, Achjma26g039168.t1	Achjpp05g007656.t1, Achjpp08g012015.t1, Achjpp16g024290.t1, Achjpp16g024848.t1, Achjpp29g045543.t1	Achjpa03g004665.t1, Achjpa05g007563.t1, Achjpa06g008422.t1, Achjpa15g022942.t1, Achjpa16g025384.t1, Achjpa20g030852.t1, Achjpa27g042116.t1	Achzpp02g002513.t1, Achzpp02g002552.t1, Achzpp08g011337.t1, Achzpp16g024246.t1, Achzpp28g043633.t1	Achzpa01g000960.t1, Achzpa02g002766.t1, Achzpa10g014608.t1, Achzpa16g025258.t1, Achzpa21g031820.t1, Achzpa22g034264.t1, Achzpa23g036087.t1
Core	OG0000094	Achbyp04g006254.t1, Achbyp09g013921.t1, Achbyp21g033055.t1, Achbyp21g033056.t1, Achbyp21g033057.t1, Achbyp21g033058.t1, Achbyp21g033061.t1, Achbyp21g033062.t1	Achbya04g006245.t1, Achbya09g014118.t1, Achbya21g033617.t1, Achbya21g033620.t1, Achbya21g033621.t1, Achbya21g033624.t1, Achbya21g033625.t1	Achv4p04g006203.t1, Achv4p09g013799.t1, Achv4p21g033007.t1, Achv4p21g033008.t1, Achv4p21g033009.t1, Achv4p21g033010.t1, Achv4p21g033011.t1, Achv4p21g033012.t1	Achv4a04g006136.t1, Achv4a09g013723.t1, Achv4a21g032700.t1, Achv4a21g032701.t1, Achv4a21g032702.t1, Achv4a21g032703.t1, Achv4a21g032706.t1, Achv4a21g032707.t1	Achhop04g006009.t1, Achhop09g013403.t1, Achhop21g031925.t1, Achhop21g031926.t1, Achhop21g031928.t1, Achhop21g031929.t1, Achhop21g031930.t1, Achhop21g031931.t1	Achhoa04g006281.t1, Achhoa09g013943.t1, Achhoa21g033190.t1, Achhoa21g033192.t1	Achhyp04g006125.t1, Achhyp09g013823.t1, Achhyp21g033011.t1, Achhyp21g033012.t1, Achhyp21g033013.t1, Achhyp21g033014.t1, Achhyp21g033017.t1, Achhyp21g033018.t1	Achhya04g006099.t1, Achhya04g006100.t1, Achhya09g013547.t1, Achhya21g032375.t1, Achhya21g032377.t1, Achhya21g032378.t1, Achhya21g032379.t1	Achjmp04g006117.t1, Achjmp09g013703.t1, Achjmp21g032797.t1, Achjmp21g032799.t1, Achjmp21g032801.t1, Achjmp21g032803.t1, Achjmp21g032804.t1	Achjma04g006080.t1, Achjma09g013559.t1, Achjma21g032408.t1, Achjma21g032410.t1, Achjma21g032412.t1, Achjma21g032414.t1, Achjma21g032415.t1	Achjpp04g006159.t1, Achjpp09g013838.t1, Achjpp21g032974.t1, Achjpp21g032975.t1, Achjpp21g032976.t1, Achjpp21g032979.t1, Achjpp21g032980.t1	Achjpa04g006206.t1, Achjpa09g013877.t1, Achjpa21g032973.t1, Achjpa21g032974.t1, Achjpa21g032975.t1, Achjpa21g032978.t1, Achjpa21g032979.t1	Achzpp04g006180.t1, Achzpp09g013839.t1, Achzpp21g032966.t1, Achzpp21g032967.t1, Achzpp21g032968.t1, Achzpp21g032969.t1, Achzpp21g032970.t1, Achzpp21g032971.t1	Achzpa04g006190.t1, Achzpa09g013812.t1, Achzpa21g032782.t1, Achzpa21g032783.t1, Achzpa21g032784.t1, Achzpa21g032787.t1
Core	OG0000095	Achbyp13g020810.t1, Achbyp25g038892.t1, Achbyp25g038893.t1, Achbyp26g039960.t1, Achbyp27g042103.t1, Achbyp27g042573.t1, Achbyp29g045192.t1	Achbya13g021081.t1, Achbya25g039418.t1, Achbya25g039419.t1, Achbya26g040478.t1, Achbya27g042611.t1, Achbya27g043073.t1, Achbya29g045727.t1	Achv4p13g020635.t1, Achv4p13g020648.t1, Achv4p25g038791.t1, Achv4p25g038792.t1, Achv4p26g039836.t1, Achv4p27g041893.t1, Achv4p27g042345.t1, Achv4p29g044945.t1	Achv4a13g020550.t1, Achv4a25g038404.t1, Achv4a25g038405.t1, Achv4a26g039450.t1, Achv4a27g041509.t1, Achv4a27g041961.t1, Achv4a29g044536.t1	Achhop25g037453.t1, Achhop25g037454.t1, Achhop26g038450.t1, Achhop27g040459.t1, Achhop27g040900.t1, Achhop29g043415.t1	Achhoa13g020799.t1, Achhoa25g039012.t1, Achhoa25g039013.t1, Achhoa26g040081.t1, Achhoa27g042254.t1, Achhoa27g042736.t1, Achhoa29g045335.t1	Achhyp13g020732.t1, Achhyp25g038789.t1, Achhyp25g038790.t1, Achhyp26g039834.t1, Achhyp27g041974.t1, Achhyp27g042434.t1, Achhyp29g045056.t1	Achhya13g020302.t1, Achhya25g038074.t1, Achhya25g038075.t1, Achhya26g039098.t1, Achhya27g041107.t1, Achhya27g041579.t1, Achhya29g044180.t1	Achjmp13g020478.t1, Achjmp13g020499.t1, Achjmp25g038458.t1, Achjmp25g038459.t1, Achjmp26g039514.t1, Achjmp27g041572.t1, Achjmp27g042028.t1, Achjmp29g044599.t1	Achjma13g020316.t1, Achjma25g038109.t1, Achjma25g038110.t1, Achjma26g039154.t1, Achjma27g041237.t1, Achjma27g041691.t1, Achjma29g044227.t1	Achjpp13g020651.t1, Achjpp25g038460.t1, Achjpp25g038461.t1, Achjpp25g039073.t1, Achjpp25g039074.t1, Achjpp26g040145.t1, Achjpp27g042268.t1, Achjpp27g042732.t1, Achjpp29g045335.t1	Achjpa13g020673.t1, Achjpa25g038632.t1, Achjpa25g038633.t1, Achjpa26g039602.t1, Achjpa27g041710.t1, Achjpa27g042188.t1, Achjpa29g044787.t1	Achzpp13g020689.t1, Achzpp25g038767.t1, Achzpp25g038768.t1, Achzpp26g039819.t1, Achzpp27g041951.t1, Achzpp27g042426.t1, Achzpp29g044989.t1	Achzpa13g020563.t1, Achzpa25g038424.t1, Achzpa25g038425.t1, Achzpa27g041591.t1, Achzpa27g042040.t1, Achzpa29g044621.t1
Core	OG0000096	Achbyp20g030821.t1, Achbyp20g030822.t1, Achbyp20g030825.t1, Achbyp20g030826.t1, Achbyp20g030827.t1, Achbyp20g030828.t1, Achbyp20g030829.t1	Achbya20g031344.t1, Achbya20g031345.t1, Achbya20g031348.t1, Achbya20g031349.t1, Achbya20g031350.t1, Achbya20g031351.t1, Achbya20g031352.t1	Achv4p20g030762.t1, Achv4p20g030763.t1, Achv4p20g030766.t1, Achv4p20g030767.t1, Achv4p20g030768.t1, Achv4p20g030769.t1	Achv4a20g030495.t1, Achv4a20g030498.t1, Achv4a20g030499.t1, Achv4a20g030502.t1, Achv4a20g030503.t1, Achv4a20g030506.t1	Achhop20g029775.t1, Achhop20g029776.t1, Achhop20g029777.t1, Achhop20g029778.t1, Achhop20g029779.t1, Achhop20g029780.t1, Achhop20g029781.t1, Achhop20g029782.t1, Achhop20g029783.t1	Achhoa20g030929.t1, Achhoa20g030930.t1, Achhoa20g030931.t1, Achhoa20g030932.t1, Achhoa20g030933.t1, Achhoa20g030934.t1, Achhoa20g030935.t1, Achhoa20g030936.t1, Achhoa20g030937.t1	Achhyp20g030762.t1, Achhyp20g030763.t1, Achhyp20g030764.t1, Achhyp20g030765.t1, Achhyp20g030766.t1, Achhyp20g030767.t1, Achhyp20g030768.t1, Achhyp20g030769.t1, Achhyp20g030770.t1	Achhya20g030202.t1, Achhya20g030203.t1, Achhya20g030204.t1, Achhya20g030206.t1, Achhya20g030209.t1, Achhya20g030210.t1, Achhya20g030212.t1	Achjmp20g030595.t1, Achjmp20g030596.t1, Achjmp20g030597.t1, Achjmp20g030598.t1, Achjmp20g030599.t1, Achjmp20g030600.t1, Achjmp20g030601.t1, Achjmp20g030602.t1, Achjmp20g030603.t1	Achjma20g030225.t1, Achjma20g030227.t1, Achjma20g030228.t1, Achjma20g030229.t1, Achjma20g030230.t1, Achjma20g030231.t1	Achjpp20g030773.t1, Achjpp20g030774.t1, Achjpp20g030777.t1, Achjpp20g030778.t1, Achjpp20g030779.t1, Achjpp20g030780.t1, Achjpp20g030781.t1	Achjpa20g030740.t1, Achjpa20g030741.t1, Achjpa20g030744.t1, Achjpa20g030745.t1, Achjpa20g030746.t1, Achjpa20g030747.t1, Achjpa20g030748.t1	Achzpp20g030740.t1, Achzpp20g030741.t1, Achzpp20g030743.t1, Achzpp20g030744.t1	Achzpa20g030571.t1, Achzpa20g030573.t1, Achzpa20g030574.t1, Achzpa20g030577.t1, Achzpa20g030578.t1, Achzpa20g030579.t1, Achzpa20g030580.t1
Core	OG0000097	Achbyp01g000688.t1, Achbyp09g013599.t1, Achbyp09g013600.t1, Achbyp09g013601.t1, Achbyp09g013602.t1, Achbyp09g013610.t1, Achbyp09g013612.t1, Achbyp09g013613.t1, Achbyp09g013616.t1, Achbyp16g024350.t1	Achbya09g013782.t1, Achbya09g013784.t1, Achbya09g013785.t1, Achbya09g013792.t1, Achbya09g013793.t1, Achbya09g013796.t1, Achbya09g013797.t1	Achv4p09g013474.t1, Achv4p09g013475.t1, Achv4p09g013476.t1, Achv4p09g013485.t1, Achv4p09g013486.t1, Achv4p09g013490.t1, Achv4p09g013491.t1, Achv4p09g013493.t1, Achv4p09g013494.t1, Achv4p16g024396.t1	Achv4a09g013408.t1, Achv4a09g013409.t1, Achv4a09g013410.t1, Achv4a09g013419.t1, Achv4a09g013420.t1, Achv4a09g013421.t1, Achv4a09g013422.t1, Achv4a09g013424.t1, Achv4a09g013425.t1, Achv4a09g013426.t1, Achv4a16g024189.t1	Achhop09g013090.t1, Achhop09g013091.t1, Achhop09g013092.t1, Achhop09g013099.t1, Achhop09g013100.t1	Achhoa09g013624.t1, Achhoa09g013625.t1, Achhoa09g013626.t1, Achhoa09g013636.t1, Achhoa09g013637.t1	Achhyp09g013508.t1, Achhyp09g013509.t1, Achhyp09g013512.t1, Achhyp16g024433.t1	Achhya09g013222.t1, Achhya09g013224.t1, Achhya09g013232.t1, Achhya09g013233.t1, Achhya09g013238.t1, Achhya09g013239.t1	Achjmp09g013382.t1, Achjmp09g013383.t1, Achjmp09g013393.t1, Achjmp09g013394.t1, Achjmp09g013395.t1, Achjmp16g024199.t1	Achjma09g013244.t1, Achjma09g013245.t1, Achjma09g013246.t1, Achjma09g013254.t1, Achjma09g013255.t1, Achjma09g013256.t1	Achjpp01g000671.t1, Achjpp09g013516.t1, Achjpp09g013518.t1, Achjpp09g013519.t1, Achjpp09g013526.t1, Achjpp09g013527.t1, Achjpp09g013529.t1	Achjpa01g000681.t1, Achjpa09g013553.t1, Achjpa09g013554.t1, Achjpa09g013555.t1, Achjpa09g013556.t1, Achjpa09g013565.t1, Achjpa09g013566.t1, Achjpa09g013567.t1, Achjpa09g013569.t1	Achzpp09g013518.t1, Achzpp09g013519.t1, Achzpp09g013520.t1, Achzpp09g013528.t1, Achzpp09g013529.t1, Achzpp09g013530.t1, Achzpp09g013531.t1, Achzpp09g013533.t1, Achzpp09g013534.t1, Achzpp13g020153.t1, Achzpp16g024389.t1	Achzpa09g013511.t1, Achzpa16g024223.t1
Core	OG0000098	Achbyp02g002882.t1, Achbyp02g002883.t1, Achbyp03g005036.t1, Achbyp03g005038.t1, Achbyp05g007043.t1, Achbyp16g024504.t1, Achbyp27g042675.t1	Achbya02g002896.t1, Achbya02g002897.t1, Achbya03g005018.t1, Achbya03g005020.t1, Achbya05g007011.t1, Achbya16g024964.t1, Achbya27g043174.t1	Achv4p02g002799.t1, Achv4p02g002800.t1, Achv4p03g004956.t1, Achv4p03g004959.t1, Achv4p05g006965.t1, Achv4p16g024540.t1, Achv4p16g024541.t1, Achv4p27g042437.t1	Achv4a02g002821.t1, Achv4a02g002822.t1, Achv4a03g004923.t1, Achv4a03g004925.t1, Achv4a05g006892.t1, Achv4a16g024333.t1, Achv4a27g042060.t1	Achhop02g002742.t1, Achhop02g002743.t1, Achhop03g004831.t1, Achhop03g004833.t1, Achhop05g006747.t1, Achhop16g023775.t1, Achhop27g040996.t1	Achhoa02g002854.t1, Achhoa02g002855.t1, Achhoa03g005031.t1, Achhoa03g005034.t1, Achhoa05g007055.t1, Achhoa16g024663.t1, Achhoa27g042833.t1	Achhyp02g002834.t1, Achhyp02g002835.t1, Achhyp03g004950.t1, Achhyp03g004951.t1, Achhyp03g004952.t1, Achhyp05g006893.t1, Achhyp16g024568.t1, Achhyp16g024569.t1, Achhyp27g042537.t1	Achhya02g002799.t1, Achhya02g002800.t1, Achhya03g004937.t1, Achhya03g004939.t1, Achhya05g006852.t1, Achhya16g024063.t1, Achhya16g024064.t1, Achhya27g041668.t1	Achjmp02g002814.t1, Achjmp03g004909.t1, Achjmp03g004911.t1, Achjmp16g024349.t1, Achjmp27g042118.t1	Achjma02g002777.t1, Achjma02g002778.t1, Achjma03g004888.t1, Achjma03g004890.t1, Achjma16g024015.t1, Achjma27g041786.t1	Achjpp02g002853.t1, Achjpp02g002854.t1, Achjpp03g005006.t1, Achjpp03g005008.t1, Achjpp05g006928.t1, Achjpp16g024500.t1, Achjpp27g042836.t1	Achjpa02g002869.t1, Achjpa02g002870.t1, Achjpa03g004999.t1, Achjpa03g005002.t1, Achjpa05g006978.t1, Achjpa16g024511.t1, Achjpa27g042283.t1	Achzpp02g002845.t1, Achzpp02g002846.t1, Achzpp03g004975.t1, Achzpp03g004977.t1, Achzpp05g006922.t1, Achzpp16g024542.t1, Achzpp27g042523.t1	Achzpa02g002834.t1, Achzpa02g002835.t1, Achzpa03g004984.t1, Achzpa03g004987.t1, Achzpa05g006937.t1, Achzpa16g024375.t1, Achzpa27g042144.t1
Core	OG0000099	Achbyp06g008263.t1, Achbyp07g011069.t1, Achbyp13g020598.t1, Achbyp16g024749.t1, Achbyp19g030117.t1, Achbyp23g035259.t1, Achbyp26g040643.t1, Achbyp29g045019.t1	Achbya06g008257.t1, Achbya07g011170.t1, Achbya13g020863.t1, Achbya16g025208.t1, Achbya19g030620.t1, Achbya23g035795.t1, Achbya26g041180.t1, Achbya29g045546.t1	Achv4p06g008182.t1, Achv4p07g010924.t1, Achv4p13g020428.t1, Achv4p16g024786.t1, Achv4p29g044760.t1	Achv4a07g010849.t1, Achv4a13g020331.t1, Achv4a16g024567.t1, Achv4a19g029826.t1, Achv4a23g034877.t1, Achv4a26g040094.t1, Achv4a29g044358.t1	Achhop06g007944.t1, Achhop07g010612.t1, Achhop13g019803.t1, Achhop16g024014.t1, Achhop19g029108.t1, Achhop23g033928.t1, Achhop26g039112.t1, Achhop29g043251.t1	Achhoa06g008301.t1, Achhoa07g011095.t1, Achhoa13g020586.t1, Achhoa16g024899.t1, Achhoa19g030263.t1, Achhoa23g035378.t1, Achhoa26g040779.t1, Achhoa29g045151.t1	Achhyp06g008125.t1, Achhyp07g010941.t1, Achhyp13g020510.t1, Achhyp16g024805.t1, Achhyp19g030096.t1, Achhyp23g035158.t1, Achhyp26g040522.t1, Achhyp29g044867.t1	Achhya07g010747.t1, Achhya13g020093.t1, Achhya16g024301.t1, Achhya26g039750.t1, Achhya29g043991.t1	Achjmp06g008117.t1, Achjmp07g010877.t1, Achjmp13g020275.t1, Achjmp16g024585.t1, Achjmp19g029899.t1, Achjmp23g034895.t1, Achjmp26g040183.t1, Achjmp29g044433.t1	Achjma06g008039.t1, Achjma07g010758.t1, Achjma13g020106.t1, Achjma16g024248.t1, Achjma19g029548.t1, Achjma23g034527.t1, Achjma26g039826.t1, Achjma29g044056.t1	Achjpp06g008140.t1, Achjpp07g010969.t1, Achjpp13g020435.t1, Achjpp16g024736.t1, Achjpp19g030097.t1, Achjpp23g035170.t1, Achjpp26g040830.t1, Achjpp29g045151.t1	Achjpa06g008178.t1, Achjpa07g011007.t1, Achjpa13g020463.t1, Achjpa16g024748.t1, Achjpa19g030046.t1, Achjpa23g035120.t1, Achjpa26g040284.t1, Achjpa29g044627.t1	Achzpp07g010950.t1, Achzpp13g020485.t1, Achzpp16g024779.t1, Achzpp26g040506.t1, Achzpp29g044818.t1	Achzpa06g008152.t1, Achzpa13g020347.t1, Achzpa16g024618.t1, Achzpa26g040184.t1, Achzpa29g044431.t1
Core	OG0000100	Achbyp06g009037.t1, Achbyp09g014475.t1, Achbyp10g014792.t1, Achbyp11g017329.t1, Achbyp12g018889.t1, Achbyp16g025259.t1, Achbyp24g038401.t1	Achbya06g009094.t1, Achbya09g014678.t1, Achbya10g015086.t1, Achbya11g017740.t1, Achbya12g019328.t1, Achbya16g025705.t1, Achbya24g038941.t1	Achv4p06g008940.t1, Achv4p09g014336.t1, Achv4p10g014651.t1, Achv4p11g017181.t1, Achv4p12g018751.t1, Achv4p16g025293.t1, Achv4p21g032159.t1, Achv4p24g038349.t1	Achv4a06g008898.t1, Achv4a09g014255.t1, Achv4a10g014549.t1, Achv4a11g017092.t1, Achv4a12g018651.t1, Achv4a16g025056.t1, Achv4a21g031861.t1, Achv4a24g037967.t1	Achhop06g008677.t1, Achhop09g013945.t1, Achhop10g014251.t1, Achhop11g016675.t1, Achhop12g018168.t1, Achhop16g024491.t1, Achhop20g030813.t1, Achhop21g031122.t1, Achhop24g037054.t1	Achhoa06g009100.t1, Achhoa09g014516.t1, Achhoa10g014813.t1, Achhoa11g017338.t1, Achhoa21g032329.t1	Achhyp06g008932.t1, Achhyp09g014363.t1, Achhyp10g014666.t1, Achhyp11g017209.t1, Achhyp12g018826.t1, Achhyp16g025304.t1, Achhyp21g032144.t1, Achhyp24g038340.t1	Achhya06g008756.t1, Achhya09g014091.t1, Achhya10g014385.t1, Achhya11g016886.t1, Achhya12g018426.t1, Achhya16g024794.t1, Achhya21g031565.t1, Achhya24g037648.t1	Achjmp06g008897.t1, Achjmp09g014250.t1, Achjmp10g014578.t1, Achjmp11g017091.t1	Achjma06g008766.t1, Achjma09g014101.t1, Achjma10g014393.t1, Achjma11g016872.t1, Achjma12g018424.t1, Achjma16g024745.t1, Achjma21g031583.t1, Achjma24g037666.t1	Achjpp06g008933.t1, Achjpp09g014404.t1, Achjpp10g014705.t1, Achjpp11g017230.t1, Achjpp12g018784.t1, Achjpp16g025247.t1, Achjpp24g038341.t1	Achjpa06g008974.t1, Achjpa09g014427.t1, Achjpa10g014743.t1, Achjpa11g017209.t1	Achzpp06g008926.t1, Achzpp09g014397.t1, Achzpp10g014701.t1, Achzpp11g017251.t1, Achzpp12g018800.t1, Achzpp16g025288.t1, Achzpp21g032098.t1, Achzpp24g038306.t1	Achzpa06g008938.t1, Achzpa09g014342.t1, Achzpa10g014648.t1, Achzpa11g017132.t1, Achzpa12g018675.t1, Achzpa16g025122.t1, Achzpa21g031933.t1, Achzpa24g038016.t1
Core	OG0000101	Achbyp09g013397.t1, Achbyp12g018884.t1, Achbyp15g022486.t1, Achbyp15g022487.t1, Achbyp18g026962.t1, Achbyp20g031641.t1, Achbyp20g031888.t1, Achbyp22g033546.t1	Achbya09g013580.t1, Achbya12g019324.t1, Achbya15g022703.t1, Achbya18g027453.t1, Achbya20g032199.t1, Achbya20g032434.t1, Achbya22g034094.t1	Achv4p09g013276.t1, Achv4p12g018747.t1, Achv4p15g022325.t1, Achv4p18g026957.t1, Achv4p20g031593.t1, Achv4p20g031848.t1, Achv4p22g033487.t1	Achv4a09g013209.t1, Achv4a12g018647.t1, Achv4a15g022167.t1, Achv4a15g022168.t1, Achv4a18g026672.t1, Achv4a20g031306.t1, Achv4a20g031556.t1, Achv4a22g033183.t1	Achhop09g012890.t1, Achhop12g018164.t1, Achhop15g021624.t1, Achhop15g021625.t1, Achhop18g026105.t1, Achhop20g030560.t1, Achhop22g032396.t1	Achhoa09g013422.t1, Achhoa12g018896.t1, Achhoa15g022433.t1, Achhoa15g022434.t1, Achhoa18g027084.t1, Achhoa20g031765.t1, Achhoa20g032013.t1, Achhoa22g033671.t1	Achhyp09g013306.t1, Achhyp12g018822.t1, Achhyp15g022346.t1, Achhyp18g026952.t1, Achhyp20g031579.t1, Achhyp22g033501.t1	Achhya09g013025.t1, Achhya12g018423.t1, Achhya18g026424.t1, Achhya20g031003.t1, Achhya20g031249.t1, Achhya22g032847.t1	Achjmp09g013178.t1, Achjmp12g018656.t1, Achjmp15g022144.t1, Achjmp18g026749.t1, Achjmp20g031418.t1, Achjmp20g031681.t1, Achjmp22g033252.t1	Achjma09g013039.t1, Achjma12g018420.t1, Achjma15g021951.t1, Achjma18g026410.t1, Achjma20g031042.t1, Achjma20g031285.t1, Achjma22g032886.t1	Achjpp09g013320.t1, Achjpp12g018780.t1, Achjpp15g022283.t1, Achjpp18g026927.t1, Achjpp20g031582.t1, Achjpp20g031827.t1, Achjpp22g033462.t1	Achjpa09g013350.t1, Achjpa12g018771.t1, Achjpa15g022313.t1, Achjpa15g022314.t1, Achjpa18g026937.t1, Achjpa20g031570.t1, Achjpa22g033438.t1	Achzpp09g013313.t1, Achzpp12g018796.t1, Achzpp15g022291.t1, Achzpp18g026925.t1, Achzpp20g031551.t1, Achzpp20g031799.t1, Achzpp22g033441.t1	Achzpa09g013300.t1, Achzpa12g018671.t1, Achzpa15g022188.t1, Achzpa18g026754.t1, Achzpa20g031374.t1, Achzpa20g031623.t1, Achzpa22g033260.t1
Core	OG0000103	Achbyp29g045185.t1, Achbyp29g045187.t1, Achbyp29g045188.t1, Achbyp29g045197.t1, Achbyp29g045202.t1	Achbya29g045713.t1, Achbya29g045714.t1, Achbya29g045715.t1, Achbya29g045718.t1, Achbya29g045719.t1, Achbya29g045721.t1, Achbya29g045723.t1, Achbya29g045724.t1, Achbya29g045732.t1, Achbya29g045733.t1	Achv4p29g044923.t1, Achv4p29g044939.t1, Achv4p29g044940.t1, Achv4p29g044949.t1, Achv4p29g044951.t1, Achv4p29g044952.t1, Achv4p29g044953.t1, Achv4p29g044954.t1, Achv4p29g044955.t1	Achv4a29g044349.t1, Achv4a29g044501.t1, Achv4a29g044526.t1, Achv4a29g044527.t1, Achv4a29g044528.t1, Achv4a29g044529.t1, Achv4a29g044530.t1, Achv4a29g044531.t1, Achv4a29g044541.t1, Achv4a29g044545.t1	Achhop29g043380.t1, Achhop29g043404.t1, Achhop29g043405.t1, Achhop29g043406.t1, Achhop29g043407.t1, Achhop29g043408.t1, Achhop29g043409.t1, Achhop29g043410.t1, Achhop29g043420.t1, Achhop29g043424.t1	Achhoa29g045323.t1, Achhoa29g045324.t1, Achhoa29g045327.t1, Achhoa29g045329.t1, Achhoa29g045330.t1, Achhoa29g045340.t1, Achhoa29g045344.t1	Achhyp29g044858.t1, Achhyp29g045046.t1, Achhyp29g045047.t1, Achhyp29g045050.t1, Achhyp29g045051.t1, Achhyp29g045061.t1, Achhyp29g045062.t1	Achhya29g044161.t1, Achhya29g044174.t1, Achhya29g044175.t1, Achhya29g044186.t1, Achhya29g044187.t1, Achhya29g044188.t1, Achhya29g044189.t1, Achhya29g044190.t1, Achhya29g044191.t1	Achjmp29g044604.t1	Achjma29g044220.t1, Achjma29g044222.t1, Achjma29g044223.t1, Achjma29g044231.t1	Achjpp29g045321.t1, Achjpp29g045322.t1, Achjpp29g045323.t1, Achjpp29g045326.t1, Achjpp29g045327.t1, Achjpp29g045329.t1, Achjpp29g045331.t1, Achjpp29g045332.t1, Achjpp29g045340.t1, Achjpp29g045341.t1	Achjpa29g044781.t1, Achjpa29g044783.t1, Achjpa29g044784.t1, Achjpa29g044792.t1, Achjpa29g044796.t1	Achzpp29g044985.t1, Achzpp29g044994.t1	Achzpa29g044422.t1, Achzpa29g044599.t1, Achzpa29g044615.t1, Achzpa29g044616.t1, Achzpa29g044628.t1, Achzpa29g044629.t1, Achzpa29g044631.t1, Achzpa29g044632.t1, Achzpa29g044634.t1, Achzpa29g044635.t1
Core	OG0000104	Achbyp16g024355.t1, Achbyp16g024361.t1, Achbyp16g024442.t1, Achbyp16g024447.t1, Achbyp28g044277.t1, Achbyp28g044279.t1, Achbyp28g044282.t1, Achbyp28g044285.t1	Achbya16g024817.t1, Achbya16g024821.t1, Achbya16g024831.t1, Achbya28g044800.t1	Achv4p13g020089.t1, Achv4p16g024400.t1, Achv4p16g024401.t1, Achv4p16g024406.t1, Achv4p16g024412.t1, Achv4p16g024486.t1, Achv4p16g024492.t1, Achv4p28g044043.t1, Achv4p28g044046.t1	Achv4a13g020007.t1, Achv4a16g024196.t1, Achv4a16g024206.t1, Achv4a28g043652.t1, Achv4a28g043654.t1	Achhop13g019464.t1, Achhop16g023637.t1, Achhop16g023641.t1, Achhop16g023642.t1, Achhop16g023651.t1, Achhop28g042560.t1	Achhoa13g020250.t1, Achhoa16g024531.t1, Achhoa16g024532.t1, Achhoa16g024539.t1, Achhoa28g044444.t1	Achhyp13g020175.t1, Achhyp16g024438.t1, Achhyp16g024447.t1, Achhyp28g044141.t1, Achhyp28g044144.t1	Achhya16g023914.t1, Achhya16g023920.t1, Achhya16g023921.t1, Achhya16g023925.t1, Achhya16g023931.t1, Achhya16g024008.t1, Achhya16g024013.t1, Achhya28g043276.t1	Achjmp13g019946.t1, Achjmp16g024206.t1, Achjmp16g024213.t1, Achjmp16g024217.t1, Achjmp28g043701.t1, Achjmp28g043704.t1, Achjmp28g043708.t1	Achjma13g019764.t1, Achjma16g023877.t1, Achjma16g023879.t1, Achjma16g023885.t1, Achjma16g023891.t1, Achjma16g023965.t1, Achjma16g023966.t1, Achjma28g043353.t1, Achjma28g043356.t1, Achjma28g043359.t1	Achjpp13g020110.t1, Achjpp16g024363.t1, Achjpp16g024368.t1, Achjpp16g024372.t1, Achjpp16g024376.t1, Achjpp28g044411.t1, Achjpp28g044417.t1	Achjpa13g020148.t1, Achjpa16g024360.t1, Achjpa16g024367.t1, Achjpa16g024449.t1, Achjpa16g024453.t1, Achjpa28g043896.t1, Achjpa28g043899.t1	Achzpp13g020154.t1, Achzpp16g024393.t1, Achzpp16g024394.t1, Achzpp16g024399.t1, Achzpp16g024405.t1, Achzpp16g024485.t1, Achzpp16g024490.t1, Achzpp28g044109.t1	Achzpa13g020015.t1, Achzpa16g024231.t1, Achzpa16g024232.t1, Achzpa16g024238.t1, Achzpa16g024317.t1, Achzpa16g024323.t1, Achzpa28g043722.t1, Achzpa28g043725.t1
Core	OG0000105	Achbyp03g004582.t1, Achbyp08g013033.t1, Achbyp22g034187.t1, Achbyp24g037797.t1, Achbyp26g041204.t1, Achbyp28g044333.t1	Achbya08g013218.t1, Achbya15g023356.t1, Achbya22g034723.t1, Achbya24g038322.t1, Achbya26g041745.t1, Achbya28g044847.t1	Achv4p03g004487.t1, Achv4p08g012928.t1, Achv4p15g022994.t1, Achv4p22g034136.t1, Achv4p24g037758.t1, Achv4p26g041080.t1, Achv4p28g044095.t1	Achv4a03g004471.t1, Achv4a08g012862.t1, Achv4a15g022818.t1, Achv4a22g033826.t1, Achv4a24g037373.t1, Achv4a26g040648.t1, Achv4a28g043696.t1	Achhop03g004386.t1, Achhop08g012532.t1, Achhop15g022270.t1, Achhop22g033030.t1, Achhop24g036461.t1, Achhop26g039666.t1, Achhop28g042607.t1	Achhoa03g004584.t1, Achhoa08g013078.t1, Achhoa15g023123.t1, Achhoa22g034302.t1, Achhoa24g037953.t1, Achhoa26g041336.t1, Achhoa28g044491.t1	Achhyp03g004500.t1, Achhyp08g012959.t1, Achhyp15g022996.t1, Achhyp22g034138.t1, Achhyp24g037720.t1, Achhyp26g041088.t1, Achhyp28g044193.t1	Achhya03g004481.t1, Achhya08g012679.t1, Achhya15g022556.t1, Achhya22g033478.t1, Achhya24g037061.t1, Achhya26g040298.t1, Achhya28g043325.t1	Achjmp03g004477.t1, Achjmp08g012836.t1, Achjmp15g022806.t1, Achjmp22g033883.t1, Achjmp24g037428.t1, Achjmp26g040737.t1, Achjmp28g043758.t1	Achjma03g004430.t1, Achjma08g012678.t1, Achjma15g022580.t1, Achjma22g033522.t1, Achjma24g037063.t1, Achjma26g040378.t1, Achjma28g043406.t1	Achjpp03g004577.t1, Achjpp08g012964.t1, Achjpp15g022944.t1, Achjpp22g034116.t1, Achjpp24g037717.t1, Achjpp26g041394.t1, Achjpp28g044469.t1	Achjpa03g004545.t1, Achjpa08g012977.t1, Achjpa15g022968.t1, Achjpa22g034058.t1, Achjpa24g037693.t1, Achjpa26g040843.t1, Achjpa28g043942.t1	Achzpp03g004520.t1, Achzpp08g012951.t1, Achzpp15g022952.t1, Achzpp22g034088.t1, Achzpp24g037693.t1, Achzpp26g041060.t1, Achzpp28g044155.t1	Achzpa03g004531.t1, Achzpa08g012924.t1, Achzpa15g022862.t1, Achzpa22g033873.t1, Achzpa24g037402.t1, Achzpa26g040754.t1, Achzpa28g043773.t1
Core	OG0000106	Achbyp04g005825.t1, Achbyp04g005829.t1, Achbyp04g005832.t1, Achbyp04g005833.t1, Achbyp04g005834.t1, Achbyp04g005835.t1, Achbyp21g032576.t1, Achbyp21g032584.t1	Achbya04g005812.t1, Achbya04g005816.t1, Achbya04g005819.t1, Achbya04g005820.t1, Achbya04g005821.t1, Achbya04g005825.t1, Achbya21g033145.t1, Achbya21g033153.t1	Achv4p21g032534.t1	Achv4a04g005692.t1, Achv4a04g005693.t1, Achv4a04g005696.t1, Achv4a04g005697.t1, Achv4a04g005702.t1, Achv4a21g032235.t1, Achv4a21g032236.t1, Achv4a21g032245.t1	Achhop04g005568.t1, Achhop04g005571.t1, Achhop04g005572.t1, Achhop04g005574.t1, Achhop04g005581.t1, Achhop21g031467.t1, Achhop21g031472.t1	Achhoa04g005822.t1, Achhoa04g005823.t1, Achhoa04g005827.t1, Achhoa04g005828.t1, Achhoa21g032724.t1	Achhyp04g005685.t1, Achhyp04g005688.t1, Achhyp04g005690.t1, Achhyp04g005691.t1, Achhyp04g005697.t1, Achhyp21g032541.t1, Achhyp21g032542.t1, Achhyp21g032552.t1	Achhya04g005674.t1, Achhya04g005675.t1, Achhya04g005678.t1, Achhya04g005679.t1, Achhya04g005685.t1, Achhya21g031916.t1, Achhya21g031921.t1	Achjmp04g005676.t1, Achjmp04g005677.t1, Achjmp04g005680.t1, Achjmp04g005681.t1, Achjmp04g005682.t1, Achjmp04g005688.t1, Achjmp21g032340.t1, Achjmp21g032345.t1	Achjma04g005651.t1, Achjma04g005652.t1, Achjma04g005654.t1, Achjma04g005655.t1, Achjma04g005659.t1, Achjma21g031946.t1, Achjma21g031952.t1	Achjpp04g005732.t1, Achjpp04g005734.t1, Achjpp04g005737.t1, Achjpp04g005738.t1, Achjpp04g005739.t1, Achjpp04g005742.t1, Achjpp21g032508.t1, Achjpp21g032517.t1	Achjpa04g005774.t1, Achjpa04g005778.t1, Achjpa04g005781.t1, Achjpa04g005782.t1, Achjpa04g005783.t1, Achjpa04g005784.t1, Achjpa21g032492.t1, Achjpa21g032497.t1	Achzpp04g005754.t1, Achzpp04g005755.t1, Achzpp04g005756.t1, Achzpp21g032488.t1, Achzpp21g032489.t1, Achzpp21g032500.t1	Achzpa04g005749.t1, Achzpa04g005752.t1, Achzpa04g005754.t1, Achzpa04g005755.t1, Achzpa04g005760.t1, Achzpa21g032311.t1, Achzpa21g032321.t1
Core	OG0000107	Achbyp08g011894.t1, Achbyp08g012544.t1, Achbyp17g026370.t1, Achbyp19g029780.t1, Achbyp23g035596.t1	Achbya06g008823.t1, Achbya06g008825.t1, Achbya06g008827.t1, Achbya08g012042.t1, Achbya08g012715.t1, Achbya17g026852.t1, Achbya17g026853.t1, Achbya19g030287.t1	Achv4p08g011777.t1, Achv4p08g012438.t1, Achv4p17g026392.t1, Achv4p19g029260.t1, Achv4p19g029736.t1, Achv4p23g035515.t1	Achv4a08g011683.t1, Achv4a08g012368.t1, Achv4a17g026116.t1, Achv4a19g029030.t1, Achv4a19g029498.t1, Achv4a23g035215.t1	Achhop08g011421.t1, Achhop08g012067.t1, Achhop19g028330.t1, Achhop19g028778.t1, Achhop23g034271.t1	Achhoa06g008850.t1, Achhoa06g008852.t1, Achhoa08g011938.t1, Achhoa08g012601.t1, Achhoa17g026509.t1, Achhoa19g029462.t1, Achhoa19g029933.t1, Achhoa23g035720.t1	Achhyp06g008682.t1, Achhyp06g008684.t1, Achhyp08g011777.t1, Achhyp08g012466.t1, Achhyp19g029293.t1, Achhyp19g029765.t1, Achhyp23g035493.t1	Achhya06g008527.t1, Achhya06g008529.t1, Achhya08g011585.t1, Achhya08g012215.t1, Achhya17g025860.t1, Achhya19g028737.t1, Achhya19g029194.t1	Achjmp08g011701.t1, Achjmp08g012363.t1, Achjmp17g026172.t1, Achjmp19g029100.t1, Achjmp19g029566.t1, Achjmp23g035241.t1	Achjma06g008539.t1, Achjma06g008541.t1, Achjma08g011568.t1, Achjma08g012208.t1, Achjma17g025840.t1, Achjma17g025841.t1, Achjma17g025842.t1, Achjma19g028744.t1, Achjma19g029215.t1, Achjma23g034878.t1	Achjpp08g011806.t1, Achjpp08g012486.t1, Achjpp17g026355.t1, Achjpp19g029769.t1, Achjpp23g035513.t1	Achjpa06g008724.t1, Achjpa06g008726.t1, Achjpa06g008728.t1, Achjpa08g011845.t1, Achjpa17g026351.t1, Achjpa17g026352.t1, Achjpa19g029707.t1, Achjpa23g035462.t1	Achzpp08g011784.t1, Achzpp08g012457.t1, Achzpp17g026371.t1, Achzpp19g029262.t1, Achzpp19g029730.t1, Achzpp23g035452.t1	Achzpa06g008677.t1, Achzpa06g008679.t1, Achzpa06g008681.t1, Achzpa08g011767.t1, Achzpa08g012425.t1, Achzpa17g026173.t1, Achzpa19g029080.t1, Achzpa19g029558.t1, Achzpa23g035232.t1
Core	OG0000111	Achbyp08g011944.t1, Achbyp15g023276.t1, Achbyp15g023277.t1, Achbyp15g023279.t1, Achbyp15g023280.t1, Achbyp15g023282.t1, Achbyp15g023284.t1	Achbya08g012092.t1, Achbya15g023671.t1, Achbya15g023672.t1, Achbya15g023673.t1, Achbya15g023674.t1, Achbya15g023676.t1, Achbya15g023677.t1	Achv4p08g011824.t1, Achv4p15g023308.t1, Achv4p15g023310.t1, Achv4p15g023311.t1, Achv4p15g023312.t1, Achv4p15g023314.t1, Achv4p15g023315.t1	Achv4a08g011734.t1, Achv4a15g023127.t1, Achv4a15g023129.t1, Achv4a15g023130.t1, Achv4a15g023131.t1, Achv4a15g023133.t1	Achhop08g011467.t1, Achhop15g022583.t1, Achhop15g022584.t1, Achhop15g022585.t1, Achhop15g022586.t1, Achhop15g022587.t1, Achhop15g022588.t1, Achhop15g022589.t1	Achhoa08g011988.t1, Achhoa15g023438.t1, Achhoa15g023439.t1, Achhoa15g023440.t1, Achhoa15g023442.t1, Achhoa15g023443.t1	Achhyp08g011825.t1, Achhyp15g023305.t1, Achhyp15g023307.t1, Achhyp15g023309.t1, Achhyp15g023311.t1, Achhyp15g023312.t1, Achhyp15g023313.t1	Achhya08g011631.t1, Achhya15g022883.t1, Achhya15g022885.t1, Achhya15g022886.t1, Achhya15g022887.t1, Achhya15g022889.t1, Achhya15g022890.t1	Achjmp08g011747.t1, Achjmp15g023107.t1, Achjmp15g023109.t1, Achjmp15g023110.t1, Achjmp15g023112.t1, Achjmp15g023115.t1, Achjmp15g023116.t1, Achjmp15g023118.t1, Achjmp15g023120.t1	Achjma15g022904.t1, Achjma15g022905.t1, Achjma15g022906.t1, Achjma15g022907.t1	Achjpp08g011857.t1, Achjpp15g023265.t1, Achjpp15g023266.t1, Achjpp15g023267.t1, Achjpp15g023268.t1, Achjpp15g023270.t1, Achjpp15g023272.t1	Achjpa08g011896.t1, Achjpa15g023282.t1, Achjpa15g023283.t1, Achjpa15g023284.t1, Achjpa15g023285.t1, Achjpa15g023286.t1, Achjpa15g023287.t1	Achzpp08g011830.t1, Achzpp15g023279.t1, Achzpp15g023281.t1, Achzpp15g023282.t1, Achzpp15g023283.t1, Achzpp15g023285.t1, Achzpp15g023287.t1	Achzpa08g011810.t1, Achzpa15g023171.t1, Achzpa15g023173.t1, Achzpa15g023174.t1, Achzpa15g023175.t1
Core	OG0000112	Achbyp01g000122.t1, Achbyp01g000123.t1, Achbyp05g007765.t1, Achbyp09g014212.t1, Achbyp09g014213.t1, Achbyp09g014215.t1, Achbyp17g026341.t1	Achbya01g000130.t1, Achbya01g000131.t1, Achbya09g014406.t1, Achbya09g014407.t1, Achbya09g014409.t1, Achbya17g026821.t1	Achv4p01g000115.t1, Achv4p01g000116.t1, Achv4p09g014081.t1, Achv4p09g014082.t1, Achv4p09g014085.t1, Achv4p17g026363.t1	Achv4a01g000125.t1, Achv4a01g000126.t1, Achv4a05g007599.t1, Achv4a07g010412.t1, Achv4a09g014007.t1, Achv4a09g014008.t1, Achv4a09g014010.t1, Achv4a17g026082.t1	Achhop01g000120.t1, Achhop01g000121.t1, Achhop05g007448.t1, Achhop09g013683.t1, Achhop09g013684.t1, Achhop09g013686.t1, Achhop17g025541.t1	Achhoa01g000126.t1, Achhoa01g000127.t1, Achhoa05g007788.t1, Achhoa09g014246.t1, Achhoa09g014247.t1, Achhoa09g014249.t1, Achhoa17g026480.t1	Achhyp01g000125.t1, Achhyp01g000126.t1, Achhyp05g007617.t1, Achhyp09g014109.t1, Achhyp09g014111.t1, Achhyp09g014113.t1, Achhyp17g026361.t1	Achhya01g000121.t1, Achhya01g000122.t1, Achhya09g013837.t1, Achhya09g013838.t1, Achhya09g013840.t1, Achhya17g025826.t1	Achjmp01g000125.t1, Achjmp01g000126.t1, Achjmp09g013995.t1, Achjmp09g013996.t1, Achjmp09g013998.t1, Achjmp17g026140.t1	Achjma01g000123.t1, Achjma01g000124.t1, Achjma05g007540.t1, Achjma09g013844.t1, Achjma09g013845.t1, Achjma09g013847.t1, Achjma17g025808.t1	Achjpp01g000123.t1, Achjpp01g000124.t1, Achjpp09g014134.t1, Achjpp09g014135.t1, Achjpp09g014137.t1, Achjpp17g026326.t1	Achjpa01g000119.t1, Achjpa01g000120.t1, Achjpa09g014160.t1, Achjpa09g014161.t1, Achjpa09g014163.t1, Achjpa17g026324.t1	Achzpp01g000121.t1, Achzpp01g000122.t1, Achzpp07g010495.t1, Achzpp09g014144.t1, Achzpp09g014145.t1, Achzpp09g014147.t1, Achzpp17g026339.t1	Achzpa01g000125.t1, Achzpa01g000126.t1, Achzpa05g007636.t1, Achzpa09g014087.t1, Achzpa09g014088.t1, Achzpa09g014091.t1, Achzpa17g026142.t1
Core	OG0000113	Achbyp01g000918.t1, Achbyp02g002531.t1, Achbyp16g024402.t1, Achbyp16g024501.t1, Achbyp25g038680.t1, Achbyp25g038730.t1	Achbya01g000933.t1, Achbya16g024868.t1, Achbya16g024869.t1, Achbya16g024962.t1, Achbya25g039024.t1, Achbya25g039217.t1, Achbya25g039265.t1	Achv4p02g002454.t1, Achv4p02g002455.t1, Achv4p02g002913.t1, Achv4p16g024445.t1, Achv4p25g038600.t1, Achv4p25g038631.t1, Achv4p27g041528.t1	Achv4a02g002486.t1, Achv4a25g038181.t1, Achv4a25g038199.t1, Achv4a25g038246.t1	Achhop01g000898.t1, Achhop02g002432.t1, Achhop03g004999.t1, Achhop16g023686.t1, Achhop16g023687.t1, Achhop16g023688.t1, Achhop24g035797.t1, Achhop25g037257.t1, Achhop25g037271.t1, Achhop25g037312.t1	Achhoa01g000915.t1, Achhoa02g002505.t1, Achhoa09g014329.t1, Achhoa16g024578.t1, Achhoa16g024579.t1, Achhoa16g024580.t1, Achhoa16g024660.t1, Achhoa25g038777.t1, Achhoa25g038798.t1, Achhoa25g038799.t1, Achhoa25g038847.t1, Achhoa27g041832.t1	Achhyp02g002492.t1, Achhyp16g024480.t1, Achhyp25g038589.t1, Achhyp25g038908.t1, Achhyp27g041580.t1	Achhya02g002464.t1, Achhya02g002901.t1, Achhya09g013920.t1, Achhya10g014825.t1, Achhya16g023968.t1, Achhya16g024061.t1, Achhya25g037863.t1, Achhya25g037876.t1, Achhya27g040750.t1, Achhya29g044113.t1	Achjmp02g002474.t1, Achjmp03g005082.t1, Achjmp16g024256.t1, Achjmp16g024346.t1, Achjmp25g038242.t1, Achjmp27g041207.t1	Achjma01g000887.t1, Achjma02g002442.t1, Achjma25g037898.t1, Achjma25g037913.t1	Achjpp02g002507.t1, Achjpp15g022788.t1, Achjpp25g038660.t1	Achjpa02g002516.t1, Achjpa16g024408.t1, Achjpa16g024508.t1, Achjpa17g026144.t1, Achjpa25g038564.t1	Achzpp02g002503.t1, Achzpp02g002947.t1, Achzpp10g015139.t1, Achzpp16g024442.t1, Achzpp25g038543.t1, Achzpp25g038562.t1, Achzpp25g038611.t1, Achzpp27g041563.t1	Achzpa02g002493.t1, Achzpa16g024280.t1, Achzpa25g038221.t1, Achzpa25g038237.t1, Achzpa25g038274.t1, Achzpa27g041221.t1
Core	OG0000115	Achbyp08g013309.t1, Achbyp08g013310.t1, Achbyp21g032092.t1	Achbya14g021858.t1, Achbya21g033190.t1, Achbya25g039118.t1, Achbya28g044989.t1	Achv4p01g000685.t1, Achv4p01g000686.t1, Achv4p04g006202.t1, Achv4p09g013229.t1, Achv4p12g017841.t1, Achv4p12g017842.t1, Achv4p16g025003.t1, Achv4p29g044875.t1	Achv4a03g004676.t1, Achv4a03g004677.t1, Achv4a15g023534.t1, Achv4a19g029579.t1, Achv4a21g032579.t1, Achv4a21g032739.t1	Achhop04g005937.t1, Achhop09g012843.t1, Achhop17g025393.t1	Achhoa05g008077.t1, Achhoa06g008610.t1, Achhoa15g022818.t1, Achhoa17g026309.t1	Achhyp09g013264.t1, Achhyp11g016850.t1, Achhyp14g021292.t1, Achhyp15g022936.t1	Achhya01g000689.t1, Achhya01g000690.t1, Achhya01g001533.t1, Achhya03g003998.t1, Achhya03g005078.t1, Achhya04g005670.t1, Achhya07g010675.t1, Achhya08g012429.t1, Achhya09g012980.t1, Achhya15g022502.t1, Achhya15g023205.t1, Achhya25g038160.t1	Achjmp04g005852.t1, Achjmp04g005853.t1, Achjmp10g014945.t1, Achjmp10g015191.t1, Achjmp12g018406.t1, Achjmp16g024808.t1, Achjmp17g025984.t1, Achjmp25g038212.t1, Achjmp28g042721.t1	Achjma05g007133.t1, Achjma08g012389.t1, Achjma08g012390.t1, Achjma09g013915.t1, Achjma12g017576.t1, Achjma24g036748.t1	Achjpp02g002822.t1, Achjpp02g002823.t1, Achjpp06g008121.t1, Achjpp06g008688.t1, Achjpp07g010951.t1, Achjpp09g014000.t1, Achjpp10g014697.t1, Achjpp11g016838.t1, Achjpp15g022878.t1, Achjpp17g026146.t1, Achjpp20g031847.t1, Achjpp26g040381.t1, Achjpp26g040418.t1, Achjpp28g043448.t1, Achjpp29g045749.t1	Achjpa01g000716.t1, Achjpa04g006515.t1, Achjpa08g013260.t1, Achjpa18g027745.t1, Achjpa20g030871.t1, Achjpa20g031828.t1	Achzpp08g011390.t1, Achzpp13g019534.t1, Achzpp13g019535.t1, Achzpp15g023608.t1, Achzpp15g023691.t1, Achzpp21g032841.t1, Achzpp23g036817.t1, Achzpp24g037378.t1	Achzpa05g007654.t1, Achzpa08g012599.t1, Achzpa09g013255.t1, Achzpa12g018647.t1, Achzpa22g033226.t1
Core	OG0000116	Achbyp29g044699.t1, Achbyp29g044833.t1, Achbyp29g044969.t1, Achbyp29g044970.t1, Achbyp29g044975.t1, Achbyp29g044978.t1, Achbyp29g044979.t1, Achbyp29g044982.t1, Achbyp29g044984.t1, Achbyp29g044988.t1	Achbya29g045228.t1, Achbya29g045230.t1, Achbya29g045361.t1, Achbya29g045499.t1, Achbya29g045500.t1, Achbya29g045503.t1, Achbya29g045507.t1	Achv4p29g044456.t1, Achv4p29g044457.t1, Achv4p29g044458.t1, Achv4p29g044579.t1, Achv4p29g044720.t1, Achv4p29g044721.t1, Achv4p29g044724.t1	Achv4a29g044045.t1, Achv4a29g044058.t1, Achv4a29g044059.t1, Achv4a29g044185.t1, Achv4a29g044318.t1	Achhop29g042961.t1, Achhop29g042962.t1, Achhop29g043077.t1, Achhop29g043208.t1, Achhop29g043211.t1, Achhop29g043215.t1	Achhoa29g044845.t1, Achhoa29g044846.t1, Achhoa29g044847.t1, Achhoa29g044979.t1, Achhoa29g045113.t1, Achhoa29g045114.t1, Achhoa29g045116.t1, Achhoa29g045119.t1	Achhyp29g044564.t1, Achhyp29g044565.t1, Achhyp29g044566.t1, Achhyp29g044701.t1, Achhyp29g044828.t1	Achhya29g043682.t1, Achhya29g043695.t1, Achhya29g043816.t1, Achhya29g043949.t1, Achhya29g043950.t1, Achhya29g043953.t1, Achhya29g043956.t1	Achjmp29g044114.t1, Achjmp29g044115.t1, Achjmp29g044266.t1, Achjmp29g044401.t1, Achjmp29g044403.t1	Achjma29g043770.t1, Achjma29g043771.t1, Achjma29g043886.t1, Achjma29g044022.t1, Achjma29g044939.t1	Achjpp29g044835.t1, Achjpp29g044836.t1, Achjpp29g044963.t1, Achjpp29g045100.t1, Achjpp29g045101.t1, Achjpp29g045105.t1, Achjpp29g045108.t1, Achjpp29g045109.t1, Achjpp29g045113.t1, Achjpp29g045115.t1, Achjpp29g045120.t1	Achjpa29g044317.t1, Achjpa29g044447.t1, Achjpa29g044581.t1, Achjpa29g044582.t1, Achjpa29g044585.t1, Achjpa29g044589.t1, Achjpa29g044590.t1, Achjpa29g044593.t1	Achzpp29g044524.t1, Achzpp29g044525.t1, Achzpp29g044648.t1, Achzpp29g044786.t1	Achzpa29g044129.t1, Achzpa29g044130.t1, Achzpa29g044131.t1, Achzpa29g044256.t1, Achzpa29g044392.t1
Core	OG0000117	Achbyp04g005607.t1, Achbyp13g019699.t1, Achbyp16g023929.t1, Achbyp21g032415.t1, Achbyp25g038841.t1, Achbyp27g041613.t1, Achbyp27g041989.t1, Achbyp27g041997.t1	Achbya16g024686.t1, Achbya19g029263.t1, Achbya25g039367.t1, Achbya27g042065.t1	Achv4p03g004813.t1, Achv4p03g005056.t1, Achv4p08g012617.t1, Achv4p08g012618.t1, Achv4p10g015575.t1, Achv4p11g016649.t1, Achv4p14g021445.t1, Achv4p14g021499.t1, Achv4p19g028667.t1, Achv4p19g028883.t1, Achv4p25g038578.t1, Achv4p25g038738.t1, Achv4p27g041792.t1	Achv4a04g005490.t1, Achv4a11g016582.t1, Achv4a16g024113.t1, Achv4a19g028676.t1	Achhop13g018399.t1, Achhop16g023251.t1, Achhop16g023480.t1, Achhop25g037403.t1, Achhop27g040357.t1	Achhoa16g024101.t1, Achhoa25g038958.t1	Achhyp04g005467.t1, Achhyp04g005680.t1, Achhyp14g021514.t1, Achhyp19g028952.t1, Achhyp27g041875.t1, Achhyp27g041877.t1	Achhya03g004795.t1, Achhya04g005458.t1, Achhya04g005468.t1, Achhya04g005672.t1, Achhya06g008453.t1, Achhya07g010545.t1, Achhya07g010647.t1, Achhya16g023535.t1, Achhya16g023759.t1, Achhya16g023798.t1, Achhya17g025666.t1, Achhya19g028156.t1, Achhya19g028171.t1, Achhya20g030701.t1, Achhya25g038023.t1, Achhya25g038183.t1, Achhya27g041006.t1, Achhya27g041067.t1, Achhya29g044502.t1	Achjmp02g002764.t1, Achjmp04g005460.t1, Achjmp09g013899.t1, Achjmp16g023789.t1, Achjmp16g024033.t1, Achjmp19g028739.t1, Achjmp25g038406.t1, Achjmp27g041118.t1	Achjma29g044583.t1	Achjpp13g019608.t1, Achjpp16g023912.t1, Achjpp21g032348.t1, Achjpp25g038512.t1, Achjpp25g039023.t1, Achjpp27g042168.t1, Achjpp27g042524.t1	Achjpa04g005563.t1, Achjpa11g016695.t1, Achjpa19g028594.t1, Achjpa27g041603.t1	Achzpp08g012637.t1, Achzpp08g012640.t1, Achzpp14g021433.t1, Achzpp16g024307.t1, Achzpp27g041848.t1	Achzpa03g005084.t1, Achzpa04g005547.t1, Achzpa04g005745.t1, Achzpa16g023798.t1, Achzpa16g024062.t1, Achzpa19g028716.t1
Core	OG0000118	Achbyp08g012723.t1, Achbyp12g018442.t1, Achbyp15g022526.t1, Achbyp20g031410.t1, Achbyp20g031412.t1, Achbyp28g043607.t1, Achbyp28g044433.t1	Achbya08g012904.t1, Achbya12g018887.t1, Achbya15g022743.t1, Achbya20g031963.t1, Achbya20g031965.t1, Achbya28g044135.t1	Achv4p08g012614.t1, Achv4p15g022362.t1, Achv4p20g031353.t1, Achv4p28g043391.t1, Achv4p28g044198.t1	Achv4a08g012543.t1, Achv4a15g022208.t1, Achv4a20g031077.t1, Achv4a20g031079.t1, Achv4a28g042994.t1, Achv4a28g043792.t1	Achhop08g012232.t1, Achhop12g017732.t1, Achhop15g021664.t1, Achhop20g030332.t1, Achhop20g030335.t1, Achhop28g041916.t1, Achhop28g042707.t1	Achhoa08g012782.t1, Achhoa12g018452.t1, Achhoa15g022476.t1, Achhoa20g031536.t1, Achhoa20g031538.t1, Achhoa28g043762.t1, Achhoa28g044588.t1	Achhyp08g012638.t1, Achhyp15g022386.t1, Achhyp20g031348.t1, Achhyp20g031351.t1, Achhyp28g043500.t1, Achhyp28g044291.t1	Achhya08g012377.t1, Achhya12g017985.t1, Achhya15g021946.t1, Achhya20g030771.t1, Achhya20g030774.t1, Achhya28g042593.t1, Achhya28g043432.t1	Achjmp08g012527.t1, Achjmp12g018205.t1, Achjmp15g022180.t1, Achjmp20g031176.t1, Achjmp20g031178.t1, Achjmp20g031180.t1, Achjmp28g043047.t1, Achjmp28g043855.t1	Achjma08g012383.t1, Achjma15g021994.t1, Achjma20g030818.t1, Achjma20g030820.t1, Achjma20g030822.t1, Achjma28g042689.t1	Achjpp08g012663.t1, Achjpp12g018342.t1, Achjpp15g022325.t1, Achjpp20g031360.t1, Achjpp20g031362.t1, Achjpp20g031363.t1, Achjpp28g043746.t1, Achjpp28g044568.t1	Achjpa08g012677.t1, Achjpa12g018329.t1, Achjpa15g022357.t1, Achjpa20g031335.t1, Achjpa20g031337.t1, Achjpa28g043227.t1	Achzpp08g012632.t1, Achzpp12g018359.t1, Achzpp15g022331.t1, Achzpp20g031315.t1, Achzpp20g031319.t1, Achzpp20g031321.t1, Achzpp28g043457.t1	Achzpa08g012589.t1, Achzpa15g022228.t1, Achzpa20g031142.t1, Achzpa20g031144.t1, Achzpa28g043073.t1, Achzpa28g043873.t1
Core	OG0000119	Achbyp14g022062.t1, Achbyp14g022064.t1, Achbyp14g022066.t1, Achbyp14g022069.t1, Achbyp14g022070.t1	Achbya14g022253.t1, Achbya14g022254.t1, Achbya14g022256.t1, Achbya14g022258.t1, Achbya14g022259.t1	Achv4p14g021888.t1, Achv4p14g021890.t1, Achv4p14g021892.t1, Achv4p14g021894.t1, Achv4p14g021896.t1	Achv4a14g021760.t1, Achv4a14g021762.t1, Achv4a14g021763.t1, Achv4a14g021764.t1, Achv4a14g021766.t1, Achv4a14g021767.t1, Achv4a14g021769.t1	Achhop14g021214.t1, Achhop14g021215.t1, Achhop14g021216.t1, Achhop14g021217.t1, Achhop14g021219.t1, Achhop14g021220.t1, Achhop14g021221.t1, Achhop14g021222.t1, Achhop14g021223.t1, Achhop14g021226.t1	Achhoa14g022005.t1, Achhoa14g022006.t1, Achhoa14g022008.t1, Achhoa14g022009.t1, Achhoa14g022013.t1, Achhoa14g022014.t1, Achhoa14g022016.t1	Achhyp14g021943.t1, Achhyp14g021944.t1, Achhyp14g021945.t1, Achhyp14g021947.t1, Achhyp14g021948.t1, Achhyp14g021950.t1, Achhyp14g021951.t1, Achhyp14g021953.t1	Achhya14g021495.t1, Achhya14g021496.t1, Achhya14g021498.t1, Achhya14g021500.t1, Achhya14g021501.t1, Achhya14g021502.t1, Achhya14g021504.t1	Achjmp14g021718.t1, Achjmp14g021719.t1, Achjmp14g021720.t1, Achjmp14g021723.t1, Achjmp14g021724.t1, Achjmp14g021726.t1, Achjmp14g021728.t1, Achjmp14g021729.t1, Achjmp14g021730.t1, Achjmp14g021732.t1	Achjma14g021541.t1, Achjma14g021543.t1, Achjma14g021546.t1, Achjma14g021548.t1, Achjma14g021550.t1	Achjpp14g021871.t1, Achjpp14g021872.t1, Achjpp14g021874.t1, Achjpp14g021875.t1, Achjpp14g021877.t1, Achjpp14g021878.t1	Achjpa14g021881.t1, Achjpa14g021882.t1, Achjpa14g021883.t1, Achjpa14g021884.t1, Achjpa14g021886.t1, Achjpa14g021887.t1, Achjpa14g021888.t1	Achzpp14g021870.t1, Achzpp14g021872.t1, Achzpp14g021874.t1, Achzpp14g021875.t1, Achzpp14g021877.t1	Achzpa14g021756.t1, Achzpa14g021757.t1, Achzpa14g021759.t1, Achzpa14g021761.t1, Achzpa14g021762.t1
Core	OG0000120	Achbyp03g004298.t1, Achbyp10g015994.t1, Achbyp12g018657.t1, Achbyp16g023950.t1, Achbyp16g024651.t1, Achbyp22g034169.t1	Achbya03g004281.t1, Achbya10g016329.t1, Achbya16g025114.t1, Achbya22g034704.t1	Achv4p02g002550.t1, Achv4p03g004206.t1, Achv4p06g009573.t1, Achv4p12g018516.t1, Achv4p14g021926.t1, Achv4p20g031413.t1, Achv4p24g037390.t1	Achv4a10g015775.t1	Achhop03g004117.t1, Achhop06g009313.t1, Achhop10g015410.t1, Achhop12g017886.t1, Achhop16g023924.t1, Achhop22g033013.t1, Achhop28g042305.t1	Achhoa02g002602.t1, Achhoa03g004296.t1, Achhoa06g009764.t1, Achhoa10g016013.t1, Achhoa20g031593.t1, Achhoa22g034283.t1	Achhyp02g002589.t1, Achhyp03g004218.t1, Achhyp06g008387.t1, Achhyp06g009591.t1, Achhyp10g015914.t1, Achhyp20g031404.t1, Achhyp22g034118.t1	Achhya02g002559.t1, Achhya03g004202.t1, Achhya06g009397.t1, Achhya14g021534.t1, Achhya16g023815.t1, Achhya16g024210.t1, Achhya17g025588.t1, Achhya20g030830.t1, Achhya22g033456.t1, Achhya24g036687.t1, Achhya28g043017.t1	Achjmp02g002571.t1, Achjmp10g015776.t1, Achjmp16g024492.t1	Achjma02g002538.t1, Achjma03g004156.t1, Achjma06g008259.t1, Achjma10g015564.t1, Achjma16g023452.t1, Achjma17g025542.t1, Achjma22g033505.t1	Achjpp03g004291.t1, Achjpp10g015934.t1, Achjpp16g024645.t1, Achjpp22g034095.t1, Achjpp28g044166.t1, Achjpp29g045224.t1	Achjpa02g002609.t1, Achjpa03g004267.t1, Achjpa10g015903.t1, Achjpa12g018541.t1, Achjpa16g023959.t1, Achjpa16g024652.t1, Achjpa22g034041.t1, Achjpa28g043650.t1	Achzpp02g002601.t1, Achzpp03g004243.t1, Achzpp06g009574.t1, Achzpp10g015913.t1, Achzpp14g021909.t1, Achzpp16g023930.t1, Achzpp17g025942.t1	Achzpa02g002589.t1, Achzpa03g004242.t1, Achzpa10g015849.t1, Achzpa16g023826.t1, Achzpa16g024123.t1, Achzpa20g031199.t1, Achzpa22g033852.t1, Achzpa24g037053.t1, Achzpa26g039808.t1, Achzpa29g044180.t1
Core	OG0000121	Achbyp04g006419.t1, Achbyp04g006421.t1, Achbyp04g006422.t1, Achbyp04g006424.t1, Achbyp21g033233.t1, Achbyp21g033234.t1, Achbyp21g033235.t1, Achbyp21g033237.t1	Achbya04g006404.t1, Achbya04g006406.t1, Achbya04g006407.t1, Achbya04g006409.t1, Achbya21g033793.t1	Achv4p04g006365.t1, Achv4p04g006366.t1, Achv4p04g006368.t1, Achv4p04g006369.t1, Achv4p04g006370.t1, Achv4p21g033170.t1, Achv4p21g033171.t1	Achv4a04g006292.t1, Achv4a04g006293.t1, Achv4a04g006294.t1, Achv4a04g006295.t1, Achv4a04g006296.t1, Achv4a21g032876.t1, Achv4a21g032878.t1, Achv4a21g032879.t1	Achhop04g006165.t1, Achhop04g006166.t1, Achhop04g006167.t1, Achhop04g006168.t1, Achhop04g006169.t1, Achhop21g032097.t1, Achhop21g032098.t1	Achhoa04g006435.t1, Achhoa04g006436.t1, Achhoa04g006437.t1, Achhoa04g006438.t1, Achhoa04g006439.t1, Achhoa21g033363.t1	Achhyp04g006296.t1	Achhya04g006262.t1, Achhya04g006263.t1, Achhya04g006264.t1, Achhya04g006265.t1, Achhya04g006266.t1, Achhya21g032543.t1, Achhya21g032544.t1	Achjmp04g006279.t1, Achjmp04g006280.t1, Achjmp04g006281.t1, Achjmp04g006282.t1, Achjmp04g006283.t1, Achjmp21g032968.t1	Achjma04g006238.t1, Achjma04g006239.t1, Achjma04g006240.t1, Achjma04g006241.t1, Achjma04g006242.t1, Achjma21g032584.t1	Achjpp04g006323.t1, Achjpp04g006324.t1, Achjpp04g006325.t1, Achjpp04g006326.t1, Achjpp04g006327.t1, Achjpp21g033153.t1, Achjpp21g033154.t1, Achjpp21g033155.t1, Achjpp21g033156.t1	Achjpa04g006361.t1, Achjpa04g006362.t1, Achjpa04g006363.t1, Achjpa04g006364.t1, Achjpa04g006365.t1, Achjpa21g033139.t1	Achzpp04g006332.t1, Achzpp04g006334.t1, Achzpp04g006335.t1, Achzpp04g006336.t1, Achzpp21g033134.t1, Achzpp21g033136.t1, Achzpp21g033137.t1	Achzpa04g006352.t1, Achzpa04g006353.t1, Achzpa04g006354.t1, Achzpa04g006355.t1, Achzpa04g006357.t1, Achzpa21g032948.t1, Achzpa21g032949.t1
Core	OG0000122	Achbyp02g002433.t1, Achbyp03g005129.t1, Achbyp14g021164.t1, Achbyp14g021165.t1, Achbyp22g034618.t1, Achbyp22g034643.t1, Achbyp22g034649.t1, Achbyp22g034691.t1, Achbyp22g034744.t1	Achbya02g002446.t1, Achbya03g005106.t1, Achbya05g007595.t1, Achbya14g021352.t1, Achbya22g035187.t1, Achbya22g035224.t1, Achbya22g035273.t1	Achv4p14g020978.t1, Achv4p22g034545.t1, Achv4p22g034565.t1, Achv4p22g034651.t1	Achv4a02g002400.t1, Achv4a03g005010.t1, Achv4a14g020886.t1, Achv4a14g020887.t1, Achv4a22g034238.t1, Achv4a22g034260.t1, Achv4a22g034262.t1, Achv4a22g034268.t1, Achv4a22g034304.t1, Achv4a22g034352.t1	Achhop03g004914.t1, Achhop05g007306.t1, Achhop14g020350.t1, Achhop22g033417.t1, Achhop22g033462.t1	Achhoa02g002414.t1, Achhoa03g005120.t1, Achhoa14g021140.t1, Achhoa22g034733.t1, Achhoa22g034755.t1, Achhoa22g034757.t1, Achhoa22g034763.t1, Achhoa22g034805.t1, Achhoa22g034848.t1	Achhyp14g021064.t1, Achhyp22g034565.t1, Achhyp22g034653.t1	Achhya02g002373.t1, Achhya14g020626.t1, Achhya22g033903.t1, Achhya22g033904.t1, Achhya22g033910.t1, Achhya22g033949.t1, Achhya22g034000.t1	Achjmp02g002388.t1, Achjmp02g002389.t1, Achjmp03g004994.t1, Achjmp14g020836.t1, Achjmp22g034314.t1, Achjmp22g034315.t1, Achjmp22g034320.t1, Achjmp22g034353.t1, Achjmp22g034398.t1	Achjma14g020637.t1, Achjma22g033937.t1, Achjma22g033938.t1, Achjma22g033982.t1, Achjma22g034028.t1	Achjpp05g007500.t1, Achjpp22g034560.t1, Achjpp22g034566.t1, Achjpp22g034653.t1	Achjpa02g002419.t1, Achjpa03g005092.t1, Achjpa14g020997.t1, Achjpa22g034474.t1, Achjpa22g034494.t1, Achjpa22g034503.t1, Achjpa22g034545.t1, Achjpa22g034591.t1	Achzpp03g005063.t1, Achzpp14g020988.t1, Achzpp22g034503.t1, Achzpp22g034522.t1, Achzpp22g034523.t1, Achzpp22g034608.t1	Achzpa22g034269.t1, Achzpa22g034292.t1, Achzpa22g034294.t1
Core	OG0000123	Achbyp08g011706.t1, Achbyp08g011707.t1, Achbyp08g011710.t1, Achbyp08g011711.t1, Achbyp08g011712.t1, Achbyp15g023481.t1, Achbyp15g023482.t1	Achbya08g011841.t1, Achbya08g011842.t1, Achbya08g011844.t1, Achbya08g011845.t1, Achbya08g011846.t1, Achbya08g011847.t1, Achbya15g023879.t1	Achv4p08g011588.t1, Achv4p08g011589.t1, Achv4p08g011592.t1, Achv4p08g011593.t1, Achv4p08g011594.t1, Achv4p15g023507.t1, Achv4p15g023508.t1	Achv4a08g011487.t1, Achv4a08g011488.t1, Achv4a08g011490.t1, Achv4a08g011491.t1, Achv4a08g011493.t1, Achv4a08g011494.t1, Achv4a15g023327.t1, Achv4a15g023328.t1	Achhop08g011244.t1, Achhop08g011245.t1, Achhop08g011247.t1, Achhop08g011248.t1, Achhop08g011249.t1, Achhop15g022781.t1, Achhop15g022782.t1	Achhoa08g011750.t1, Achhoa15g023637.t1, Achhoa15g023638.t1	Achhyp08g011585.t1, Achhyp08g011586.t1, Achhyp08g011588.t1, Achhyp08g011589.t1, Achhyp15g023513.t1, Achhyp15g023514.t1	Achhya08g011392.t1, Achhya08g011393.t1, Achhya08g011395.t1, Achhya08g011398.t1, Achhya08g011399.t1, Achhya15g023083.t1, Achhya15g023084.t1	Achjmp08g011518.t1, Achjmp08g011519.t1, Achjmp08g011521.t1, Achjmp08g011522.t1, Achjmp08g011523.t1, Achjmp15g023320.t1, Achjmp15g023321.t1	Achjma08g011371.t1, Achjma08g011372.t1, Achjma08g011375.t1, Achjma08g011376.t1, Achjma08g011377.t1, Achjma15g022965.t1, Achjma15g022966.t1	Achjpp08g011618.t1, Achjpp08g011619.t1, Achjpp08g011622.t1, Achjpp08g011623.t1, Achjpp08g011624.t1, Achjpp15g023464.t1, Achjpp15g023465.t1	Achjpa08g011663.t1, Achjpa15g023486.t1, Achjpa15g023487.t1	Achzpp08g011591.t1, Achzpp08g011592.t1, Achzpp08g011594.t1, Achzpp08g011595.t1, Achzpp08g011596.t1, Achzpp15g023481.t1, Achzpp15g023482.t1	Achzpa08g011582.t1, Achzpa08g011583.t1, Achzpa08g011584.t1, Achzpa08g011585.t1, Achzpa15g023366.t1, Achzpa15g023367.t1
Core	OG0000124	Achbyp10g015274.t1, Achbyp12g018044.t1, Achbyp14g021342.t1, Achbyp16g023894.t1	Achbya05g007266.t1, Achbya07g011008.t1, Achbya12g018519.t1, Achbya22g034978.t1	Achv4p12g017904.t1, Achv4p19g028586.t1, Achv4p19g028716.t1, Achv4p27g041623.t1, Achv4p27g041723.t1, Achv4p29g045294.t1, Achv4p29g045295.t1	Achv4a05g007397.t1, Achv4a11g016304.t1, Achv4a16g023740.t1, Achv4a27g041192.t1, Achv4a29g044473.t1	Achhop05g007240.t1, Achhop08g011958.t1, Achhop08g011959.t1, Achhop10g014771.t1, Achhop16g023230.t1, Achhop20g030177.t1, Achhop22g033263.t1, Achhop27g039995.t1, Achhop29g043735.t1	Achhoa01g000864.t1, Achhoa05g007575.t1, Achhoa12g018053.t1, Achhoa20g031349.t1	Achhyp01g000777.t1, Achhyp03g004336.t1, Achhyp05g007372.t1, Achhyp07g010783.t1, Achhyp18g027908.t1, Achhyp20g031179.t1, Achhyp27g041706.t1, Achhyp29g045240.t1, Achhyp29g045606.t1	Achhya03g004315.t1, Achhya05g007187.t1, Achhya05g007188.t1, Achhya12g017661.t1, Achhya12g017662.t1, Achhya18g027320.t1, Achhya19g028108.t1, Achhya20g030610.t1, Achhya27g040710.t1	Achjmp05g007359.t1, Achjmp06g008580.t1, Achjmp12g017837.t1, Achjmp16g023774.t1, Achjmp16g023775.t1, Achjmp19g028392.t1	Achjma05g007012.t1, Achjma12g017622.t1, Achjma16g023592.t1, Achjma19g028328.t1, Achjma25g037822.t1	Achjpp10g015219.t1, Achjpp10g015415.t1, Achjpp16g023879.t1, Achjpp25g038467.t1, Achjpp27g042013.t1, Achjpp27g042160.t1	Achjpa07g010849.t1, Achjpa18g027813.t1, Achjpa22g034304.t1, Achjpa26g039723.t1, Achjpa27g041296.t1	Achzpp11g016454.t1, Achzpp12g017993.t1, Achzpp16g024137.t1, Achzpp18g027832.t1, Achzpp21g032364.t1, Achzpp23g036467.t1, Achzpp27g041674.t1, Achzpp29g045130.t1	Achzpa04g005821.t1, Achzpa07g010778.t1, Achzpa07g010987.t1, Achzpa07g010990.t1, Achzpa10g015196.t1, Achzpa19g028378.t1, Achzpa25g038210.t1, Achzpa27g041413.t1
Core	OG0000125	Achbyp10g015490.t1, Achbyp11g016861.t1, Achbyp14g021502.t1, Achbyp24g038398.t1, Achbyp24g038399.t1, Achbyp24g038400.t1	Achbya10g015833.t1, Achbya11g017266.t1, Achbya14g021690.t1, Achbya24g038936.t1, Achbya24g038937.t1, Achbya24g038939.t1, Achbya24g038940.t1	Achv4p10g015364.t1, Achv4p11g016708.t1, Achv4p14g021323.t1, Achv4p24g038346.t1, Achv4p24g038347.t1, Achv4p24g038348.t1	Achv4a10g015218.t1, Achv4a11g016629.t1, Achv4a14g021210.t1, Achv4a24g037963.t1, Achv4a24g037964.t1, Achv4a24g037965.t1, Achv4a24g037966.t1	Achhop10g014880.t1, Achhop11g016226.t1, Achhop14g020682.t1, Achhop24g037051.t1, Achhop24g037052.t1, Achhop24g037053.t1	Achhoa10g015514.t1, Achhoa11g016887.t1, Achhoa14g021454.t1, Achhoa24g038546.t1, Achhoa24g038547.t1	Achhyp10g015360.t1, Achhyp11g016752.t1, Achhyp14g021388.t1, Achhyp24g038337.t1, Achhyp24g038338.t1, Achhyp24g038339.t1	Achhya10g015055.t1, Achhya11g016425.t1, Achhya14g020944.t1, Achhya24g037645.t1, Achhya24g037646.t1, Achhya24g037647.t1	Achjmp10g015241.t1, Achjmp11g016635.t1, Achjmp14g021161.t1, Achjmp24g038030.t1, Achjmp24g038031.t1, Achjmp24g038032.t1, Achjmp24g038033.t1	Achjma10g015098.t1, Achjma11g016421.t1, Achjma14g020978.t1, Achjma24g037662.t1, Achjma24g037663.t1, Achjma24g037664.t1, Achjma24g037665.t1	Achjpp10g015442.t1, Achjpp11g016780.t1, Achjpp14g021306.t1, Achjpp24g038337.t1, Achjpp24g038338.t1, Achjpp24g038339.t1, Achjpp24g038340.t1	Achjpa10g015414.t1, Achjpa11g016749.t1, Achjpa14g021325.t1, Achjpa24g038315.t1, Achjpa24g038316.t1, Achjpa24g038317.t1	Achzpp10g015421.t1, Achzpp11g016789.t1, Achzpp14g021318.t1, Achzpp24g038303.t1, Achzpp24g038304.t1, Achzpp24g038305.t1	Achzpa10g015365.t1, Achzpa11g016681.t1, Achzpa14g021205.t1, Achzpa24g038012.t1, Achzpa24g038013.t1, Achzpa24g038014.t1, Achzpa24g038015.t1
Core	OG0000126	Achbyp01g000264.t1, Achbyp06g009555.t1, Achbyp07g009813.t1, Achbyp09g014013.t1, Achbyp09g014541.t1, Achbyp10g016101.t1	Achbya01g000272.t1, Achbya07g009878.t1, Achbya09g014207.t1, Achbya09g014738.t1, Achbya09g014822.t1, Achbya10g016028.t1, Achbya10g016433.t1, Achbya11g017142.t1	Achv4p01g000257.t1, Achv4p04g006347.t1, Achv4p07g009676.t1, Achv4p09g013886.t1, Achv4p09g014405.t1, Achv4p10g015950.t1, Achv4p11g016580.t1	Achv4a01g000260.t1, Achv4a07g009644.t1, Achv4a09g013817.t1, Achv4a09g014315.t1, Achv4a10g015453.t1, Achv4a10g015880.t1, Achv4a11g016517.t1	Achhop01g000253.t1, Achhop07g009419.t1, Achhop09g013483.t1, Achhop09g014004.t1, Achhop10g015511.t1, Achhop11g016124.t1	Achhoa01g000263.t1, Achhoa06g009614.t1, Achhoa07g009864.t1, Achhoa09g014027.t1, Achhoa09g014579.t1, Achhoa11g016754.t1	Achhyp01g000259.t1, Achhyp06g009449.t1, Achhyp07g009699.t1, Achhyp09g013912.t1, Achhyp09g014424.t1	Achhya01g000257.t1, Achhya07g009494.t1, Achhya11g016312.t1	Achjmp01g000255.t1, Achjmp04g006257.t1, Achjmp07g009648.t1, Achjmp09g013789.t1, Achjmp09g014312.t1, Achjmp10g015874.t1, Achjmp11g016523.t1	Achjma01g000255.t1, Achjma07g009512.t1, Achjma09g013651.t1, Achjma09g014163.t1, Achjma10g015276.t1, Achjma11g016289.t1	Achjpp01g000256.t1, Achjpp04g006308.t1, Achjpp06g009446.t1, Achjpp07g009709.t1, Achjpp09g013927.t1, Achjpp09g014462.t1, Achjpp10g016035.t1	Achjpa01g000253.t1, Achjpa07g009741.t1, Achjpa09g013968.t1, Achjpa09g014491.t1, Achjpa10g015602.t1, Achjpa10g016002.t1, Achjpa11g016634.t1	Achzpp01g000255.t1, Achzpp07g009707.t1, Achzpp09g013926.t1, Achzpp09g014462.t1, Achzpp10g016014.t1, Achzpp11g016663.t1	Achzpa01g000258.t1, Achzpa06g009445.t1, Achzpa07g009692.t1, Achzpa09g013897.t1, Achzpa09g014402.t1, Achzpa10g015954.t1, Achzpa11g016568.t1
Core	OG0000127	Achbyp13g019769.t1, Achbyp13g019777.t1, Achbyp13g019782.t1, Achbyp13g019788.t1, Achbyp23g036385.t1, Achbyp26g041210.t1, Achbyp28g044338.t1	Achbya23g036950.t1, Achbya26g041750.t1, Achbya28g044852.t1	Achv4p13g019622.t1, Achv4p13g019630.t1, Achv4p13g019632.t1, Achv4p13g019639.t1, Achv4p13g019641.t1, Achv4p23g036302.t1, Achv4p26g041084.t1, Achv4p28g044103.t1	Achv4a13g019548.t1, Achv4a13g019551.t1, Achv4a13g019560.t1, Achv4a23g035978.t1, Achv4a26g040654.t1, Achv4a28g043701.t1	Achhop13g018997.t1, Achhop13g019004.t1, Achhop13g019007.t1, Achhop13g019012.t1, Achhop13g019017.t1, Achhop13g019020.t1, Achhop23g035046.t1, Achhop26g039671.t1, Achhop28g042612.t1	Achhoa13g019790.t1, Achhoa13g019797.t1, Achhoa13g019800.t1, Achhoa13g019806.t1, Achhoa13g019808.t1, Achhoa23g036488.t1, Achhoa26g041341.t1, Achhoa28g044496.t1	Achhyp23g036269.t1, Achhyp26g041092.t1, Achhyp28g044201.t1	Achhya13g019299.t1, Achhya13g019306.t1, Achhya13g019307.t1, Achhya13g019312.t1, Achhya13g019313.t1, Achhya23g035620.t1, Achhya26g040304.t1, Achhya28g043330.t1	Achjmp13g019520.t1, Achjmp13g019527.t1, Achjmp13g019529.t1, Achjmp13g019535.t1, Achjmp13g019537.t1, Achjmp23g036015.t1, Achjmp26g040741.t1, Achjmp28g043763.t1	Achjma13g019315.t1, Achjma13g019322.t1, Achjma13g019324.t1, Achjma13g019330.t1, Achjma13g019333.t1, Achjma23g035656.t1, Achjma26g040383.t1, Achjma28g043411.t1	Achjpp23g036286.t1, Achjpp26g041399.t1, Achjpp28g044474.t1	Achjpa13g019655.t1, Achjpa13g019662.t1, Achjpa13g019667.t1, Achjpa23g036237.t1, Achjpa26g040848.t1, Achjpa28g043947.t1	Achzpp23g036234.t1, Achzpp26g041065.t1, Achzpp28g044160.t1	Achzpa13g019544.t1, Achzpa13g019551.t1, Achzpa13g019554.t1, Achzpa13g019562.t1, Achzpa13g019566.t1, Achzpa23g036004.t1, Achzpa26g040760.t1, Achzpa28g043781.t1
Core	OG0000128	Achbyp13g020130.t1, Achbyp13g020131.t1, Achbyp23g036694.t1, Achbyp23g036695.t1, Achbyp23g036696.t1, Achbyp23g036697.t1, Achbyp28g043294.t1	Achbya13g020556.t1, Achbya13g020557.t1, Achbya23g037261.t1, Achbya23g037262.t1, Achbya23g037263.t1, Achbya28g043815.t1	Achv4p13g019960.t1, Achv4p13g019962.t1, Achv4p23g036614.t1, Achv4p23g036615.t1, Achv4p23g036616.t1, Achv4p28g043086.t1	Achv4a13g019872.t1, Achv4a13g019873.t1, Achv4a23g036279.t1, Achv4a23g036280.t1, Achv4a23g036281.t1, Achv4a28g042685.t1	Achhop13g019331.t1, Achhop13g019332.t1, Achhop23g035347.t1, Achhop23g035348.t1, Achhop23g035349.t1, Achhop28g041609.t1	Achhoa13g020126.t1, Achhoa23g036798.t1, Achhoa23g036799.t1, Achhoa23g036800.t1, Achhoa23g036801.t1, Achhoa28g043452.t1	Achhyp13g020044.t1, Achhyp13g020046.t1, Achhyp23g036572.t1, Achhyp23g036573.t1, Achhyp23g036574.t1, Achhyp28g043173.t1	Achhya13g019621.t1, Achhya13g019622.t1, Achhya23g035937.t1, Achhya23g035938.t1, Achhya23g035939.t1, Achhya28g042286.t1	Achjmp13g019817.t1, Achjmp13g019818.t1, Achjmp23g036307.t1, Achjmp23g036308.t1, Achjmp23g036309.t1, Achjmp28g042725.t1	Achjma13g019642.t1, Achjma23g035963.t1, Achjma23g035964.t1, Achjma23g035965.t1, Achjma23g035966.t1, Achjma28g042397.t1	Achjpp13g019985.t1, Achjpp13g019986.t1, Achjpp23g036595.t1, Achjpp23g036596.t1, Achjpp23g036597.t1, Achjpp28g043452.t1	Achjpa13g020022.t1, Achjpa13g020023.t1, Achjpa23g036558.t1, Achjpa23g036559.t1, Achjpa23g036560.t1, Achjpa23g036561.t1, Achjpa28g042922.t1	Achzpp13g020023.t1, Achzpp13g020024.t1, Achzpp23g036560.t1, Achzpp23g036561.t1, Achzpp23g036562.t1, Achzpp23g036563.t1, Achzpp28g043166.t1	Achzpa13g019879.t1, Achzpa13g019881.t1, Achzpa23g036302.t1, Achzpa23g036303.t1, Achzpa23g036304.t1, Achzpa28g042759.t1
Core	OG0000129	Achbyp18g026924.t1, Achbyp18g026926.t1, Achbyp22g033515.t1, Achbyp22g033516.t1, Achbyp22g033517.t1, Achbyp24g037496.t1	Achbya18g027416.t1, Achbya18g027417.t1, Achbya18g027418.t1, Achbya22g034060.t1, Achbya22g034061.t1, Achbya22g034062.t1, Achbya24g038026.t1	Achv4p18g026922.t1, Achv4p18g026924.t1, Achv4p22g033451.t1, Achv4p22g033452.t1, Achv4p22g033453.t1, Achv4p24g037461.t1	Achv4a18g026633.t1, Achv4a18g026635.t1, Achv4a22g033152.t1, Achv4a22g033153.t1, Achv4a22g033154.t1, Achv4a24g037083.t1	Achhop18g026072.t1, Achhop18g026073.t1, Achhop18g026074.t1, Achhop22g032364.t1, Achhop24g036174.t1	Achhoa18g027046.t1, Achhoa18g027047.t1, Achhoa18g027048.t1, Achhoa22g033639.t1, Achhoa22g033640.t1, Achhoa22g033641.t1, Achhoa24g037651.t1	Achhyp18g026918.t1, Achhyp18g026919.t1, Achhyp22g033468.t1, Achhyp22g033469.t1, Achhyp22g033470.t1, Achhyp24g037416.t1	Achhya18g026389.t1, Achhya18g026390.t1, Achhya22g032815.t1, Achhya22g032816.t1, Achhya22g032817.t1, Achhya24g036764.t1	Achjmp18g026717.t1, Achjmp18g026718.t1, Achjmp18g026719.t1, Achjmp22g033220.t1, Achjmp22g033221.t1, Achjmp22g033222.t1, Achjmp24g037135.t1	Achjma18g026373.t1, Achjma18g026375.t1, Achjma22g032856.t1, Achjma22g032857.t1, Achjma22g032858.t1, Achjma24g036772.t1	Achjpp18g026888.t1, Achjpp18g026890.t1, Achjpp18g026892.t1, Achjpp22g033427.t1, Achjpp22g033428.t1, Achjpp22g033429.t1, Achjpp24g037428.t1	Achjpa18g026902.t1, Achjpa18g026903.t1, Achjpa22g033405.t1, Achjpa22g033406.t1, Achjpa22g033407.t1, Achjpa24g037400.t1	Achzpp18g026892.t1, Achzpp18g026893.t1, Achzpp22g033407.t1, Achzpp22g033408.t1, Achzpp22g033409.t1, Achzpp24g037401.t1	Achzpa18g026720.t1, Achzpa18g026721.t1, Achzpa22g033230.t1, Achzpa22g033232.t1, Achzpa22g033233.t1, Achzpa24g037120.t1
Core	OG0000130	Achbyp01g000667.t1, Achbyp09g013631.t1, Achbyp13g020193.t1, Achbyp16g024250.t1, Achbyp16g024462.t1, Achbyp16g024463.t1	Achbya01g000670.t1, Achbya09g013813.t1, Achbya13g020623.t1, Achbya16g024707.t1, Achbya16g024920.t1, Achbya16g024921.t1	Achv4p01g000645.t1, Achv4p09g013507.t1, Achv4p13g020021.t1, Achv4p16g024282.t1, Achv4p16g024283.t1, Achv4p16g024504.t1	Achv4a01g000656.t1, Achv4a09g013438.t1, Achv4a13g019938.t1, Achv4a16g024078.t1, Achv4a16g024296.t1	Achhop01g000717.t1, Achhop09g013115.t1, Achhop13g019392.t1, Achhop16g023532.t1, Achhop16g023533.t1, Achhop16g023740.t1	Achhoa01g000663.t1, Achhoa09g013651.t1, Achhoa13g020187.t1, Achhoa16g024631.t1	Achhyp01g000656.t1, Achhyp09g013527.t1, Achhyp13g020109.t1, Achhyp13g020110.t1, Achhyp16g024321.t1, Achhyp16g024322.t1, Achhyp16g024535.t1, Achhyp16g024536.t1	Achhya01g000650.t1, Achhya09g013255.t1, Achhya13g019686.t1, Achhya16g023811.t1, Achhya16g023812.t1, Achhya16g023813.t1, Achhya16g024026.t1	Achjmp01g000648.t1, Achjmp09g013409.t1, Achjmp13g019882.t1, Achjmp16g024085.t1, Achjmp16g024086.t1, Achjmp16g024087.t1, Achjmp16g024308.t1	Achjma01g000578.t1, Achjma09g013268.t1, Achjma13g019699.t1, Achjma13g019700.t1, Achjma16g023756.t1, Achjma16g023757.t1, Achjma16g023981.t1	Achjpp01g000649.t1, Achjpp09g013545.t1, Achjpp13g020050.t1, Achjpp16g024246.t1, Achjpp16g024247.t1, Achjpp16g024462.t1	Achjpa01g000657.t1, Achjpa01g000658.t1, Achjpa09g013584.t1, Achjpa13g020085.t1, Achjpa16g024253.t1, Achjpa16g024468.t1, Achjpa16g024469.t1	Achzpp01g000652.t1, Achzpp09g013550.t1, Achzpp13g020085.t1, Achzpp16g024272.t1, Achzpp16g024505.t1	Achzpa01g000662.t1, Achzpa09g013525.t1, Achzpa13g019947.t1, Achzpa16g024119.t1, Achzpa16g024120.t1, Achzpa16g024338.t1
Core	OG0000131	Achbyp02g002786.t1, Achbyp03g004864.t1, Achbyp08g012821.t1, Achbyp09g014089.t1, Achbyp14g021343.t1, Achbyp17g025897.t1	Achbya10g015813.t1, Achbya17g026618.t1, Achbya18g028220.t1, Achbya19g030083.t1, Achbya21g033888.t1, Achbya24g038214.t1, Achbya27g042418.t1, Achbya27g042595.t1	Achv4p04g005546.t1, Achv4p21g032566.t1, Achv4p22g034296.t1, Achv4p22g034419.t1	Achv4a03g003893.t1, Achv4a05g006666.t1, Achv4a18g027542.t1, Achv4a19g028380.t1, Achv4a21g032131.t1, Achv4a21g032275.t1	Achhop05g006864.t1, Achhop14g020524.t1, Achhop15g023133.t1, Achhop16g023337.t1	Achhoa03g004778.t1, Achhoa05g007387.t1, Achhoa15g023546.t1, Achhoa19g029038.t1, Achhoa21g032300.t1, Achhoa28g043696.t1, Achhoa28g043862.t1	Achhyp03g003910.t1, Achhyp07g010611.t1, Achhyp11g016776.t1, Achhyp12g018026.t1, Achhyp13g020427.t1, Achhyp16g024083.t1, Achhyp16g024303.t1, Achhyp21g032433.t1	Achhya07g010432.t1, Achhya19g029868.t1, Achhya22g033535.t1	Achjmp01g001612.t1, Achjmp08g011312.t1, Achjmp08g012562.t1, Achjmp09g013651.t1, Achjmp11g016629.t1, Achjmp11g017003.t1, Achjmp16g024523.t1	Achjma05g007342.t1, Achjma07g009500.t1, Achjma11g016543.t1, Achjma12g018078.t1, Achjma23g035369.t1, Achjma24g036712.t1, Achjma25g037841.t1, Achjma26g039172.t1	Achjpp05g007491.t1, Achjpp05g007492.t1, Achjpp05g007493.t1, Achjpp05g007494.t1, Achjpp05g007495.t1, Achjpp05g007496.t1, Achjpp08g013078.t1, Achjpp19g028648.t1	Achjpa02g002781.t1, Achjpa02g002909.t1, Achjpa07g010928.t1, Achjpa08g012835.t1, Achjpa10g015727.t1, Achjpa21g033230.t1, Achjpa24g037701.t1, Achjpa27g041528.t1	Achzpp07g009614.t1, Achzpp10g015216.t1, Achzpp27g041953.t1	Achzpa01g000870.t1, Achzpa10g015405.t1, Achzpa10g015735.t1, Achzpa11g016554.t1, Achzpa13g019967.t1, Achzpa27g041384.t1
Core	OG0000136	Achbyp01g000518.t1, Achbyp01g000519.t1, Achbyp01g000520.t1, Achbyp06g009115.t1, Achbyp15g022854.t1, Achbyp15g022856.t1, Achbyp15g022858.t1	Achbya01g000534.t1	Achv4p01g000505.t1, Achv4p01g000507.t1, Achv4p01g000508.t1, Achv4p06g009017.t1, Achv4p15g022692.t1, Achv4p15g022694.t1, Achv4p15g022696.t1, Achv4p15g022697.t1	Achv4a01g000512.t1, Achv4a01g000514.t1, Achv4a06g008973.t1, Achv4a15g022522.t1, Achv4a15g022525.t1, Achv4a15g022527.t1, Achv4a15g022529.t1	Achhop01g000515.t1, Achhop01g000516.t1, Achhop01g000518.t1, Achhop15g021990.t1	Achhoa01g000528.t1, Achhoa15g022824.t1, Achhoa15g022826.t1, Achhoa15g022828.t1	Achhyp01g000520.t1, Achhyp01g000522.t1, Achhyp06g009011.t1, Achhyp15g022703.t1, Achhyp15g022705.t1, Achhyp15g022707.t1, Achhyp15g022708.t1	Achhya01g000508.t1, Achhya01g000509.t1, Achhya01g000510.t1, Achhya06g008828.t1, Achhya15g022255.t1, Achhya15g022257.t1, Achhya15g022259.t1, Achhya15g022261.t1	Achjmp01g000511.t1, Achjmp01g000512.t1, Achjmp01g000514.t1, Achjmp06g008971.t1, Achjmp15g022516.t1, Achjmp15g022518.t1, Achjmp15g022520.t1, Achjmp15g022521.t1, Achjmp15g022523.t1	Achjma01g000504.t1, Achjma01g000506.t1	Achjpp01g000506.t1, Achjpp01g000507.t1	Achjpa01g000515.t1, Achjpa01g000516.t1, Achjpa01g000518.t1, Achjpa06g009051.t1, Achjpa06g009052.t1, Achjpa15g022693.t1, Achjpa15g022696.t1, Achjpa15g022699.t1	Achzpp01g000510.t1, Achzpp01g000511.t1, Achzpp01g000513.t1, Achzpp06g009002.t1, Achzpp15g022658.t1, Achzpp15g022661.t1, Achzpp15g022663.t1, Achzpp15g022665.t1	Achzpa01g000512.t1, Achzpa01g000513.t1, Achzpa01g000515.t1, Achzpa01g000516.t1, Achzpa01g000518.t1, Achzpa01g000520.t1, Achzpa06g009011.t1, Achzpa15g022570.t1, Achzpa15g022572.t1, Achzpa15g022573.t1
Core	OG0000137	Achbyp02g002521.t1, Achbyp08g012865.t1, Achbyp13g020097.t1, Achbyp22g034053.t1, Achbyp23g036661.t1, Achbyp26g040892.t1, Achbyp28g043997.t1	Achbya02g002530.t1, Achbya08g013044.t1, Achbya22g034590.t1, Achbya23g037228.t1, Achbya26g041433.t1, Achbya28g044507.t1	Achv4p02g002444.t1, Achv4p08g012746.t1, Achv4p22g033999.t1, Achv4p23g036580.t1, Achv4p26g040772.t1, Achv4p28g043758.t1	Achv4a02g002477.t1, Achv4a08g012686.t1, Achv4a22g033692.t1, Achv4a23g036244.t1, Achv4a26g040342.t1, Achv4a28g043367.t1	Achhop08g012347.t1, Achhop22g032896.t1, Achhop23g035316.t1, Achhop26g039360.t1, Achhop28g042266.t1	Achhoa02g002496.t1, Achhoa08g012903.t1, Achhoa22g034168.t1, Achhoa23g036768.t1, Achhoa26g041030.t1, Achhoa28g044154.t1	Achhyp02g002483.t1, Achhyp08g012774.t1, Achhyp22g034003.t1, Achhyp23g036540.t1, Achhyp26g040773.t1, Achhyp28g043872.t1	Achhya08g012502.t1, Achhya22g033337.t1, Achhya23g035906.t1, Achhya26g039989.t1, Achhya28g042978.t1	Achjmp02g002465.t1, Achjmp08g012648.t1, Achjmp22g033750.t1, Achjmp23g036277.t1, Achjmp26g040437.t1, Achjmp28g043419.t1	Achjma02g002431.t1, Achjma08g012500.t1, Achjma13g019608.t1, Achjma22g033395.t1, Achjma23g035929.t1, Achjma26g040081.t1, Achjma28g043060.t1	Achjpp02g002498.t1, Achjpp08g012792.t1, Achjpp22g033985.t1, Achjpp23g036564.t1, Achjpp26g041084.t1, Achjpp28g044127.t1	Achjpa02g002505.t1, Achjpa08g012807.t1, Achjpa13g019991.t1, Achjpa22g033925.t1, Achjpa23g036524.t1, Achjpa26g040534.t1, Achjpa28g043606.t1	Achzpp02g002494.t1, Achzpp08g012777.t1, Achzpp13g019995.t1, Achzpp22g033955.t1, Achzpp23g036531.t1, Achzpp26g040756.t1, Achzpp28g043833.t1	Achzpa08g012735.t1, Achzpa22g033731.t1, Achzpa23g036272.t1, Achzpa26g040439.t1, Achzpa28g043441.t1
Core	OG0000139	Achbyp28g043887.t1	Achbya15g023062.t1, Achbya15g023065.t1, Achbya15g023078.t1, Achbya15g023079.t1, Achbya28g044400.t1	Achv4p08g012583.t1, Achv4p15g022681.t1, Achv4p15g022682.t1, Achv4p15g022685.t1, Achv4p15g022699.t1, Achv4p15g022700.t1, Achv4p15g022703.t1, Achv4p28g043648.t1	Achv4a08g012514.t1, Achv4a15g022511.t1, Achv4a15g022512.t1, Achv4a15g022513.t1, Achv4a15g022515.t1, Achv4a15g022531.t1, Achv4a15g022532.t1, Achv4a15g022535.t1, Achv4a28g043255.t1	Achhop08g012204.t1, Achhop15g021981.t1, Achhop15g021983.t1, Achhop15g021993.t1, Achhop15g021995.t1, Achhop28g042161.t1	Achhoa08g012752.t1, Achhoa15g022812.t1, Achhoa15g022813.t1, Achhoa15g022815.t1, Achhoa15g022817.t1, Achhoa15g022830.t1, Achhoa15g022831.t1, Achhoa15g022832.t1, Achhoa15g022835.t1, Achhoa28g044040.t1, Achhoa28g044041.t1	Achhyp28g043763.t1	Achhya08g012340.t1, Achhya15g022244.t1, Achhya15g022245.t1, Achhya15g022248.t1, Achhya15g022263.t1, Achhya15g022264.t1, Achhya15g022266.t1, Achhya28g042870.t1	Achjmp08g012498.t1, Achjmp15g022501.t1, Achjmp15g022502.t1, Achjmp15g022503.t1, Achjmp15g022505.t1, Achjmp15g022507.t1, Achjmp15g022525.t1, Achjmp15g022526.t1, Achjmp15g022528.t1, Achjmp15g022530.t1, Achjmp28g043311.t1	Achjma28g042952.t1	Achjpp08g012629.t1, Achjpp15g022650.t1, Achjpp15g022651.t1, Achjpp15g022653.t1, Achjpp15g022664.t1, Achjpp15g022666.t1, Achjpp28g044021.t1	Achjpa15g022682.t1, Achjpa15g022684.t1, Achjpa15g022685.t1, Achjpa15g022701.t1, Achjpa15g022702.t1, Achjpa15g022704.t1, Achjpa28g043495.t1	Achzpp08g012600.t1, Achzpp15g022649.t1, Achzpp15g022650.t1, Achzpp15g022651.t1, Achzpp15g022653.t1, Achzpp15g022667.t1, Achzpp15g022668.t1, Achzpp15g022671.t1, Achzpp28g043725.t1	Achzpa28g043330.t1
Core	OG0000140	Achbyp01g001392.t1, Achbyp02g002420.t1, Achbyp02g002421.t1, Achbyp03g003825.t1, Achbyp03g003827.t1, Achbyp03g003828.t1	Achbya01g001395.t1, Achbya02g002431.t1, Achbya02g002432.t1, Achbya03g003832.t1, Achbya03g003834.t1, Achbya03g003835.t1	Achv4p01g001346.t1, Achv4p02g002352.t1, Achv4p02g002353.t1, Achv4p03g003738.t1, Achv4p03g003740.t1, Achv4p03g003741.t1	Achv4a01g001372.t1, Achv4a02g002385.t1, Achv4a02g002386.t1, Achv4a03g003734.t1, Achv4a03g003736.t1	Achhop01g001335.t1, Achhop02g002341.t1, Achhop02g002342.t1, Achhop03g003670.t1, Achhop03g003672.t1, Achhop03g003673.t1	Achhoa01g001381.t1, Achhoa01g001382.t1, Achhoa02g002399.t1, Achhoa02g002400.t1, Achhoa03g003830.t1, Achhoa03g003832.t1, Achhoa03g003833.t1	Achhyp01g001388.t1, Achhyp02g002396.t1, Achhyp02g002397.t1, Achhyp03g003744.t1, Achhyp03g003746.t1	Achhya01g001350.t1, Achhya02g002360.t1, Achhya02g002361.t1, Achhya03g003743.t1, Achhya03g003744.t1	Achjmp01g001356.t1, Achjmp01g001359.t1, Achjmp02g002374.t1, Achjmp02g002375.t1, Achjmp03g003739.t1, Achjmp03g003742.t1, Achjmp03g003743.t1	Achjma01g001339.t1, Achjma01g001342.t1, Achjma02g002341.t1, Achjma02g002342.t1, Achjma03g003716.t1, Achjma03g003718.t1, Achjma03g003719.t1	Achjpp01g001382.t1, Achjpp02g002402.t1, Achjpp02g002403.t1, Achjpp03g003807.t1, Achjpp03g003809.t1, Achjpp03g003810.t1	Achjpa01g001390.t1, Achjpa02g002406.t1, Achjpa02g002407.t1, Achjpa03g003816.t1, Achjpa03g003818.t1, Achjpa03g003819.t1	Achzpp01g001370.t1, Achzpp02g002404.t1, Achzpp02g002405.t1, Achzpp03g003777.t1, Achzpp03g003778.t1	Achzpa01g001397.t1, Achzpa01g001400.t1, Achzpa02g002392.t1, Achzpa02g002394.t1, Achzpa03g003777.t1, Achzpa03g003779.t1, Achzpa03g003780.t1
Core	OG0000141	Achbyp02g002558.t1, Achbyp08g013143.t1, Achbyp12g018565.t1, Achbyp15g023068.t1, Achbyp22g033492.t1, Achbyp22g034102.t1	Achbya02g002564.t1, Achbya08g013332.t1, Achbya12g019011.t1, Achbya15g023467.t1, Achbya22g034039.t1, Achbya22g034638.t1	Achv4p02g002484.t1, Achv4p08g013037.t1, Achv4p12g018426.t1, Achv4p15g023107.t1, Achv4p22g033424.t1, Achv4p22g034045.t1	Achv4a02g002515.t1, Achv4a08g012972.t1, Achv4a12g018342.t1, Achv4a15g022928.t1, Achv4a22g033127.t1, Achv4a22g033736.t1	Achhop02g002462.t1, Achhop08g012644.t1, Achhop12g017859.t1, Achhop15g022377.t1, Achhop22g032340.t1, Achhop22g032945.t1	Achhoa02g002532.t1, Achhoa08g013190.t1, Achhoa12g018586.t1, Achhoa15g023233.t1, Achhoa22g033613.t1, Achhoa22g034214.t1	Achhyp02g002523.t1, Achhyp08g013072.t1, Achhyp12g018514.t1, Achhyp15g023103.t1, Achhyp22g033443.t1, Achhyp22g034049.t1	Achhya02g002494.t1, Achhya08g012798.t1, Achhya12g018117.t1, Achhya15g022668.t1, Achhya22g032790.t1, Achhya22g033389.t1	Achjmp02g002503.t1, Achjmp08g012935.t1, Achjmp12g018335.t1, Achjmp15g022903.t1, Achjmp22g033195.t1, Achjmp22g033792.t1	Achjma02g002471.t1, Achjma08g012790.t1, Achjma12g018119.t1, Achjma15g022694.t1, Achjma22g032832.t1, Achjma22g033442.t1	Achjpp02g002534.t1, Achjpp08g013083.t1, Achjpp12g018471.t1, Achjpp15g023058.t1, Achjpp22g033405.t1, Achjpp22g034031.t1	Achjpa02g002542.t1, Achjpa08g013092.t1, Achjpa12g018451.t1, Achjpa15g023080.t1, Achjpa22g033382.t1, Achjpa22g033971.t1	Achzpp02g002535.t1, Achzpp08g013063.t1, Achzpp12g018488.t1, Achzpp15g023071.t1, Achzpp22g033382.t1, Achzpp22g034003.t1	Achzpa02g002524.t1, Achzpa08g013042.t1, Achzpa12g018354.t1, Achzpa15g022972.t1, Achzpa22g033206.t1, Achzpa22g033777.t1
Core	OG0000142	Achbyp03g004523.t1, Achbyp03g004698.t1, Achbyp05g007580.t1, Achbyp14g021734.t1, Achbyp17g026204.t1, Achbyp22g034614.t1, Achbyp22g034615.t1, Achbyp22g034616.t1, Achbyp29g045617.t1, Achbyp29g045618.t1	Achbya11g017385.t1, Achbya22g035198.t1	Achv4p05g007481.t1, Achv4p06g008547.t1, Achv4p09g014494.t1, Achv4p09g014495.t1, Achv4p14g020824.t1, Achv4p29g045358.t1	Achv4a04g005811.t1, Achv4a05g007494.t1, Achv4a18g027763.t1	Achhop04g006271.t1, Achhop05g007344.t1, Achhop10g014669.t1, Achhop15g022284.t1, Achhop28g041816.t1	Achhoa05g007682.t1, Achhoa06g009510.t1, Achhoa11g016243.t1, Achhoa19g028939.t1, Achhoa25g038945.t1	Achhyp03g004419.t1, Achhyp05g007509.t1, Achhyp09g013980.t1, Achhyp18g028048.t1, Achhyp25g038486.t1	Achhya10g014849.t1, Achhya25g038008.t1, Achhya29g044570.t1, Achhya29g044571.t1	Achjmp06g008503.t1, Achjmp14g021391.t1, Achjmp25g038169.t1, Achjmp25g038170.t1, Achjmp25g038395.t1, Achjmp27g041140.t1, Achjmp27g041141.t1	Achjma01g000873.t1, Achjma04g005579.t1, Achjma04g006343.t1, Achjma06g008383.t1, Achjma06g009162.t1, Achjma07g010405.t1, Achjma11g015790.t1, Achjma17g025782.t1, Achjma27g040992.t1	Achjpp03g004511.t1, Achjpp03g004512.t1, Achjpp05g007533.t1, Achjpp08g012383.t1, Achjpp16g024291.t1, Achjpp25g038759.t1	Achjpa03g004668.t1, Achjpa05g007486.t1, Achjpa15g022943.t1, Achjpa18g027979.t1, Achjpa18g028296.t1, Achjpa29g045670.t1	Achzpp05g007439.t1, Achzpp06g009307.t1, Achzpp09g013756.t1, Achzpp13g020411.t1, Achzpp13g020412.t1, Achzpp19g030308.t1, Achzpp21g032722.t1, Achzpp21g032723.t1, Achzpp25g038455.t1	Achzpa07g010582.t1, Achzpa08g012366.t1, Achzpa10g015099.t1, Achzpa17g026463.t1, Achzpa22g034266.t1, Achzpa22g034267.t1, Achzpa28g043079.t1
Core	OG0000143	Achbyp05g007040.t1, Achbyp16g024503.t1, Achbyp19g029972.t1, Achbyp23g035407.t1, Achbyp26g040108.t1, Achbyp27g042673.t1	Achbya05g007008.t1, Achbya16g024963.t1, Achbya19g030476.t1, Achbya23g035959.t1, Achbya26g040628.t1, Achbya27g043172.t1	Achv4p05g006962.t1, Achv4p16g024539.t1, Achv4p19g029931.t1, Achv4p23g035326.t1, Achv4p26g039973.t1, Achv4p27g042435.t1	Achv4a05g006889.t1, Achv4a16g024332.t1, Achv4a19g029688.t1, Achv4a23g035031.t1, Achv4a26g039590.t1, Achv4a27g042058.t1	Achhop05g006744.t1, Achhop16g023774.t1, Achhop19g028966.t1, Achhop23g034081.t1, Achhop26g038596.t1, Achhop27g040994.t1	Achhoa05g007052.t1, Achhoa16g024662.t1, Achhoa19g030123.t1, Achhoa23g035535.t1, Achhoa26g040247.t1, Achhoa27g042831.t1	Achhyp05g006890.t1, Achhyp16g024566.t1, Achhyp19g029958.t1, Achhyp23g035310.t1, Achhyp26g039980.t1, Achhyp27g042535.t1	Achhya05g006849.t1, Achhya16g024062.t1, Achhya19g029386.t1, Achhya23g034657.t1, Achhya26g039242.t1, Achhya27g041666.t1	Achjmp05g006899.t1, Achjmp16g024347.t1, Achjmp19g029759.t1, Achjmp23g035056.t1, Achjmp26g039656.t1, Achjmp27g042116.t1	Achjma05g006830.t1, Achjma16g024014.t1, Achjma19g029408.t1, Achjma23g034689.t1, Achjma26g039309.t1, Achjma27g041784.t1	Achjpp05g006925.t1, Achjpp16g024499.t1, Achjpp19g029957.t1, Achjpp23g035324.t1, Achjpp26g040292.t1, Achjpp27g042834.t1	Achjpa05g006975.t1, Achjpa16g024510.t1, Achjpa19g029908.t1, Achjpa23g035271.t1, Achjpa26g039750.t1, Achjpa27g042281.t1	Achzpp05g006919.t1, Achzpp16g024541.t1, Achzpp19g029926.t1, Achzpp23g035262.t1, Achzpp26g039973.t1, Achzpp27g042521.t1	Achzpa05g006934.t1, Achzpa16g024374.t1, Achzpa19g029751.t1, Achzpa23g035050.t1, Achzpa26g039652.t1, Achzpa27g042142.t1
Core	OG0000144	Achbyp08g011874.t1, Achbyp15g023344.t1, Achbyp15g023345.t1, Achbyp15g023346.t1, Achbyp15g023347.t1	Achbya08g012015.t1, Achbya08g012016.t1, Achbya08g012018.t1, Achbya08g012020.t1, Achbya15g023731.t1, Achbya15g023732.t1, Achbya15g023733.t1, Achbya15g023734.t1	Achv4p08g011756.t1, Achv4p08g011757.t1, Achv4p15g023373.t1, Achv4p15g023374.t1, Achv4p15g023375.t1	Achv4a08g011661.t1, Achv4a08g011662.t1, Achv4a15g023192.t1, Achv4a15g023193.t1, Achv4a15g023194.t1, Achv4a15g023195.t1	Achhop15g022643.t1, Achhop15g022644.t1, Achhop15g022645.t1, Achhop15g022646.t1	Achhoa08g011913.t1, Achhoa08g011914.t1, Achhoa08g011915.t1, Achhoa08g011916.t1, Achhoa15g023498.t1, Achhoa15g023499.t1, Achhoa15g023500.t1	Achhyp08g011754.t1, Achhyp08g011755.t1, Achhyp08g011756.t1, Achhyp15g023372.t1, Achhyp15g023373.t1, Achhyp15g023374.t1	Achhya08g011561.t1, Achhya08g011562.t1, Achhya08g011563.t1, Achhya15g022946.t1, Achhya15g022947.t1, Achhya15g022948.t1, Achhya15g022949.t1	Achjmp08g011679.t1, Achjmp08g011680.t1, Achjmp08g011681.t1, Achjmp15g023179.t1, Achjmp15g023180.t1, Achjmp15g023181.t1, Achjmp15g023182.t1	Achjma08g011543.t1, Achjma08g011544.t1, Achjma08g011545.t1, Achjma08g011547.t1	Achjpp08g011782.t1, Achjpp08g011783.t1, Achjpp08g011784.t1, Achjpp15g023328.t1, Achjpp15g023329.t1, Achjpp15g023330.t1, Achjpp15g023331.t1	Achjpa08g011821.t1, Achjpa08g011823.t1, Achjpa08g011824.t1, Achjpa15g023344.t1, Achjpa15g023345.t1, Achjpa15g023346.t1	Achzpp08g011762.t1, Achzpp08g011764.t1, Achzpp15g023348.t1, Achzpp15g023349.t1, Achzpp15g023350.t1, Achzpp15g023351.t1	Achzpa08g011745.t1, Achzpa08g011746.t1, Achzpa15g023231.t1, Achzpa15g023232.t1, Achzpa15g023233.t1, Achzpa15g023234.t1
Core	OG0000145	Achbyp09g014535.t1, Achbyp13g019817.t1, Achbyp13g019818.t1, Achbyp23g036412.t1	Achbya09g014733.t1, Achbya09g014817.t1, Achbya13g020264.t1, Achbya13g020265.t1, Achbya13g020266.t1, Achbya23g036977.t1, Achbya23g036979.t1	Achv4p09g014395.t1, Achv4p09g014398.t1, Achv4p13g019669.t1, Achv4p13g019670.t1, Achv4p13g019671.t1, Achv4p23g036327.t1, Achv4p23g036329.t1	Achv4a09g014309.t1, Achv4a13g019588.t1, Achv4a22g033789.t1, Achv4a23g036003.t1, Achv4a23g036004.t1	Achhop09g013997.t1, Achhop13g019048.t1, Achhop13g019049.t1, Achhop13g019050.t1, Achhop23g035071.t1, Achhop23g035073.t1	Achhoa09g014573.t1, Achhoa13g019833.t1, Achhoa13g019834.t1, Achhoa13g019835.t1, Achhoa23g036516.t1, Achhoa23g036518.t1	Achhyp09g014418.t1, Achhyp13g019742.t1, Achhyp13g019743.t1, Achhyp13g019744.t1, Achhyp23g036295.t1, Achhyp23g036297.t1	Achhya09g014147.t1, Achhya13g019339.t1, Achhya23g035643.t1	Achjmp09g014305.t1, Achjmp13g019562.t1, Achjmp13g019563.t1, Achjmp13g019564.t1, Achjmp23g036040.t1, Achjmp23g036041.t1	Achjma09g014157.t1, Achjma13g019359.t1, Achjma13g019360.t1, Achjma13g019361.t1, Achjma23g035684.t1, Achjma23g035686.t1	Achjpp09g014455.t1, Achjpp13g019679.t1, Achjpp13g019680.t1, Achjpp13g019681.t1, Achjpp23g036312.t1, Achjpp23g036314.t1	Achjpa09g014485.t1, Achjpa13g019724.t1, Achjpa13g019725.t1, Achjpa13g019726.t1, Achjpa23g036263.t1, Achjpa23g036264.t1, Achjpa23g036265.t1	Achzpp09g014456.t1, Achzpp13g019729.t1, Achzpp13g019730.t1, Achzpp13g019731.t1, Achzpp23g036261.t1, Achzpp23g036263.t1, Achzpp23g036265.t1, Achzpp23g036267.t1, Achzpp23g036268.t1	Achzpa09g014396.t1, Achzpa13g019590.t1, Achzpa13g019591.t1, Achzpa13g019592.t1, Achzpa23g036029.t1, Achzpa23g036031.t1
Core	OG0000146	Achbyp14g021872.t1, Achbyp14g021874.t1, Achbyp14g021875.t1, Achbyp14g021877.t1, Achbyp14g021879.t1, Achbyp14g021880.t1, Achbyp18g028183.t1	Achbya14g022059.t1, Achbya14g022060.t1, Achbya14g022062.t1, Achbya14g022063.t1, Achbya14g022064.t1, Achbya18g028664.t1	Achv4p14g021688.t1, Achv4p14g021690.t1, Achv4p14g021691.t1, Achv4p14g021692.t1, Achv4p18g028159.t1	Achv4a14g021565.t1, Achv4a14g021566.t1, Achv4a14g021567.t1, Achv4a14g021568.t1, Achv4a14g021569.t1, Achv4a14g021570.t1, Achv4a14g021571.t1, Achv4a14g021572.t1, Achv4a14g021573.t1, Achv4a18g027906.t1	Achhop14g021025.t1, Achhop14g021026.t1, Achhop14g021027.t1, Achhop14g021028.t1, Achhop14g021029.t1, Achhop18g027268.t1	Achhoa14g021806.t1, Achhoa14g021807.t1, Achhoa14g021809.t1, Achhoa14g021810.t1, Achhoa14g021811.t1, Achhoa18g028346.t1	Achhyp14g021754.t1, Achhyp14g021755.t1	Achhya14g021290.t1, Achhya14g021291.t1, Achhya14g021292.t1, Achhya14g021293.t1, Achhya14g021295.t1, Achhya14g021297.t1, Achhya14g021298.t1, Achhya14g021299.t1, Achhya14g021301.t1, Achhya14g021302.t1, Achhya18g027625.t1	Achjmp14g021531.t1	Achjma14g021342.t1, Achjma14g021344.t1, Achjma14g021345.t1, Achjma14g021346.t1, Achjma18g027634.t1	Achjpp14g021673.t1, Achjpp14g021675.t1, Achjpp14g021676.t1, Achjpp14g021678.t1, Achjpp14g021679.t1, Achjpp14g021680.t1, Achjpp18g028143.t1	Achjpa14g021685.t1, Achjpa14g021686.t1, Achjpa14g021688.t1, Achjpa14g021689.t1, Achjpa14g021690.t1, Achjpa18g028125.t1	Achzpp14g021677.t1, Achzpp14g021679.t1, Achzpp14g021680.t1, Achzpp14g021681.t1, Achzpp18g028136.t1	Achzpa14g021559.t1, Achzpa14g021561.t1, Achzpa14g021562.t1, Achzpa14g021563.t1, Achzpa14g021564.t1, Achzpa14g021565.t1, Achzpa18g027945.t1
Core	OG0000148	Achbyp03g004300.t1, Achbyp14g021795.t1, Achbyp15g022966.t1, Achbyp18g028262.t1, Achbyp24g038082.t1, Achbyp25g039455.t1	Achbya03g003373.t1, Achbya03g004283.t1, Achbya14g021989.t1, Achbya15g023194.t1, Achbya18g028747.t1, Achbya24g038612.t1, Achbya25g039988.t1	Achv4p03g004208.t1, Achv4p14g021615.t1, Achv4p15g022824.t1, Achv4p18g028246.t1, Achv4p24g038035.t1, Achv4p25g039335.t1	Achv4a03g004189.t1, Achv4a14g021494.t1, Achv4a15g022651.t1, Achv4a18g027988.t1, Achv4a24g037657.t1, Achv4a25g038945.t1	Achhop03g004119.t1, Achhop14g020954.t1, Achhop15g022104.t1, Achhop18g027352.t1, Achhop24g036737.t1, Achhop25g037972.t1	Achhoa03g004299.t1, Achhoa14g021735.t1, Achhoa15g022947.t1, Achhoa18g028424.t1, Achhoa24g038237.t1, Achhoa25g039570.t1	Achhyp03g004220.t1, Achhyp14g021685.t1, Achhyp15g022823.t1, Achhyp18g028281.t1, Achhyp24g038019.t1, Achhyp25g039329.t1	Achhya03g003282.t1, Achhya03g004204.t1, Achhya14g021222.t1, Achhya15g022381.t1, Achhya18g027708.t1, Achhya24g037341.t1, Achhya25g038609.t1	Achjmp03g004201.t1, Achjmp14g021460.t1, Achjmp15g022646.t1, Achjmp18g028042.t1, Achjmp24g037714.t1, Achjmp25g039000.t1	Achjma03g003253.t1, Achjma03g004159.t1, Achjma14g021273.t1, Achjma15g022412.t1, Achjma18g027713.t1, Achjma24g037342.t1, Achjma25g038649.t1	Achjpp03g004294.t1, Achjpp14g021601.t1, Achjpp15g022781.t1, Achjpp18g028225.t1, Achjpp24g038013.t1, Achjpp25g039631.t1	Achjpa14g021613.t1, Achjpa18g028206.t1	Achzpp03g004245.t1, Achzpp14g021604.t1, Achzpp15g022783.t1, Achzpp18g028217.t1, Achzpp24g037983.t1, Achzpp25g039317.t1	Achzpa03g004245.t1, Achzpa14g021488.t1, Achzpa15g022691.t1, Achzpa18g028033.t1, Achzpa24g037693.t1, Achzpa25g038964.t1
Core	OG0000149	Achbyp08g013087.t1, Achbyp15g023019.t1, Achbyp22g034312.t1, Achbyp24g037403.t1, Achbyp26g041105.t1, Achbyp28g044210.t1	Achbya08g013272.t1, Achbya15g023421.t1, Achbya22g034845.t1, Achbya26g041643.t1, Achbya28g044719.t1	Achv4p08g012987.t1, Achv4p15g023057.t1, Achv4p22g034267.t1, Achv4p24g037365.t1, Achv4p26g040974.t1, Achv4p28g043971.t1	Achv4a08g012916.t1, Achv4a15g022876.t1, Achv4a22g033955.t1, Achv4a24g036987.t1, Achv4a26g040548.t1, Achv4a28g043578.t1	Achhop08g012584.t1, Achhop15g022330.t1, Achhop22g033155.t1, Achhop24g036095.t1, Achhop26g039569.t1, Achhop28g042488.t1	Achhoa08g013136.t1, Achhoa15g023186.t1, Achhoa22g034426.t1, Achhoa24g037563.t1, Achhoa26g041235.t1, Achhoa28g044365.t1	Achhyp08g013017.t1, Achhyp15g023053.t1, Achhyp22g034271.t1, Achhyp24g037321.t1, Achhyp26g040981.t1, Achhyp28g044085.t1	Achhya08g012735.t1, Achhya15g022616.t1, Achhya22g033612.t1, Achhya24g036665.t1, Achhya26g040193.t1, Achhya28g043193.t1	Achjmp08g012888.t1, Achjmp15g022863.t1, Achjmp22g034011.t1, Achjmp24g037051.t1, Achjmp26g040638.t1, Achjmp28g043632.t1	Achjma08g012734.t1, Achjma15g022647.t1, Achjma22g033650.t1, Achjma24g036680.t1, Achjma26g040280.t1, Achjma28g043276.t1	Achjpp08g013020.t1, Achjpp15g023008.t1, Achjpp22g034241.t1, Achjpp24g037339.t1, Achjpp26g041297.t1, Achjpp28g044343.t1	Achjpa08g013034.t1, Achjpa15g023029.t1, Achjpa22g034181.t1, Achjpa24g037308.t1, Achjpa26g040749.t1, Achjpa28g043822.t1	Achzpp08g013006.t1, Achzpp15g023020.t1, Achzpp22g034216.t1, Achzpp24g037305.t1, Achzpp26g040961.t1, Achzpp28g044043.t1	Achzpa08g012982.t1, Achzpa15g022923.t1, Achzpa22g034000.t1, Achzpa24g037029.t1, Achzpa26g040646.t1, Achzpa28g043651.t1
Core	OG0000150	Achbyp04g005908.t1, Achbyp10g015760.t1, Achbyp21g032659.t1, Achbyp21g032661.t1, Achbyp21g032662.t1, Achbyp21g032664.t1	Achbya04g005900.t1, Achbya10g016104.t1, Achbya21g033230.t1, Achbya21g033231.t1, Achbya21g033233.t1	Achv4p04g005848.t1, Achv4p10g015620.t1, Achv4p21g032609.t1, Achv4p21g032610.t1, Achv4p21g032611.t1, Achv4p21g032613.t1	Achv4a04g005778.t1, Achv4a10g015536.t1, Achv4a21g032314.t1, Achv4a21g032315.t1, Achv4a21g032316.t1, Achv4a21g032318.t1	Achhop04g005659.t1, Achhop10g015184.t1, Achhop21g031543.t1, Achhop21g031544.t1, Achhop21g031545.t1, Achhop21g031546.t1	Achhoa04g005908.t1, Achhoa10g015777.t1, Achhoa21g032800.t1, Achhoa21g032801.t1, Achhoa21g032802.t1, Achhoa21g032804.t1	Achhyp04g005774.t1, Achhyp10g015677.t1, Achhyp21g032620.t1, Achhyp21g032621.t1, Achhyp21g032622.t1, Achhyp21g032623.t1	Achhya04g005757.t1, Achhya10g015356.t1, Achhya21g031981.t1, Achhya21g031982.t1, Achhya21g031983.t1, Achhya21g031984.t1	Achjmp04g005765.t1, Achjmp10g015551.t1, Achjmp21g032411.t1, Achjmp21g032412.t1, Achjmp21g032413.t1, Achjmp21g032414.t1	Achjma04g005729.t1, Achjma10g015351.t1, Achjma21g032017.t1, Achjma21g032018.t1, Achjma21g032019.t1	Achjpp04g005815.t1, Achjpp10g015702.t1, Achjpp21g032590.t1, Achjpp21g032591.t1, Achjpp21g032592.t1, Achjpp21g032594.t1	Achjpa04g005856.t1, Achjpa10g015676.t1, Achjpa21g032569.t1, Achjpa21g032571.t1, Achjpa21g032572.t1, Achjpa21g032574.t1	Achzpp04g005825.t1, Achzpp10g015678.t1, Achzpp21g032569.t1, Achzpp21g032570.t1, Achzpp21g032571.t1, Achzpp21g032573.t1	Achzpa04g005838.t1, Achzpa10g015616.t1, Achzpa21g032392.t1, Achzpa21g032393.t1, Achzpa21g032394.t1, Achzpa21g032396.t1
Core	OG0000151	Achbyp05g007156.t1, Achbyp06g008431.t1, Achbyp19g030040.t1, Achbyp23g035333.t1, Achbyp27g042794.t1	Achbya05g007122.t1, Achbya13g020951.t1, Achbya19g030541.t1, Achbya23g035871.t1, Achbya27g043296.t1, Achbya29g045866.t1	Achv4p05g007072.t1, Achv4p13g020519.t1, Achv4p19g029999.t1, Achv4p23g035249.t1, Achv4p27g042567.t1, Achv4p29g045061.t1	Achv4a05g007004.t1, Achv4a06g008281.t1, Achv4a13g020418.t1, Achv4a19g029752.t1, Achv4a23g034957.t1, Achv4a27g042174.t1, Achv4a29g044683.t1	Achhop05g006859.t1, Achhop13g019889.t1, Achhop19g029030.t1, Achhop23g034005.t1, Achhop27g041106.t1	Achhoa05g007175.t1, Achhoa13g020668.t1, Achhoa19g030186.t1, Achhoa23g035456.t1, Achhoa27g042946.t1, Achhoa29g045477.t1	Achhyp05g006994.t1, Achhyp13g020598.t1, Achhyp19g030022.t1, Achhyp23g035235.t1, Achhyp27g042661.t1, Achhyp29g045197.t1	Achhya05g006961.t1, Achhya13g020177.t1, Achhya19g029449.t1, Achhya23g034576.t1, Achhya27g041787.t1, Achhya29g044301.t1	Achjmp05g007006.t1, Achjmp13g020369.t1, Achjmp19g029823.t1, Achjmp23g034971.t1, Achjmp27g042226.t1, Achjmp29g044737.t1	Achjma05g006948.t1, Achjma13g020192.t1, Achjma19g029472.t1, Achjma23g034605.t1, Achjma27g041891.t1, Achjma29g044365.t1	Achjpp05g007034.t1, Achjpp19g030023.t1, Achjpp23g035247.t1, Achjpp27g042955.t1, Achjpp29g045481.t1	Achjpa05g007085.t1, Achjpa13g020549.t1, Achjpa19g029971.t1, Achjpa23g035189.t1, Achjpa27g042403.t1	Achzpp05g007014.t1, Achzpp13g020569.t1, Achzpp19g029998.t1, Achzpp23g035178.t1, Achzpp27g042646.t1, Achzpp29g045118.t1	Achzpa05g007044.t1, Achzpa06g008322.t1, Achzpa13g020436.t1, Achzpa19g029817.t1, Achzpa23g034973.t1, Achzpa27g042257.t1, Achzpa29g044748.t1
Core	OG0000152	Achbyp07g010425.t1, Achbyp10g014995.t1, Achbyp13g019099.t1, Achbyp17g025578.t1, Achbyp28g043267.t1	Achbya07g010509.t1, Achbya10g015289.t1, Achbya13g019534.t1, Achbya17g026018.t1, Achbya28g043789.t1	Achv4p07g010305.t1, Achv4p10g014869.t1, Achv4p13g018960.t1, Achv4p17g025601.t1, Achv4p23g036774.t1, Achv4p28g043055.t1, Achv4p28g043056.t1	Achv4a07g010237.t1, Achv4a10g014758.t1, Achv4a13g018851.t1, Achv4a17g025350.t1, Achv4a23g036437.t1, Achv4a28g042657.t1	Achhop07g010016.t1, Achhop10g014451.t1, Achhop13g018363.t1, Achhop17g024788.t1, Achhop23g035507.t1, Achhop28g041582.t1	Achhoa07g010490.t1, Achhoa10g015004.t1, Achhoa13g019095.t1, Achhoa17g025698.t1, Achhoa23g036959.t1	Achhyp07g010291.t1, Achhyp10g014884.t1, Achhyp13g019030.t1, Achhyp17g025599.t1, Achhyp23g036728.t1, Achhyp28g043145.t1	Achhya07g010120.t1, Achhya10g014593.t1, Achhya13g018640.t1, Achhya17g025094.t1, Achhya23g036087.t1, Achhya28g042258.t1	Achjmp07g010267.t1, Achjmp10g014788.t1, Achjmp13g018869.t1, Achjmp17g025387.t1, Achjmp23g036469.t1, Achjmp28g042698.t1	Achjma07g010127.t1, Achjma10g014593.t1, Achjma13g018622.t1, Achjma17g025053.t1, Achjma23g036116.t1, Achjma28g042371.t1	Achjpp07g010326.t1, Achjpp10g014917.t1, Achjpp13g018986.t1, Achjpp17g025554.t1, Achjpp23g036755.t1, Achjpp28g043425.t1	Achjpa07g010367.t1, Achjpa10g014946.t1, Achjpa13g018979.t1, Achjpa17g025562.t1, Achjpa23g036718.t1, Achjpa28g042899.t1	Achzpp07g010319.t1, Achzpp10g014913.t1, Achzpp13g019015.t1, Achzpp17g025585.t1, Achzpp23g036745.t1, Achzpp28g043141.t1	Achzpa07g010305.t1, Achzpa10g014855.t1, Achzpa13g018893.t1, Achzpa17g025426.t1, Achzpa23g036452.t1, Achzpa28g042734.t1
Core	OG0000153	Achbyp01g001013.t1, Achbyp02g002785.t1, Achbyp03g004952.t1, Achbyp03g004954.t1, Achbyp03g004955.t1	Achbya01g001033.t1, Achbya02g002805.t1, Achbya03g004935.t1, Achbya03g004936.t1, Achbya03g004937.t1, Achbya03g004939.t1	Achv4p01g000964.t1, Achv4p02g002709.t1, Achv4p03g004875.t1, Achv4p03g004876.t1, Achv4p03g004878.t1, Achv4p03g004879.t1	Achv4a02g002738.t1, Achv4a03g004843.t1, Achv4a03g004844.t1, Achv4a03g004845.t1	Achhop01g000985.t1, Achhop02g002660.t1, Achhop03g004753.t1, Achhop03g004754.t1, Achhop03g004755.t1, Achhop03g004756.t1, Achhop03g004757.t1	Achhoa01g001013.t1, Achhoa02g002765.t1, Achhoa03g004956.t1, Achhoa03g004957.t1, Achhoa03g004958.t1, Achhoa03g004959.t1, Achhoa03g004960.t1	Achhyp02g002738.t1, Achhyp03g004868.t1, Achhyp03g004869.t1, Achhyp03g004870.t1, Achhyp03g004871.t1	Achhya01g000975.t1, Achhya02g002714.t1, Achhya03g004855.t1, Achhya03g004856.t1, Achhya03g004857.t1, Achhya03g004858.t1	Achjmp01g000984.t1, Achjmp02g002723.t1, Achjmp03g004825.t1, Achjmp03g004826.t1, Achjmp03g004828.t1, Achjmp03g004829.t1	Achjma01g000984.t1, Achjma02g002696.t1, Achjma03g004804.t1, Achjma03g004805.t1, Achjma03g004806.t1, Achjma03g004807.t1	Achjpp01g001009.t1, Achjpp02g002765.t1, Achjpp03g004925.t1, Achjpp03g004926.t1, Achjpp03g004927.t1	Achjpa01g001011.t1, Achjpa02g002779.t1, Achjpa03g004916.t1, Achjpa03g004917.t1, Achjpa03g004919.t1, Achjpa03g004921.t1	Achzpp02g002760.t1, Achzpp03g004887.t1, Achzpp03g004888.t1, Achzpp03g004889.t1, Achzpp03g004890.t1, Achzpp03g004891.t1	Achzpa01g001014.t1, Achzpa02g002746.t1, Achzpa03g004901.t1, Achzpa03g004902.t1, Achzpa03g004903.t1, Achzpa03g004904.t1
Core	OG0000154	Achbyp02g003111.t1, Achbyp04g006412.t1, Achbyp06g008849.t1, Achbyp08g012659.t1, Achbyp08g012660.t1, Achbyp10g015442.t1, Achbyp14g021920.t1, Achbyp18g027018.t1, Achbyp23g035271.t1	Achbya03g005211.t1, Achbya06g008893.t1, Achbya10g015775.t1, Achbya15g023294.t1, Achbya18g027516.t1, Achbya21g033794.t1	Achv4p03g004017.t1, Achv4p05g007510.t1, Achv4p06g008765.t1, Achv4p15g022588.t1, Achv4p15g022928.t1, Achv4p18g027014.t1, Achv4p18g027822.t1, Achv4p21g033173.t1	Achv4a21g032323.t1	Achhop05g007286.t1, Achhop15g021877.t1, Achhop15g022205.t1, Achhop27g040790.t1, Achhop29g044312.t1	Achhoa05g007627.t1, Achhoa06g008916.t1, Achhoa08g012725.t1, Achhoa08g012726.t1, Achhoa15g022710.t1, Achhoa15g023057.t1, Achhoa18g027137.t1, Achhoa19g029363.t1, Achhoa21g033364.t1, Achhoa28g044175.t1	Achhyp03g004028.t1, Achhyp03g005136.t1, Achhyp05g007451.t1, Achhyp06g008748.t1, Achhyp15g022928.t1, Achhyp21g032628.t1, Achhyp21g033185.t1	Achhya06g008590.t1, Achhya15g022152.t1, Achhya15g022485.t1, Achhya21g031989.t1, Achhya21g032546.t1, Achhya25g038493.t1	Achjmp05g007453.t1, Achjmp06g008717.t1, Achjmp09g013674.t1, Achjmp13g019724.t1, Achjmp15g022746.t1, Achjmp17g025674.t1, Achjmp21g032419.t1, Achjmp21g032970.t1	Achjma15g022199.t1, Achjma15g022516.t1, Achjma21g032586.t1	Achjpp02g003091.t1, Achjpp04g006315.t1, Achjpp06g008741.t1, Achjpp10g015389.t1, Achjpp18g026984.t1	Achjpa08g012613.t1	Achzpp06g008750.t1, Achzpp07g010156.t1, Achzpp15g022547.t1, Achzpp15g022886.t1, Achzpp18g026980.t1, Achzpp20g030884.t1, Achzpp21g032579.t1, Achzpp21g033139.t1	Achzpa15g022797.t1, Achzpa15g023134.t1, Achzpa21g032951.t1, Achzpa23g035951.t1
Core	OG0000156	Achbyp08g011851.t1, Achbyp13g019334.t1, Achbyp15g023369.t1, Achbyp23g036015.t1, Achbyp26g041449.t1, Achbyp28g044571.t1	Achbya08g011993.t1, Achbya13g019790.t1, Achbya15g023758.t1, Achbya23g036564.t1, Achbya28g045084.t1	Achv4p08g011735.t1, Achv4p13g019202.t1, Achv4p15g023399.t1, Achv4p23g035930.t1, Achv4p26g041317.t1, Achv4p28g044331.t1	Achv4a08g011636.t1, Achv4a13g019101.t1, Achv4a15g023216.t1, Achv4a23g035622.t1, Achv4a26g040894.t1, Achv4a28g043929.t1	Achhop08g011384.t1, Achhop13g018581.t1, Achhop15g022666.t1, Achhop23g034692.t1, Achhop26g039899.t1, Achhop28g042833.t1	Achhoa08g011892.t1, Achhoa13g019342.t1, Achhoa15g023522.t1, Achhoa23g036127.t1, Achhoa26g041577.t1, Achhoa28g044713.t1	Achhyp08g011734.t1, Achhyp13g019275.t1, Achhyp15g023397.t1, Achhyp23g035895.t1, Achhyp26g041324.t1, Achhyp28g044425.t1	Achhya08g011539.t1, Achhya13g018882.t1, Achhya15g022971.t1, Achhya23g035254.t1, Achhya26g040529.t1, Achhya28g043561.t1	Achjmp08g011659.t1, Achjmp13g019113.t1, Achjmp15g023205.t1, Achjmp26g040970.t1, Achjmp28g043988.t1	Achjma08g011521.t1, Achjma13g018867.t1, Achjma23g035294.t1, Achjma26g040613.t1, Achjma28g043636.t1	Achjpp08g011762.t1, Achjpp13g019231.t1, Achjpp15g023353.t1, Achjpp23g035923.t1, Achjpp26g041641.t1, Achjpp28g044702.t1	Achjpa08g011800.t1, Achjpa13g019236.t1, Achjpa15g023370.t1, Achjpa23g035878.t1, Achjpa26g041087.t1, Achjpa28g044178.t1	Achzpp08g011743.t1, Achzpp13g019252.t1, Achzpp15g023372.t1, Achzpp23g035861.t1, Achzpp26g041296.t1, Achzpp28g044394.t1	Achzpa08g011725.t1, Achzpa13g019129.t1, Achzpa15g023256.t1, Achzpa23g035643.t1, Achzpa26g040998.t1, Achzpa28g044008.t1
Core	OG0000158	Achbyp02g002018.t1, Achbyp02g002209.t1, Achbyp03g003486.t1, Achbyp03g003652.t1, Achbyp08g012975.t1	Achbya02g002014.t1, Achbya02g002208.t1, Achbya03g003487.t1, Achbya03g003654.t1, Achbya08g013157.t1, Achbya15g023304.t1	Achv4p02g001922.t1, Achv4p02g002124.t1, Achv4p03g003404.t1, Achv4p03g003569.t1, Achv4p08g012863.t1, Achv4p15g022940.t1	Achv4a02g001974.t1, Achv4a02g002161.t1, Achv4a03g003408.t1, Achv4a03g003562.t1, Achv4a08g012802.t1, Achv4a15g022765.t1	Achhop02g001935.t1, Achhop02g002122.t1, Achhop03g003335.t1, Achhop03g003497.t1, Achhop08g012467.t1, Achhop15g022217.t1	Achhoa02g002004.t1, Achhoa02g002186.t1, Achhoa03g003489.t1, Achhoa03g003657.t1, Achhoa08g013017.t1, Achhoa15g023068.t1	Achhyp02g001987.t1, Achhyp02g002172.t1, Achhyp03g003418.t1, Achhyp03g003584.t1, Achhyp08g012893.t1, Achhyp15g022941.t1	Achhya02g001949.t1, Achhya02g002137.t1, Achhya03g003404.t1, Achhya03g003565.t1, Achhya08g012618.t1, Achhya15g022499.t1	Achjmp02g001965.t1, Achjmp02g002163.t1, Achjmp03g003405.t1, Achjmp03g003573.t1, Achjmp08g012773.t1, Achjmp15g022755.t1	Achjma02g001935.t1, Achjma02g002118.t1, Achjma03g003373.t1, Achjma03g003541.t1, Achjma08g012615.t1	Achjpp02g001996.t1, Achjpp02g002187.t1, Achjpp03g003466.t1, Achjpp03g003635.t1, Achjpp08g012904.t1, Achjpp15g022892.t1	Achjpa02g001998.t1, Achjpa02g002189.t1, Achjpa03g003463.t1, Achjpa03g003634.t1, Achjpa08g012916.t1, Achjpa15g022914.t1	Achzpp02g001987.t1, Achzpp02g002180.t1, Achzpp03g003444.t1, Achzpp03g003606.t1, Achzpp08g012890.t1, Achzpp15g022898.t1	Achzpa02g001992.t1, Achzpa02g002183.t1, Achzpa03g003449.t1, Achzpa03g003611.t1
Core	OG0000160	Achbyp11g017420.t1, Achbyp11g017424.t1, Achbyp11g017425.t1, Achbyp16g025352.t1, Achbyp16g025354.t1, Achbyp16g025357.t1	Achbya11g017828.t1, Achbya11g017831.t1, Achbya16g025792.t1, Achbya16g025795.t1, Achbya16g025797.t1	Achv4p11g017275.t1, Achv4p11g017278.t1, Achv4p16g025384.t1, Achv4p16g025387.t1, Achv4p16g025389.t1	Achv4a11g017185.t1, Achv4a11g017188.t1, Achv4a11g017190.t1, Achv4a16g025142.t1, Achv4a16g025145.t1, Achv4a16g025149.t1	Achhop11g016764.t1, Achhop11g016769.t1, Achhop16g024579.t1, Achhop16g024581.t1, Achhop16g024584.t1	Achhoa11g017420.t1, Achhoa11g017423.t1, Achhoa11g017424.t1, Achhoa16g025493.t1, Achhoa16g025496.t1, Achhoa16g025500.t1	Achhyp11g017303.t1, Achhyp11g017307.t1, Achhyp16g025393.t1, Achhyp16g025396.t1, Achhyp16g025399.t1	Achhya11g016981.t1, Achhya11g016985.t1, Achhya11g016986.t1, Achhya16g024885.t1, Achhya16g024888.t1, Achhya16g024891.t1	Achjmp11g017176.t1, Achjmp11g017181.t1, Achjmp11g017182.t1, Achjmp16g025184.t1, Achjmp16g025187.t1, Achjmp16g025191.t1	Achjma11g016955.t1, Achjma11g016958.t1, Achjma11g016960.t1, Achjma16g024835.t1, Achjma16g024838.t1, Achjma16g024842.t1	Achjpp11g017320.t1, Achjpp11g017323.t1, Achjpp11g017324.t1, Achjpp16g025339.t1, Achjpp16g025341.t1, Achjpp16g025344.t1	Achjpa11g017300.t1, Achjpa11g017304.t1, Achjpa11g017305.t1, Achjpa16g025340.t1, Achjpa16g025343.t1, Achjpa16g025346.t1	Achzpp11g017342.t1, Achzpp11g017345.t1, Achzpp11g017347.t1, Achzpp16g025377.t1, Achzpp16g025380.t1, Achzpp16g025383.t1, Achzpp20g030454.t1	Achzpa11g017220.t1, Achzpa11g017223.t1, Achzpa16g025216.t1, Achzpa16g025218.t1, Achzpa16g025222.t1
Core	OG0000161	Achbyp01g000347.t1, Achbyp01g000824.t1, Achbyp05g006651.t1, Achbyp12g018757.t1, Achbyp20g031743.t1, Achbyp27g042326.t1	Achbya01g000832.t1, Achbya05g006634.t1, Achbya12g019194.t1, Achbya20g032295.t1, Achbya27g042817.t1	Achv4p01g000336.t1, Achv4p01g000763.t1, Achv4p05g006576.t1, Achv4p12g018620.t1, Achv4p20g031700.t1, Achv4p27g042097.t1	Achv4a01g000345.t1, Achv4a01g000772.t1, Achv4a05g006515.t1, Achv4a12g018525.t1, Achv4a20g031406.t1, Achv4a27g041714.t1	Achhop01g000778.t1, Achhop05g006392.t1, Achhop12g018039.t1, Achhop20g030655.t1, Achhop27g040660.t1	Achhoa01g000350.t1, Achhoa01g000781.t1, Achhoa05g006672.t1, Achhoa12g018765.t1, Achhoa20g031858.t1, Achhoa27g042477.t1	Achhyp01g000783.t1, Achhyp05g006516.t1, Achhyp12g018701.t1, Achhyp20g031687.t1, Achhyp27g042181.t1	Achhya01g000341.t1, Achhya01g000764.t1, Achhya05g006484.t1, Achhya12g018303.t1, Achhya20g031097.t1, Achhya27g041324.t1	Achjmp01g000335.t1, Achjmp01g000761.t1, Achjmp05g006513.t1, Achjmp12g018528.t1, Achjmp20g031517.t1, Achjmp27g041782.t1	Achjma01g000754.t1, Achjma05g006465.t1, Achjma12g018295.t1, Achjma20g031139.t1, Achjma27g041439.t1	Achjpp01g000340.t1, Achjpp01g000813.t1, Achjpp05g006550.t1, Achjpp12g018656.t1, Achjpp20g031677.t1, Achjpp27g042473.t1	Achjpa01g000824.t1, Achjpa05g006589.t1, Achjpa12g018641.t1, Achjpa20g031669.t1, Achjpa27g041928.t1	Achzpp01g000340.t1, Achzpp01g000767.t1, Achzpp05g006546.t1, Achzpp12g018672.t1, Achzpp20g031647.t1, Achzpp27g042166.t1	Achzpa01g000341.t1, Achzpa01g000821.t1, Achzpa05g006559.t1, Achzpa12g018543.t1, Achzpa20g031471.t1, Achzpa27g041782.t1
Core	OG0000162	Achbyp02g002787.t1, Achbyp03g004862.t1, Achbyp05g006956.t1, Achbyp05g006957.t1, Achbyp14g021340.t1, Achbyp16g024113.t1, Achbyp16g024436.t1, Achbyp24g038224.t1, Achbyp26g039918.t1	Achbya04g005917.t1, Achbya05g007356.t1, Achbya10g015814.t1, Achbya13g020502.t1, Achbya16g024547.t1, Achbya25g039567.t1, Achbya27g042415.t1, Achbya27g042416.t1	Achv4p16g024847.t1, Achv4p21g032568.t1, Achv4p28g043063.t1, Achv4p28g043064.t1	Achv4a07g011046.t1, Achv4a19g028379.t1, Achv4a20g031038.t1, Achv4a20g031039.t1, Achv4a21g032276.t1, Achv4a21g032277.t1	Achhop06g008289.t1, Achhop10g014671.t1, Achhop14g020521.t1, Achhop14g020522.t1	Achhoa01g000862.t1, Achhoa05g007389.t1, Achhoa21g032299.t1, Achhoa27g041658.t1, Achhoa28g043693.t1, Achhoa28g043694.t1	Achhyp05g007370.t1, Achhyp12g018125.t1, Achhyp16g024302.t1, Achhyp29g045209.t1, Achhyp29g045210.t1	Achhya05g007054.t1, Achhya14g020884.t1, Achhya20g030735.t1, Achhya20g030736.t1, Achhya28g042265.t1, Achhya28g042266.t1	Achjmp06g008264.t1, Achjmp08g011313.t1, Achjmp14g021286.t1, Achjmp29g044707.t1	Achjma02g002853.t1, Achjma13g018850.t1, Achjma13g019257.t1, Achjma16g023733.t1, Achjma16g023734.t1, Achjma19g028324.t1, Achjma19g028325.t1, Achjma26g039175.t1, Achjma26g039176.t1, Achjma26g039875.t1	Achjpp04g005833.t1, Achjpp08g011401.t1, Achjpp08g011880.t1, Achjpp16g024100.t1, Achjpp22g034530.t1, Achjpp26g040095.t1	Achjpa02g002782.t1, Achjpa02g002910.t1, Achjpa07g010927.t1, Achjpa10g015729.t1, Achjpa10g015730.t1, Achjpa13g019221.t1, Achjpa16g024114.t1, Achjpa16g024116.t1	Achzpp18g027786.t1, Achzpp27g041782.t1	Achzpa20g031100.t1
Core	OG0000166	Achbyp13g019554.t1, Achbyp19g028905.t1	Achbya11g017354.t1, Achbya11g017355.t1, Achbya12g018315.t1, Achbya13g020010.t1, Achbya14g021891.t1, Achbya14g021892.t1, Achbya16g024629.t1, Achbya16g024630.t1, Achbya27g043567.t1, Achbya28g043980.t1, Achbya28g043981.t1	Achv4p03g004411.t1, Achv4p03g004560.t1, Achv4p09g013963.t1, Achv4p16g024194.t1, Achv4p27g042001.t1, Achv4p27g042835.t1	Achv4a12g018375.t1, Achv4a13g018802.t1, Achv4a13g019310.t1, Achv4a19g028647.t1, Achv4a19g028648.t1, Achv4a21g033039.t1, Achv4a27g042440.t1, Achv4a28g043886.t1	Achhop09g013566.t1, Achhop09g013567.t1, Achhop11g016234.t1, Achhop27g041375.t1, Achhop27g041376.t1, Achhop29g043877.t1	Achhoa12g017951.t1, Achhoa14g021640.t1, Achhoa16g024325.t1, Achhoa28g044674.t1	Achhyp13g019487.t1	Achhya12g017457.t1, Achhya13g019090.t1, Achhya25g037734.t1	Achjmp03g004549.t1, Achjmp09g013877.t1, Achjmp09g013878.t1, Achjmp11g016760.t1, Achjmp12g017717.t1, Achjmp14g021806.t1, Achjmp14g021807.t1	Achjma03g004305.t1, Achjma16g023689.t1, Achjma19g028364.t1	Achjpp03g004643.t1, Achjpp12g017774.t1, Achjpp13g018936.t1, Achjpp14g021505.t1, Achjpp16g024153.t1, Achjpp16g024173.t1, Achjpp16g024174.t1, Achjpp17g025971.t1	Achjpa11g016761.t1, Achjpa14g021521.t1, Achjpa16g024166.t1, Achjpa16g024167.t1, Achjpa20g030988.t1, Achjpa23g036274.t1, Achjpa23g036275.t1	Achzpp06g008436.t1, Achzpp06g008437.t1, Achzpp19g028862.t1, Achzpp19g028863.t1, Achzpp21g033295.t1	Achzpa06g008447.t1, Achzpa06g008448.t1, Achzpa09g013978.t1, Achzpa13g019330.t1, Achzpa14g021368.t1, Achzpa14g021369.t1, Achzpa16g024027.t1, Achzpa27g042518.t1
Core	OG0000167	Achbyp13g020343.t1, Achbyp14g022282.t1, Achbyp19g030295.t1, Achbyp20g030664.t1, Achbyp23g035061.t1, Achbyp29g044695.t1	Achbya14g022484.t1, Achbya19g030802.t1, Achbya20g031191.t1, Achbya23g035590.t1, Achbya29g045224.t1	Achv4p13g020183.t1, Achv4p14g022093.t1, Achv4p19g030255.t1, Achv4p20g030599.t1, Achv4p23g034972.t1, Achv4p29g044453.t1	Achv4a13g020095.t1, Achv4a14g021975.t1, Achv4a19g030001.t1, Achv4a20g030338.t1, Achv4a29g044049.t1	Achhop13g019558.t1, Achhop14g021425.t1, Achhop19g029288.t1, Achhop20g029616.t1, Achhop23g033739.t1, Achhop29g042958.t1	Achhoa13g020341.t1, Achhoa14g022223.t1, Achhoa19g030444.t1, Achhoa20g030776.t1, Achhoa23g035173.t1, Achhoa29g044842.t1	Achhyp13g020270.t1, Achhyp14g022152.t1, Achhyp19g030282.t1, Achhyp20g030597.t1, Achhyp23g034970.t1, Achhyp29g044560.t1	Achhya13g019852.t1, Achhya14g021704.t1, Achhya19g029708.t1, Achhya20g030045.t1, Achhya23g034301.t1	Achjmp13g020034.t1, Achjmp14g021941.t1, Achjmp19g030073.t1, Achjmp20g030430.t1, Achjmp23g034698.t1, Achjmp29g044111.t1	Achjma13g019859.t1, Achjma14g021752.t1, Achjma19g029734.t1, Achjma20g030069.t1, Achjma23g034332.t1, Achjma29g043766.t1	Achjpp13g020195.t1, Achjpp14g022079.t1, Achjpp19g030278.t1, Achjpp20g030618.t1, Achjpp29g044831.t1	Achjpa13g020231.t1, Achjpa14g022097.t1, Achjpa19g030229.t1, Achjpa20g030588.t1, Achjpa23g034915.t1, Achjpa29g044313.t1	Achzpp13g020245.t1, Achzpp14g022090.t1, Achzpp19g030244.t1, Achzpp20g030584.t1, Achzpp23g034905.t1, Achzpp29g044520.t1	Achzpa13g020108.t1, Achzpa14g021984.t1, Achzpa19g030072.t1, Achzpa20g030416.t1, Achzpa29g044126.t1
Core	OG0000169	Achbyp06g009239.t1, Achbyp19g029035.t1, Achbyp19g029037.t1, Achbyp19g029038.t1, Achbyp19g029039.t1, Achbyp19g029042.t1, Achbyp19g029043.t1, Achbyp19g029044.t1	Achbya06g009300.t1, Achbya19g029551.t1, Achbya19g029553.t1, Achbya19g029554.t1, Achbya19g029558.t1, Achbya19g029559.t1, Achbya19g029560.t1	Achv4p06g009147.t1, Achv4p19g028999.t1, Achv4p19g029000.t1, Achv4p19g029003.t1, Achv4p19g029004.t1	Achv4a06g009095.t1, Achv4a19g028760.t1, Achv4a19g028764.t1, Achv4a19g028766.t1, Achv4a19g028771.t1, Achv4a19g028773.t1	Achhop06g008879.t1, Achhop19g028069.t1, Achhop19g028070.t1, Achhop19g028073.t1, Achhop19g028074.t1	Achhoa06g009304.t1, Achhoa19g029184.t1, Achhoa19g029186.t1, Achhoa19g029187.t1, Achhoa19g029191.t1, Achhoa19g029192.t1	Achhyp06g009137.t1, Achhyp19g029027.t1, Achhyp19g029030.t1, Achhyp19g029033.t1, Achhyp19g029038.t1, Achhyp19g029040.t1	Achhya06g008960.t1, Achhya19g028474.t1, Achhya19g028475.t1, Achhya19g028477.t1, Achhya19g028479.t1	Achjmp06g009100.t1, Achjmp19g028821.t1, Achjmp19g028823.t1, Achjmp19g028824.t1, Achjmp19g028825.t1	Achjma19g028480.t1, Achjma19g028484.t1	Achjpp06g009135.t1, Achjpp19g029024.t1, Achjpp19g029027.t1, Achjpp19g029028.t1, Achjpp19g029031.t1, Achjpp19g029032.t1	Achjpa06g009177.t1, Achjpa19g028970.t1, Achjpa19g028971.t1, Achjpa19g028975.t1, Achjpa19g028976.t1	Achzpp06g009129.t1, Achzpp19g028995.t1, Achzpp19g028999.t1, Achzpp19g029002.t1, Achzpp19g029007.t1, Achzpp19g029009.t1	Achzpa06g009133.t1, Achzpa19g028806.t1, Achzpa19g028807.t1, Achzpa19g028808.t1, Achzpa19g028811.t1, Achzpa19g028812.t1
Core	OG0000171	Achbyp09g013625.t1, Achbyp13g020206.t1, Achbyp14g022194.t1, Achbyp16g024271.t1, Achbyp27g041804.t1	Achbya01g000679.t1, Achbya09g013806.t1, Achbya13g020636.t1, Achbya16g024733.t1, Achbya20g031107.t1	Achv4p09g013502.t1, Achv4p13g020036.t1, Achv4p14g022015.t1, Achv4p16g024309.t1, Achv4p20g030519.t1, Achv4p27g041601.t1	Achv4a09g013433.t1, Achv4a13g019955.t1, Achv4a14g021895.t1, Achv4a16g024100.t1, Achv4a20g030257.t1, Achv4a27g041233.t1	Achhop01g000707.t1, Achhop09g013109.t1, Achhop13g019408.t1, Achhop14g021344.t1, Achhop16g023557.t1, Achhop20g029538.t1, Achhop27g040187.t1	Achhoa01g000672.t1, Achhoa09g013645.t1, Achhoa13g020202.t1, Achhoa14g022144.t1, Achhoa16g024445.t1, Achhoa20g030696.t1, Achhoa27g041930.t1	Achhyp06g008349.t1, Achhyp09g013522.t1, Achhyp13g020123.t1, Achhyp14g022071.t1, Achhyp16g024345.t1, Achhyp20g030533.t1, Achhyp27g041681.t1	Achhya09g013249.t1, Achhya13g019701.t1, Achhya14g021622.t1, Achhya16g023832.t1, Achhya20g029969.t1	Achjmp09g013404.t1, Achjmp13g019895.t1, Achjmp14g021860.t1, Achjmp20g030345.t1, Achjmp27g041277.t1	Achjma09g013262.t1, Achjma13g019714.t1, Achjma14g021667.t1, Achjma16g023783.t1, Achjma27g040954.t1	Achjpp09g013538.t1, Achjpp13g020063.t1, Achjpp16g024267.t1, Achjpp20g030531.t1, Achjpp27g041979.t1	Achjpa01g000668.t1, Achjpa09g013576.t1, Achjpa13g020098.t1, Achjpa16g024276.t1, Achjpa27g041413.t1	Achzpp09g013543.t1, Achzpp13g020097.t1, Achzpp14g022006.t1, Achzpp16g024295.t1, Achzpp20g030503.t1, Achzpp27g041654.t1	Achzpa09g013518.t1, Achzpa13g019963.t1, Achzpa16g024146.t1, Achzpa20g030334.t1
Core	OG0000172	Achbyp11g017176.t1, Achbyp13g019485.t1, Achbyp26g039971.t1	Achbya07g011184.t1, Achbya11g017591.t1, Achbya13g019935.t1, Achbya23g037340.t1, Achbya26g040494.t1	Achv4p07g010931.t1, Achv4p07g010932.t1, Achv4p11g017032.t1, Achv4p11g017033.t1, Achv4p13g019350.t1, Achv4p26g039851.t1, Achv4p27g042752.t1, Achv4p27g042753.t1	Achv4a11g016947.t1, Achv4a13g019247.t1, Achv4a15g022521.t1, Achv4a20g031101.t1, Achv4a26g039462.t1, Achv4a27g042350.t1, Achv4a27g042351.t1	Achhop11g016534.t1, Achhop13g018733.t1, Achhop26g038460.t1, Achhop27g041286.t1, Achhop27g041287.t1	Achhoa07g011106.t1, Achhoa07g011107.t1, Achhoa11g017192.t1, Achhoa13g019495.t1, Achhoa26g040093.t1, Achhoa27g043125.t1, Achhoa27g043126.t1	Achhyp11g017066.t1, Achhyp13g019424.t1, Achhyp20g031372.t1, Achhyp26g039846.t1, Achhyp27g042840.t1, Achhyp27g042841.t1	Achhya08g012505.t1, Achhya11g016738.t1, Achhya13g019024.t1, Achhya26g039109.t1, Achhya27g041972.t1, Achhya27g041973.t1	Achjmp07g010888.t1, Achjmp07g010889.t1, Achjmp08g012652.t1, Achjmp11g016945.t1, Achjmp13g019262.t1, Achjmp26g039528.t1, Achjmp27g042403.t1	Achjma07g010766.t1, Achjma11g016730.t1, Achjma13g019010.t1, Achjma15g022247.t1, Achjma21g031480.t1, Achjma26g039178.t1, Achjma27g042075.t1, Achjma27g042076.t1	Achjpp11g017086.t1, Achjpp13g019384.t1, Achjpp23g036674.t1, Achjpp26g040156.t1	Achjpa07g011019.t1, Achjpa08g012810.t1, Achjpa11g017061.t1, Achjpa13g019380.t1, Achjpa26g039614.t1	Achzpp26g039831.t1	Achzpa08g012739.t1, Achzpa11g016988.t1, Achzpa13g019275.t1, Achzpa21g031828.t1, Achzpa26g039518.t1, Achzpa27g042435.t1
Core	OG0000173	Achbyp03g004863.t1, Achbyp09g014088.t1, Achbyp09g014105.t1, Achbyp14g021341.t1, Achbyp16g024114.t1, Achbyp17g025590.t1, Achbyp17g025898.t1, Achbyp19g028696.t1, Achbyp24g038225.t1	Achbya05g007355.t1, Achbya08g012620.t1, Achbya09g014292.t1, Achbya13g019776.t1, Achbya16g024548.t1, Achbya25g039568.t1, Achbya27g042048.t1, Achbya27g042417.t1, Achbya27g042985.t1	Achv4p12g017979.t1, Achv4p16g024848.t1, Achv4p18g027751.t1, Achv4p21g032567.t1, Achv4p21g032717.t1, Achv4p22g034618.t1	Achv4a07g011047.t1, Achv4a15g022784.t1	Achhop10g014672.t1, Achhop11g016190.t1, Achhop14g020523.t1	Achhoa01g000863.t1, Achhoa03g004777.t1, Achhoa05g007388.t1, Achhoa20g031781.t1, Achhoa27g041659.t1, Achhoa28g043695.t1	Achhyp05g007371.t1, Achhyp06g008535.t1, Achhyp11g017223.t1, Achhyp19g028725.t1, Achhyp22g034624.t1, Achhyp28g044450.t1, Achhyp29g045208.t1	Achhya03g004316.t1, Achhya14g020885.t1, Achhya21g032114.t1, Achhya21g032115.t1, Achhya22g033536.t1, Achhya27g040711.t1	Achjmp06g008265.t1, Achjmp11g016630.t1, Achjmp16g024522.t1, Achjmp25g038611.t1	Achjma13g019256.t1, Achjma16g023735.t1, Achjma19g028326.t1, Achjma26g039174.t1	Achjpp08g012359.t1, Achjpp09g014017.t1, Achjpp10g014666.t1, Achjpp13g019914.t1, Achjpp16g024101.t1, Achjpp17g025566.t1, Achjpp25g038465.t1, Achjpp27g042010.t1, Achjpp28g043845.t1	Achjpa10g015728.t1, Achjpa16g024117.t1, Achjpa27g041298.t1	Achzpp14g021617.t1, Achzpp23g036466.t1, Achzpp27g041783.t1	Achzpa01g000593.t1, Achzpa01g000869.t1, Achzpa12g017785.t1, Achzpa19g028341.t1, Achzpa20g031101.t1, Achzpa25g038565.t1
Core	OG0000174	Achbyp05g006927.t1, Achbyp13g020789.t1, Achbyp25g038870.t1, Achbyp27g042114.t1, Achbyp27g042566.t1, Achbyp29g045212.t1	Achbya05g006902.t1, Achbya13g021051.t1, Achbya25g039396.t1, Achbya27g042622.t1, Achbya27g043062.t1, Achbya29g045743.t1	Achv4p05g006857.t1, Achv4p13g020623.t1, Achv4p25g038770.t1, Achv4p27g041906.t1, Achv4p27g042338.t1, Achv4p29g044928.t1	Achv4a05g006780.t1, Achv4a13g020521.t1, Achv4a25g038383.t1, Achv4a27g041520.t1, Achv4a27g041953.t1, Achv4a29g044560.t1	Achhop25g037430.t1, Achhop27g040470.t1, Achhop27g040892.t1, Achhop29g043436.t1	Achhoa05g006946.t1, Achhoa13g020763.t1, Achhoa25g038989.t1, Achhoa27g042266.t1, Achhoa27g042728.t1, Achhoa29g045356.t1	Achhyp05g006781.t1, Achhyp13g020700.t1, Achhyp25g038768.t1, Achhyp27g041985.t1, Achhyp27g042427.t1, Achhyp29g045077.t1	Achhya05g006742.t1, Achhya13g020276.t1, Achhya25g038053.t1, Achhya27g041118.t1, Achhya27g041571.t1, Achhya29g044164.t1	Achjmp25g038434.t1, Achjmp27g041583.t1, Achjmp27g042020.t1, Achjmp29g044616.t1	Achjma05g006732.t1, Achjma25g038090.t1, Achjma27g041247.t1, Achjma27g041686.t1, Achjma29g044241.t1	Achjpp05g006822.t1, Achjpp13g020632.t1, Achjpp25g038485.t1, Achjpp25g039049.t1, Achjpp27g042279.t1, Achjpp27g042724.t1, Achjpp29g045353.t1	Achjpa05g006862.t1, Achjpa13g020647.t1, Achjpa27g041721.t1, Achjpa27g042177.t1, Achjpa29g044806.t1	Achzpp25g038744.t1, Achzpp27g041963.t1, Achzpp27g042418.t1, Achzpp29g045008.t1	Achzpa05g006825.t1, Achzpa13g020530.t1, Achzpa25g038404.t1, Achzpa27g041602.t1, Achzpa27g042031.t1, Achzpa29g044604.t1
Core	OG0000175	Achbyp07g010914.t1, Achbyp19g028718.t1, Achbyp21g032417.t1, Achbyp29g045389.t1, Achbyp29g045478.t1	Achbya10g015629.t1, Achbya19g029053.t1, Achbya27g042135.t1	Achv4p05g007440.t1, Achv4p19g028701.t1	Achv4a19g028465.t1, Achv4a26g039422.t1, Achv4a27g040966.t1	Achhop17g025532.t1, Achhop19g027737.t1, Achhop27g040431.t1	Achhoa12g018118.t1, Achhoa13g019736.t1, Achhoa16g024204.t1, Achhoa18g028070.t1, Achhoa25g038725.t1, Achhoa25g038874.t1, Achhoa27g041674.t1, Achhoa27g041739.t1	Achhyp05g007351.t1, Achhyp19g028748.t1, Achhyp25g038600.t1, Achhyp28g043424.t1, Achhyp28g043696.t1	Achhya16g023698.t1, Achhya19g028010.t1, Achhya19g028160.t1, Achhya25g037893.t1, Achhya29g044437.t1	Achjmp05g007349.t1, Achjmp12g017835.t1, Achjmp17g026131.t1, Achjmp18g027664.t1, Achjmp18g027783.t1, Achjmp22g034197.t1, Achjmp24g037218.t1, Achjmp27g041077.t1, Achjmp27g041082.t1, Achjmp27g041083.t1	Achjma04g005455.t1, Achjma07g010569.t1, Achjma10g015033.t1, Achjma21g031831.t1, Achjma25g037821.t1, Achjma27g040774.t1, Achjma27g040792.t1, Achjma29g044480.t1, Achjma29g044494.t1	Achjpp01g000829.t1, Achjpp02g002686.t1, Achjpp02g002729.t1, Achjpp05g007380.t1, Achjpp10g015203.t1, Achjpp16g023929.t1, Achjpp19g028636.t1, Achjpp19g028637.t1, Achjpp21g032350.t1, Achjpp25g038833.t1	Achjpa18g027814.t1, Achjpa19g028500.t1, Achjpa19g028590.t1, Achjpa19g028605.t1, Achjpa19g028673.t1, Achjpa27g041177.t1, Achjpa29g045060.t1	Achzpp16g024064.t1	Achzpa01g000840.t1, Achzpa01g000851.t1, Achzpa16g023816.t1, Achzpa16g023902.t1, Achzpa19g028364.t1, Achzpa19g028501.t1
Core	OG0000177	Achbyp17g025723.t1, Achbyp17g025743.t1, Achbyp17g025744.t1, Achbyp17g025745.t1	Achbya17g026165.t1, Achbya17g026184.t1, Achbya17g026185.t1, Achbya17g026186.t1	Achv4p17g025740.t1, Achv4p17g025742.t1, Achv4p17g025762.t1, Achv4p17g025764.t1, Achv4p17g025766.t1, Achv4p17g025768.t1	Achv4a17g025486.t1, Achv4a17g025488.t1, Achv4a17g025508.t1, Achv4a17g025509.t1, Achv4a17g025510.t1, Achv4a17g025511.t1	Achhop17g024931.t1, Achhop17g024932.t1, Achhop17g024933.t1, Achhop17g024954.t1, Achhop17g024955.t1, Achhop17g024956.t1, Achhop17g024957.t1, Achhop17g024958.t1	Achhoa17g025836.t1, Achhoa17g025858.t1, Achhoa17g025859.t1, Achhoa17g025860.t1	Achhyp17g025734.t1, Achhyp17g025735.t1, Achhyp17g025756.t1, Achhyp17g025757.t1, Achhyp17g025758.t1, Achhyp17g025759.t1	Achhya17g025232.t1, Achhya17g025234.t1, Achhya17g025254.t1, Achhya17g025255.t1, Achhya17g025256.t1, Achhya17g025257.t1	Achjmp17g025520.t1, Achjmp17g025522.t1, Achjmp17g025523.t1, Achjmp17g025542.t1, Achjmp17g025543.t1, Achjmp17g025544.t1, Achjmp17g025545.t1	Achjma17g025189.t1, Achjma17g025190.t1, Achjma17g025209.t1, Achjma17g025210.t1, Achjma17g025211.t1, Achjma17g025212.t1	Achjpp17g025702.t1, Achjpp17g025722.t1, Achjpp17g025724.t1	Achjpa17g025703.t1, Achjpa17g025724.t1, Achjpa17g025725.t1, Achjpa17g025727.t1	Achzpp17g025723.t1, Achzpp17g025724.t1, Achzpp17g025746.t1, Achzpp17g025748.t1, Achzpp17g025749.t1, Achzpp17g025750.t1	Achzpa17g025566.t1, Achzpa17g025568.t1, Achzpa17g025569.t1, Achzpa17g025591.t1, Achzpa17g025592.t1, Achzpa17g025593.t1, Achzpa17g025594.t1
Core	OG0000178	Achbyp20g030938.t1, Achbyp25g039604.t1, Achbyp25g039605.t1, Achbyp25g039606.t1, Achbyp25g039607.t1	Achbya20g031469.t1, Achbya25g040136.t1, Achbya25g040137.t1, Achbya25g040138.t1, Achbya25g040139.t1, Achbya25g040140.t1	Achv4p20g030878.t1, Achv4p25g039476.t1, Achv4p25g039477.t1, Achv4p25g039478.t1, Achv4p25g039479.t1	Achv4a20g030614.t1, Achv4a25g039097.t1, Achv4a25g039098.t1, Achv4a25g039099.t1	Achhop20g029890.t1, Achhop25g038110.t1, Achhop25g038112.t1, Achhop25g038113.t1, Achhop25g038115.t1	Achhoa20g031044.t1, Achhoa25g039721.t1, Achhoa25g039722.t1, Achhoa25g039723.t1, Achhoa25g039724.t1, Achhoa25g039725.t1	Achhyp20g030877.t1, Achhyp25g039469.t1, Achhyp25g039471.t1, Achhyp25g039472.t1	Achhya20g030320.t1, Achhya25g038753.t1, Achhya25g038754.t1, Achhya25g038755.t1, Achhya25g038756.t1, Achhya25g038757.t1, Achhya25g038758.t1	Achjmp20g030713.t1, Achjmp25g039151.t1, Achjmp25g039154.t1, Achjmp25g039155.t1	Achjma20g030338.t1, Achjma25g038793.t1, Achjma25g038795.t1, Achjma25g038796.t1, Achjma25g038798.t1, Achjma25g038799.t1, Achjma25g038801.t1	Achjpp20g030887.t1, Achjpp25g039774.t1, Achjpp25g039775.t1, Achjpp25g039776.t1, Achjpp25g039777.t1	Achjpa25g039255.t1, Achjpa25g039257.t1, Achjpa25g039259.t1	Achzpp20g030850.t1, Achzpp25g039467.t1, Achzpp25g039469.t1, Achzpp25g039470.t1, Achzpp25g039471.t1	Achzpa20g030685.t1, Achzpa25g039106.t1, Achzpa25g039107.t1, Achzpa25g039108.t1, Achzpa25g039109.t1, Achzpa25g039110.t1, Achzpa25g039112.t1, Achzpa25g039113.t1, Achzpa25g039115.t1, Achzpa25g039116.t1, Achzpa25g039118.t1
Core	OG0000180	Achbyp01g000205.t1, Achbyp05g007938.t1, Achbyp05g007939.t1, Achbyp05g007940.t1, Achbyp05g007941.t1	Achbya01g000216.t1, Achbya05g007037.t1, Achbya05g007925.t1, Achbya05g007926.t1, Achbya05g007928.t1	Achv4p01g000198.t1, Achv4p05g006981.t1, Achv4p05g007836.t1, Achv4p05g007838.t1, Achv4p05g007839.t1, Achv4p05g007840.t1	Achv4a01g000201.t1, Achv4a05g007772.t1, Achv4a05g007773.t1, Achv4a05g007774.t1	Achhop01g000196.t1, Achhop05g007620.t1, Achhop05g007622.t1	Achhoa01g000206.t1, Achhoa05g007966.t1, Achhoa05g007967.t1, Achhoa05g007968.t1, Achhoa05g007969.t1, Achhoa05g007970.t1, Achhoa21g032246.t1, Achhoa21g032247.t1	Achhyp01g000208.t1, Achhyp05g006909.t1, Achhyp05g007791.t1, Achhyp05g007793.t1, Achhyp05g007794.t1, Achhyp05g007795.t1	Achhya01g000203.t1, Achhya05g007662.t1, Achhya05g007664.t1, Achhya05g007665.t1, Achhya05g007666.t1, Achhya05g007667.t1, Achhya21g031486.t1	Achjmp05g007786.t1, Achjmp05g007788.t1	Achjma01g000199.t1, Achjma05g006852.t1, Achjma05g006864.t1, Achjma05g007718.t1, Achjma05g007720.t1, Achjma05g007722.t1	Achjpp01g000202.t1, Achjpp05g006952.t1, Achjpp05g007817.t1, Achjpp05g007818.t1, Achjpp05g007819.t1, Achjpp05g007820.t1	Achjpa01g000200.t1, Achjpa05g006996.t1, Achjpa05g007003.t1, Achjpa05g007854.t1, Achjpa05g007855.t1, Achjpa05g007856.t1, Achjpa05g007857.t1	Achzpp01g000200.t1, Achzpp05g007809.t1, Achzpp05g007810.t1, Achzpp05g007811.t1, Achzpp21g032016.t1, Achzpp21g032017.t1	Achzpa01g000202.t1, Achzpa05g007819.t1, Achzpa05g007821.t1, Achzpa05g007822.t1, Achzpa05g007823.t1
Core	OG0000181	Achbyp07g010090.t1, Achbyp12g018325.t1, Achbyp18g027562.t1, Achbyp18g028474.t1, Achbyp20g031268.t1	Achbya03g004014.t1, Achbya07g010169.t1, Achbya12g018776.t1, Achbya18g028054.t1, Achbya18g028972.t1, Achbya20g031805.t1	Achv4p03g003925.t1, Achv4p07g009951.t1, Achv4p12g018182.t1, Achv4p18g027574.t1, Achv4p18g028463.t1, Achv4p20g031210.t1	Achv4a03g003918.t1, Achv4a07g009916.t1, Achv4a12g018096.t1, Achv4a18g027282.t1, Achv4a18g028216.t1, Achv4a20g030926.t1	Achhop03g003849.t1, Achhop07g009690.t1, Achhop12g017621.t1, Achhop18g026706.t1, Achhop18g027572.t1, Achhop20g030202.t1	Achhoa03g004016.t1, Achhoa07g010143.t1, Achhoa12g018334.t1, Achhoa18g027699.t1, Achhoa18g028637.t1, Achhoa20g031394.t1	Achhyp03g003937.t1, Achhyp07g009962.t1, Achhyp12g018271.t1, Achhyp18g027570.t1, Achhyp18g028501.t1, Achhyp20g031205.t1	Achhya03g003925.t1, Achhya07g009771.t1, Achhya12g017872.t1, Achhya18g027037.t1, Achhya18g027934.t1, Achhya20g030631.t1	Achjmp03g003924.t1, Achjmp07g009913.t1, Achjmp12g018092.t1, Achjmp18g027360.t1, Achjmp18g028266.t1, Achjmp20g031040.t1	Achjma07g009789.t1, Achjma12g017882.t1, Achjma18g027012.t1, Achjma18g027932.t1, Achjma20g030678.t1	Achjpp03g004006.t1, Achjpp07g009984.t1, Achjpp12g018220.t1, Achjpp18g027526.t1, Achjpp18g028449.t1, Achjpp20g031212.t1	Achjpa03g003999.t1, Achjpa07g010021.t1, Achjpa12g018220.t1, Achjpa18g027531.t1, Achjpa18g028434.t1, Achjpa20g031200.t1	Achzpp03g003969.t1, Achzpp07g009979.t1, Achzpp18g027525.t1, Achzpp18g028434.t1	Achzpa03g003969.t1, Achzpa18g027353.t1
Core	OG0000185	Achbyp08g012140.t1, Achbyp08g013015.t1, Achbyp08g013017.t1, Achbyp17g026320.t1, Achbyp17g026321.t1	Achbya08g012281.t1, Achbya08g012847.t1, Achbya08g012849.t1, Achbya08g013201.t1, Achbya08g013203.t1, Achbya17g026797.t1, Achbya17g026798.t1	Achv4p08g012008.t1, Achv4p08g012910.t1, Achv4p17g026340.t1, Achv4p17g026341.t1	Achv4a08g011925.t1, Achv4a08g012846.t1, Achv4a08g012848.t1, Achv4a17g026057.t1, Achv4a17g026058.t1	Achhop08g011641.t1, Achhop08g012512.t1, Achhop08g012516.t1, Achhop17g025517.t1, Achhop17g025518.t1	Achhoa08g013058.t1, Achhoa08g013062.t1, Achhoa17g026453.t1, Achhoa17g026454.t1	Achhyp08g012012.t1, Achhyp08g012941.t1, Achhyp08g012944.t1, Achhyp17g026334.t1, Achhyp17g026335.t1, Achhyp17g026345.t1	Achhya08g011813.t1, Achhya08g012661.t1, Achhya08g012663.t1, Achhya08g012665.t1, Achhya17g025804.t1, Achhya17g025805.t1	Achjmp08g011930.t1, Achjmp08g012818.t1, Achjmp08g012820.t1, Achjmp17g026118.t1, Achjmp17g026119.t1	Achjma08g012658.t1, Achjma08g012662.t1, Achjma17g025786.t1, Achjma17g025787.t1, Achjma17g025788.t1	Achjpp08g012054.t1, Achjpp08g012610.t1, Achjpp08g012612.t1, Achjpp08g012947.t1, Achjpp08g012948.t1, Achjpp17g026297.t1, Achjpp17g026298.t1	Achjpa08g012082.t1, Achjpa08g012958.t1, Achjpa08g012960.t1, Achjpa17g026300.t1, Achjpa17g026301.t1	Achzpp08g012020.t1, Achzpp08g012933.t1, Achzpp08g012935.t1, Achzpp17g026314.t1, Achzpp17g026316.t1	Achzpa08g012008.t1, Achzpa08g012905.t1, Achzpa08g012907.t1, Achzpa17g026114.t1, Achzpa17g026115.t1
Core	OG0000186	Achbyp09g013517.t1, Achbyp11g017021.t1, Achbyp13g020348.t1, Achbyp16g025093.t1, Achbyp19g030299.t1	Achbya09g013702.t1, Achbya11g017441.t1, Achbya16g025541.t1, Achbya19g030805.t1, Achbya23g035587.t1	Achv4p09g013393.t1, Achv4p11g016871.t1, Achv4p13g020187.t1, Achv4p16g025124.t1, Achv4p19g030258.t1, Achv4p23g034969.t1	Achv4a09g013324.t1, Achv4a11g016784.t1, Achv4a13g020099.t1, Achv4a16g024903.t1, Achv4a19g030005.t1	Achhop09g013010.t1, Achhop11g016385.t1, Achhop13g019562.t1, Achhop16g024338.t1	Achhoa09g013539.t1, Achhoa11g017039.t1, Achhoa13g020346.t1, Achhoa16g025236.t1	Achhyp09g013422.t1, Achhyp11g016914.t1, Achhyp13g020274.t1, Achhyp16g025148.t1, Achhyp19g030286.t1	Achhya09g013140.t1, Achhya11g016586.t1, Achhya13g019856.t1, Achhya16g024631.t1, Achhya19g029711.t1, Achhya23g034298.t1	Achjmp09g013296.t1, Achjmp11g016789.t1, Achjmp13g020038.t1, Achjmp16g024931.t1, Achjmp19g030077.t1, Achjmp25g039308.t1	Achjma09g013161.t1, Achjma11g016578.t1, Achjma13g019863.t1, Achjma16g024587.t1, Achjma25g038952.t1	Achjpp09g013435.t1, Achjpp11g016935.t1, Achjpp13g020199.t1, Achjpp16g025082.t1, Achjpp19g030282.t1, Achjpp23g034967.t1	Achjpa09g013469.t1, Achjpa11g016903.t1, Achjpa13g020235.t1, Achjpa16g025081.t1, Achjpa19g030233.t1	Achzpp09g013429.t1, Achzpp11g016944.t1, Achzpp13g020249.t1, Achzpp16g025120.t1, Achzpp19g030248.t1, Achzpp25g039625.t1	Achzpa09g013421.t1, Achzpa13g020112.t1, Achzpa16g024959.t1, Achzpa19g030076.t1, Achzpa23g034695.t1, Achzpa25g039275.t1
Core	OG0000188	Achbyp13g020728.t1, Achbyp13g020729.t1, Achbyp27g041882.t1, Achbyp27g041883.t1	Achbya13g020991.t1, Achbya13g020992.t1, Achbya27g042382.t1, Achbya27g042384.t1, Achbya29g045820.t1	Achv4p13g020560.t1, Achv4p13g020561.t1, Achv4p13g020562.t1, Achv4p13g020563.t1, Achv4p27g041681.t1, Achv4p27g041682.t1	Achv4a13g020459.t1, Achv4a13g020460.t1, Achv4a13g020461.t1, Achv4a27g041316.t1, Achv4a27g041317.t1, Achv4a29g044634.t1, Achv4a29g044635.t1	Achhop13g019929.t1, Achhop13g019930.t1, Achhop13g019931.t1, Achhop27g040261.t1, Achhop27g040262.t1, Achhop29g043506.t1	Achhoa13g020707.t1, Achhoa13g020708.t1, Achhoa13g020709.t1, Achhoa27g042017.t1, Achhoa27g042019.t1, Achhoa29g045433.t1	Achhyp13g020642.t1, Achhyp13g020643.t1, Achhyp27g041769.t1, Achhyp27g041771.t1, Achhyp29g045151.t1, Achhyp29g045152.t1, Achhyp29g045153.t1	Achhya13g020215.t1, Achhya13g020216.t1, Achhya13g020217.t1, Achhya27g040902.t1, Achhya27g040904.t1	Achjmp13g020406.t1, Achjmp13g020407.t1, Achjmp27g041358.t1	Achjma13g020231.t1, Achjma13g020232.t1, Achjma27g041029.t1, Achjma27g041031.t1	Achjpp13g020572.t1, Achjpp13g020573.t1, Achjpp13g020574.t1, Achjpp27g042060.t1, Achjpp27g042061.t1, Achjpp29g045434.t1	Achjpa13g020590.t1, Achjpa27g041491.t1, Achjpa27g041492.t1, Achjpa29g044883.t1, Achjpa29g044884.t1	Achzpp13g020611.t1, Achzpp13g020612.t1, Achzpp27g041737.t1, Achzpp27g041738.t1, Achzpp29g045076.t1	Achzpa13g020475.t1, Achzpa13g020476.t1, Achzpa27g041390.t1, Achzpa27g041391.t1, Achzpa29g044702.t1
Core	OG0000189	Achbyp20g031202.t1, Achbyp21g032405.t1	Achbya02g002835.t1, Achbya04g005492.t1, Achbya14g021909.t1, Achbya18g028430.t1, Achbya20g031726.t1, Achbya22g034716.t1, Achbya23g036667.t1, Achbya25g039348.t1, Achbya26g041378.t1, Achbya27g042200.t1, Achbya28g045136.t1, Achbya29g046010.t1, Achbya29g046525.t1	Achv4p20g031135.t1	Achv4a02g002445.t1, Achv4a02g002464.t1, Achv4a02g002763.t1, Achv4a06g008514.t1, Achv4a07g010819.t1, Achv4a11g017189.t1, Achv4a13g019712.t1, Achv4a14g021412.t1, Achv4a18g027684.t1, Achv4a18g027925.t1, Achv4a20g030715.t1, Achv4a20g030860.t1, Achv4a21g032075.t1, Achv4a22g033794.t1, Achv4a22g033795.t1, Achv4a23g035718.t1, Achv4a27g041142.t1, Achv4a27g041166.t1	Achhop20g030131.t1	Achhoa21g032556.t1	Achhyp20g031137.t1	Achhya20g030565.t1, Achhya22g033471.t1	Achjmp20g030965.t1	Achjma20g030602.t1, Achjma21g031789.t1	Achjpp02g002790.t1, Achjpp04g005427.t1, Achjpp07g010644.t1, Achjpp10g015135.t1, Achjpp13g019816.t1, Achjpp14g021527.t1, Achjpp18g028163.t1, Achjpp20g031141.t1, Achjpp21g032338.t1, Achjpp22g034108.t1, Achjpp23g036018.t1, Achjpp25g038532.t1, Achjpp27g041886.t1, Achjpp28g044749.t1, Achjpp29g045631.t1, Achjpp29g046138.t1	Achjpa20g031131.t1	Achzpp20g031107.t1	Achzpa02g002778.t1, Achzpa06g008539.t1, Achzpa11g017248.t1, Achzpa13g019715.t1, Achzpa18g027730.t1, Achzpa18g027967.t1, Achzpa20g030783.t1, Achzpa20g030933.t1, Achzpa22g033837.t1, Achzpa22g033839.t1, Achzpa23g035736.t1, Achzpa27g041223.t1, Achzpa27g041796.t1, Achzpa29g044871.t1
Core	OG0000190	Achbyp05g006621.t1, Achbyp12g018689.t1, Achbyp14g021269.t1, Achbyp14g021270.t1, Achbyp20g031538.t1, Achbyp20g031870.t1, Achbyp20g031871.t1, Achbyp22g034847.t1, Achbyp25g038920.t1, Achbyp28g044456.t1	Achbya03g004924.t1, Achbya07g009873.t1, Achbya08g013347.t1, Achbya11g016785.t1, Achbya19g029507.t1	Achv4p08g011670.t1, Achv4p13g019824.t1, Achv4p20g031111.t1, Achv4p22g034591.t1, Achv4p23g035165.t1	Achv4a08g011130.t1, Achv4a08g011914.t1, Achv4a19g028892.t1, Achv4a27g042373.t1	Achhop02g002918.t1, Achhop03g004970.t1, Achhop11g015926.t1, Achhop11g015927.t1, Achhop11g016209.t1, Achhop17g025823.t1	Achhoa17g026785.t1, Achhoa17g026786.t1, Achhoa27g042231.t1, Achhoa27g042378.t1, Achhoa29g045348.t1	Achhyp06g009213.t1, Achhyp08g011219.t1, Achhyp16g024406.t1, Achhyp23g035766.t1, Achhyp26g040384.t1	Achhya16g024681.t1, Achhya19g028428.t1	Achjmp02g002226.t1, Achjmp03g004298.t1, Achjmp03g004299.t1, Achjmp16g024709.t1, Achjmp19g029847.t1	Achjma03g004263.t1, Achjma03g004264.t1, Achjma05g006434.t1, Achjma08g011980.t1, Achjma09g013235.t1, Achjma11g016277.t1, Achjma14g021634.t1, Achjma15g021896.t1, Achjma16g024788.t1	Achjpp01g000965.t1, Achjpp05g006523.t1, Achjpp14g021080.t1, Achjpp28g044716.t1, Achjpp29g045344.t1	Achjpa04g005944.t1, Achjpa07g009736.t1, Achjpa14g021096.t1, Achjpa14g021097.t1, Achjpa29g044799.t1	Achzpp16g025177.t1	Achzpa19g028760.t1, Achzpa23g034890.t1, Achzpa25g038186.t1, Achzpa27g041274.t1, Achzpa27g041275.t1, Achzpa29g045025.t1
Core	OG0000191	Achbyp05g006871.t1, Achbyp05g006889.t1, Achbyp05g006890.t1, Achbyp05g006895.t1, Achbyp05g006896.t1, Achbyp05g006897.t1	Achbya03g004668.t1, Achbya05g006846.t1, Achbya05g006865.t1, Achbya05g006866.t1, Achbya05g006871.t1	Achv4p05g006798.t1, Achv4p05g006816.t1, Achv4p05g006817.t1, Achv4p05g006822.t1, Achv4p05g006823.t1, Achv4p05g006824.t1	Achv4a05g006724.t1, Achv4a05g006741.t1, Achv4a05g006742.t1, Achv4a05g006748.t1	Achhop05g006593.t1, Achhop05g006611.t1, Achhop05g006612.t1, Achhop05g006617.t1, Achhop05g006618.t1, Achhop05g006619.t1	Achhoa05g006890.t1, Achhoa05g006909.t1, Achhoa05g006910.t1, Achhoa05g006915.t1, Achhoa05g006916.t1, Achhoa05g006917.t1	Achhyp05g006721.t1, Achhyp05g006739.t1, Achhyp05g006740.t1, Achhyp05g006745.t1, Achhyp05g006747.t1, Achhyp05g006748.t1	Achhya05g006688.t1, Achhya05g006705.t1, Achhya05g006706.t1, Achhya05g006711.t1, Achhya05g006712.t1	Achjmp05g006726.t1, Achjmp05g006743.t1, Achjmp05g006744.t1, Achjmp05g006749.t1, Achjmp05g006750.t1	Achjma05g006681.t1, Achjma05g006698.t1, Achjma05g006699.t1, Achjma05g006704.t1	Achjpp03g004666.t1, Achjpp05g006767.t1, Achjpp05g006785.t1, Achjpp05g006786.t1, Achjpp05g006791.t1	Achjpa05g006804.t1, Achjpa05g006823.t1, Achjpa05g006824.t1, Achjpa05g006829.t1, Achjpa05g006831.t1, Achjpa05g006832.t1	Achzpp05g006750.t1, Achzpp05g006767.t1, Achzpp05g006768.t1, Achzpp05g006773.t1, Achzpp05g006774.t1	Achzpa05g006770.t1, Achzpa05g006788.t1, Achzpa05g006789.t1, Achzpa05g006796.t1
Core	OG0000192	Achbyp08g013081.t1, Achbyp14g021404.t1, Achbyp24g037386.t1, Achbyp26g041120.t1, Achbyp28g044222.t1	Achbya08g013266.t1, Achbya14g021589.t1, Achbya22g034827.t1, Achbya26g041658.t1, Achbya28g044731.t1	Achv4p07g010034.t1, Achv4p08g012980.t1, Achv4p14g021226.t1, Achv4p24g037350.t1, Achv4p26g040987.t1, Achv4p28g043983.t1	Achv4a08g012909.t1, Achv4a14g021111.t1, Achv4a24g036972.t1, Achv4a26g040563.t1, Achv4a28g043590.t1	Achhop08g012577.t1, Achhop14g020593.t1, Achhop24g036078.t1, Achhop26g039582.t1, Achhop28g042499.t1	Achhoa08g013130.t1, Achhoa14g021365.t1, Achhoa26g041249.t1, Achhoa28g044377.t1	Achhyp08g013009.t1, Achhyp14g021289.t1, Achhyp24g037308.t1, Achhyp26g040997.t1	Achhya07g009853.t1, Achhya08g012727.t1, Achhya14g020844.t1, Achhya24g036653.t1, Achhya26g040207.t1, Achhya28g043204.t1	Achjmp07g009995.t1, Achjmp08g012882.t1, Achjmp14g021063.t1, Achjmp24g037035.t1, Achjmp26g040653.t1	Achjma07g009864.t1, Achjma08g012727.t1, Achjma14g020871.t1, Achjma24g036665.t1, Achjma26g040295.t1, Achjma28g043287.t1	Achjpp08g013014.t1, Achjpp14g021213.t1, Achjpp24g037322.t1, Achjpp26g041312.t1, Achjpp28g044356.t1	Achjpa08g013027.t1, Achjpa14g021229.t1, Achjpa22g034159.t1, Achjpa24g037293.t1, Achjpa26g040762.t1, Achjpa28g043833.t1	Achzpp08g013000.t1, Achzpp14g021227.t1, Achzpp24g037290.t1, Achzpp26g040976.t1, Achzpp28g044055.t1	Achzpa07g010048.t1, Achzpa08g012975.t1, Achzpa14g021107.t1, Achzpa24g037015.t1, Achzpa26g040661.t1, Achzpa28g043662.t1
Core	OG0000193	Achbyp08g013238.t1, Achbyp11g016668.t1, Achbyp20g031779.t1, Achbyp27g042248.t1	Achbya08g012950.t1, Achbya08g012951.t1	Achv4p01g001483.t1, Achv4p11g016680.t1, Achv4p25g038998.t1, Achv4p25g039611.t1	Achv4a05g007153.t1, Achv4a10g015290.t1, Achv4a23g035620.t1, Achv4a23g035621.t1, Achv4a29g045314.t1	Achhop03g004650.t1, Achhop06g008191.t1, Achhop07g009410.t1, Achhop10g014326.t1, Achhop10g014327.t1, Achhop16g023713.t1, Achhop20g029903.t1, Achhop20g030347.t1	Achhoa11g016851.t1, Achhoa15g023094.t1, Achhoa15g023331.t1, Achhoa29g046146.t1	Achhyp01g001532.t1, Achhyp06g009555.t1, Achhyp11g017222.t1, Achhyp12g018536.t1, Achhyp15g023205.t1, Achhyp16g024910.t1, Achhyp27g042108.t1, Achhyp27g042109.t1, Achhyp27g042110.t1, Achhyp28g044344.t1	Achhya01g000100.t1, Achhya08g012780.t1, Achhya15g022438.t1, Achhya18g027558.t1, Achhya19g028185.t1, Achhya24g036881.t1	Achjmp07g009905.t1, Achjmp10g015448.t1, Achjmp11g017103.t1, Achjmp18g027890.t1, Achjmp18g027891.t1, Achjmp28g043431.t1	Achjma16g024211.t1, Achjma16g024212.t1, Achjma16g024337.t1, Achjma24g036858.t1, Achjma28g043071.t1	Achjpp03g004825.t1, Achjpp04g006461.t1, Achjpp10g015115.t1, Achjpp17g026499.t1, Achjpp29g045449.t1	Achjpa08g012534.t1, Achjpa08g013192.t1, Achjpa22g033671.t1	Achzpp04g006411.t1, Achzpp06g009539.t1, Achzpp22g033600.t1, Achzpp22g033601.t1, Achzpp29g044531.t1	Achzpa05g007896.t1, Achzpa08g012467.t1, Achzpa18g027864.t1, Achzpa23g035641.t1, Achzpa23g035642.t1, Achzpa23g035869.t1
Core	OG0000194	Achbyp09g013416.t1, Achbyp09g014039.t1, Achbyp11g017296.t1, Achbyp12g018856.t1, Achbyp16g025230.t1, Achbyp20g031853.t1	Achbya09g013599.t1, Achbya11g017709.t1, Achbya12g019293.t1, Achbya16g025677.t1, Achbya20g032401.t1	Achv4p09g013296.t1, Achv4p11g017149.t1, Achv4p12g018718.t1, Achv4p16g025267.t1, Achv4p20g031818.t1	Achv4a09g013228.t1, Achv4a11g017062.t1, Achv4a12g018619.t1, Achv4a16g025028.t1, Achv4a20g031524.t1	Achhop09g012907.t1, Achhop11g016644.t1, Achhop12g018136.t1, Achhop16g024463.t1, Achhop20g030777.t1	Achhoa09g013441.t1, Achhoa11g017307.t1, Achhoa12g018865.t1, Achhoa16g025373.t1, Achhoa20g031979.t1	Achhyp09g013326.t1, Achhyp11g017178.t1, Achhyp12g018793.t1, Achhyp16g025277.t1, Achhyp20g031806.t1	Achhya09g013045.t1, Achhya11g016854.t1, Achhya12g018396.t1, Achhya16g024764.t1, Achhya20g031219.t1	Achjmp09g013197.t1, Achjmp11g017059.t1, Achjmp12g018624.t1, Achjmp16g025066.t1, Achjmp20g031649.t1	Achjma09g013058.t1, Achjma11g016842.t1, Achjma12g018395.t1, Achjma16g024717.t1, Achjma20g031256.t1	Achjpp09g013339.t1, Achjpp11g017199.t1, Achjpp12g018752.t1, Achjpp16g025217.t1, Achjpp20g031791.t1	Achjpa09g013369.t1, Achjpa09g013993.t1, Achjpa11g017178.t1, Achjpa12g018742.t1, Achjpa16g025219.t1, Achjpa20g031779.t1	Achzpp09g013332.t1, Achzpp09g013950.t1, Achzpp11g017219.t1, Achzpp12g018765.t1, Achzpp16g025260.t1, Achzpp20g031767.t1	Achzpa09g013320.t1, Achzpa11g017100.t1, Achzpa12g018642.t1, Achzpa16g025090.t1, Achzpa20g031592.t1
Core	OG0000195	Achbyp13g020704.t1, Achbyp16g024588.t1, Achbyp19g030024.t1, Achbyp23g035345.t1, Achbyp29g045308.t1	Achbya06g008453.t1, Achbya13g020967.t1, Achbya16g025053.t1, Achbya29g045848.t1	Achv4p13g020537.t1, Achv4p16g024624.t1, Achv4p19g029985.t1, Achv4p23g035259.t1, Achv4p29g045044.t1	Achv4a13g020436.t1, Achv4a16g024413.t1, Achv4a19g029738.t1, Achv4a23g034968.t1, Achv4a29g044667.t1	Achhop06g008126.t1, Achhop13g019902.t1, Achhop16g023861.t1, Achhop19g029015.t1, Achhop23g034017.t1, Achhop29g043532.t1	Achhoa13g020684.t1, Achhoa16g024746.t1, Achhoa19g030171.t1, Achhoa23g035468.t1, Achhoa29g045464.t1	Achhyp13g020616.t1, Achhyp16g024647.t1, Achhyp19g030008.t1, Achhyp23g035246.t1, Achhyp29g045180.t1	Achhya13g020194.t1, Achhya16g024145.t1, Achhya19g029436.t1, Achhya23g034589.t1, Achhya29g044282.t1	Achjmp06g008326.t1, Achjmp13g020382.t1, Achjmp16g024428.t1, Achjmp19g029810.t1, Achjmp23g034983.t1, Achjmp29g044723.t1	Achjma13g020209.t1, Achjma16g024095.t1, Achjma19g029457.t1, Achjma23g034618.t1, Achjma29g044345.t1	Achjpp13g020545.t1, Achjpp16g024584.t1, Achjpp19g030007.t1, Achjpp23g035259.t1, Achjpp29g045463.t1	Achjpa06g008367.t1, Achjpa13g020564.t1, Achjpa16g024592.t1, Achjpa19g029956.t1, Achjpa23g035201.t1, Achjpa29g044909.t1	Achzpp13g020588.t1, Achzpp16g024626.t1, Achzpp19g029980.t1, Achzpp23g035189.t1, Achzpp29g045101.t1	Achzpa06g008345.t1, Achzpa13g020453.t1, Achzpa16g024455.t1, Achzpa19g029803.t1, Achzpa23g034985.t1, Achzpa29g044729.t1
Core	OG0000196	Achbyp16g024984.t1, Achbyp16g024988.t1, Achbyp16g024989.t1, Achbyp16g024995.t1, Achbyp26g040431.t1, Achbyp26g040435.t1	Achbya16g025432.t1, Achbya16g025434.t1, Achbya16g025435.t1, Achbya16g025441.t1, Achbya26g040961.t1, Achbya26g040965.t1	Achv4p16g025014.t1, Achv4p16g025016.t1, Achv4p16g025021.t1, Achv4p26g040298.t1, Achv4p26g040302.t1	Achv4a16g024795.t1, Achv4a16g024798.t1, Achv4a16g024802.t1, Achv4a26g039888.t1, Achv4a26g039889.t1	Achhop16g024234.t1, Achhop16g024238.t1, Achhop16g024242.t1, Achhop26g038906.t1, Achhop26g038909.t1	Achhoa16g025128.t1, Achhoa16g025131.t1, Achhoa16g025136.t1, Achhoa26g040566.t1, Achhoa26g040569.t1	Achhyp16g025044.t1, Achhyp16g025052.t1, Achhyp26g040306.t1, Achhyp26g040309.t1	Achhya16g024522.t1, Achhya16g024526.t1, Achhya16g024527.t1, Achhya16g024533.t1, Achhya26g039546.t1, Achhya26g039548.t1	Achjmp16g024819.t1, Achjmp16g024829.t1, Achjmp26g039962.t1, Achjmp26g039965.t1, Achjmp26g039966.t1	Achjma16g024474.t1, Achjma16g024482.t1, Achjma26g039615.t1, Achjma26g039618.t1, Achjma26g039619.t1	Achjpp16g024968.t1, Achjpp16g024972.t1, Achjpp16g024973.t1, Achjpp16g024979.t1, Achjpp26g040617.t1, Achjpp26g040621.t1	Achjpa16g024973.t1, Achjpa16g024977.t1, Achjpa16g024983.t1, Achjpa26g040076.t1, Achjpa26g040080.t1	Achzpp16g025008.t1, Achzpp16g025010.t1, Achzpp16g025014.t1, Achzpp26g040288.t1, Achzpp26g040291.t1	Achzpa16g024841.t1, Achzpa16g024844.t1, Achzpa16g024848.t1, Achzpa26g039973.t1, Achzpa26g039975.t1
Core	OG0000197	Achbyp10g015777.t1, Achbyp10g015778.t1, Achbyp10g015779.t1, Achbyp11g016639.t1, Achbyp11g016640.t1, Achbyp21g032678.t1	Achbya10g016116.t1, Achbya21g033245.t1	Achv4p10g015631.t1, Achv4p10g015632.t1, Achv4p10g015634.t1, Achv4p11g016474.t1, Achv4p21g032625.t1	Achv4a10g015550.t1, Achv4a10g015551.t1, Achv4a10g015553.t1, Achv4a11g016407.t1, Achv4a11g016408.t1, Achv4a21g032333.t1	Achhop10g015194.t1, Achhop11g016032.t1, Achhop11g016033.t1, Achhop21g031558.t1	Achhoa10g015787.t1, Achhoa10g015788.t1, Achhoa10g015789.t1, Achhoa11g016645.t1, Achhoa11g016646.t1, Achhoa21g032817.t1	Achhyp10g015690.t1, Achhyp10g015691.t1, Achhyp10g015693.t1, Achhyp11g016535.t1, Achhyp11g016538.t1, Achhyp21g032639.t1	Achhya10g015369.t1, Achhya10g015370.t1, Achhya10g015371.t1, Achhya11g016208.t1, Achhya11g016209.t1, Achhya21g031999.t1	Achjmp10g015563.t1, Achjmp10g015564.t1, Achjmp10g015565.t1, Achjmp11g016428.t1, Achjmp11g016429.t1, Achjmp21g032432.t1	Achjma10g015361.t1, Achjma10g015362.t1, Achjma10g015363.t1, Achjma11g016181.t1, Achjma11g016182.t1, Achjma21g032034.t1	Achjpp10g015715.t1, Achjpp10g015716.t1, Achjpp11g016560.t1, Achjpp21g032607.t1	Achjpa10g015688.t1, Achjpa11g016529.t1, Achjpa21g032588.t1	Achzpp10g015690.t1, Achzpp10g015691.t1, Achzpp10g015692.t1, Achzpp11g016559.t1, Achzpp21g032589.t1	Achzpa10g015628.t1, Achzpa10g015629.t1, Achzpa10g015630.t1, Achzpa10g015631.t1, Achzpa11g016468.t1, Achzpa11g016469.t1, Achzpa21g032414.t1
Core	OG0000198	Achbyp12g017740.t1, Achbyp13g019429.t1, Achbyp15g023722.t1, Achbyp18g027300.t1, Achbyp22g033902.t1	Achbya12g018152.t1, Achbya15g024128.t1, Achbya17g026327.t1, Achbya22g034434.t1	Achv4p12g017589.t1, Achv4p13g019296.t1, Achv4p15g023758.t1, Achv4p17g025907.t1, Achv4p18g027311.t1, Achv4p22g033849.t1	Achv4a12g017497.t1, Achv4a13g019194.t1, Achv4a15g023571.t1, Achv4a22g033548.t1	Achhop12g017063.t1, Achhop13g018677.t1, Achhop17g025097.t1	Achhoa12g017722.t1, Achhoa13g019440.t1, Achhoa15g023876.t1, Achhoa18g027429.t1, Achhoa22g034026.t1	Achhyp12g017629.t1, Achhyp13g019369.t1, Achhyp15g023767.t1, Achhyp17g025904.t1, Achhyp18g027303.t1	Achhya12g017305.t1, Achhya13g018974.t1, Achhya15g023323.t1, Achhya17g025379.t1, Achhya18g026779.t1, Achhya22g033187.t1	Achjmp12g017497.t1, Achjmp13g019208.t1, Achjmp15g023564.t1, Achjmp22g033602.t1	Achjma12g017265.t1, Achjma13g018958.t1, Achjma15g023224.t1, Achjma17g025344.t1, Achjma18g026749.t1, Achjma22g033255.t1	Achjpp12g017634.t1, Achjpp13g019328.t1, Achjpp15g023703.t1, Achjpp17g025879.t1, Achjpp18g027260.t1, Achjpp22g033826.t1	Achjpa12g017626.t1, Achjpa13g019327.t1, Achjpa15g023734.t1, Achjpa17g025864.t1, Achjpa18g027276.t1, Achjpa22g033777.t1	Achzpp12g017650.t1, Achzpp13g019348.t1, Achzpp15g023730.t1, Achzpp17g025884.t1, Achzpp18g027265.t1, Achzpp22g033807.t1	Achzpa12g017537.t1, Achzpa13g019224.t1, Achzpa15g023602.t1, Achzpa17g025724.t1, Achzpa18g027086.t1, Achzpa22g033590.t1
Core	OG0000199	Achbyp04g006123.t1, Achbyp07g009983.t1, Achbyp09g013808.t1, Achbyp21g032916.t1, Achbyp27g042494.t1	Achbya04g006120.t1, Achbya07g010055.t1, Achbya09g014004.t1, Achbya21g033473.t1, Achbya27g042990.t1	Achv4p04g006067.t1, Achv4p07g009848.t1, Achv4p09g013689.t1, Achv4p21g032860.t1, Achv4p27g042265.t1	Achv4a04g006000.t1, Achv4a07g009809.t1, Achv4a09g013615.t1, Achv4a21g032562.t1, Achv4a27g041880.t1	Achhop04g005873.t1, Achhop07g009586.t1, Achhop09g013292.t1, Achhop21g031789.t1, Achhop27g040824.t1	Achhoa04g006125.t1, Achhoa07g010035.t1, Achhoa09g013834.t1, Achhoa10g015317.t1, Achhoa21g033049.t1, Achhoa27g042656.t1	Achhyp04g005988.t1, Achhyp07g009860.t1, Achhyp09g013712.t1, Achhyp21g032871.t1, Achhyp27g042354.t1	Achhya04g005969.t1, Achhya07g009665.t1, Achhya09g013438.t1, Achhya21g032232.t1, Achhya27g041497.t1	Achjmp04g005983.t1, Achjmp07g009811.t1, Achjmp09g013587.t1, Achjmp21g032657.t1, Achjmp27g041952.t1	Achjma04g005948.t1, Achjma07g009680.t1, Achjma09g013451.t1, Achjma21g032268.t1, Achjma27g041613.t1	Achjpp04g006032.t1, Achjpp07g009881.t1, Achjpp09g013733.t1, Achjpp21g032841.t1, Achjpp27g042650.t1	Achjpa04g006078.t1, Achjpa07g009915.t1, Achjpa09g013767.t1, Achjpa21g032835.t1, Achjpa27g042105.t1	Achzpp04g006051.t1, Achzpp07g009875.t1, Achzpp09g013727.t1, Achzpp21g032824.t1, Achzpp27g042345.t1	Achzpa04g006052.t1, Achzpa07g009860.t1, Achzpa09g013706.t1, Achzpa21g032646.t1, Achzpa27g041958.t1
Core	OG0000200	Achbyp05g007968.t1, Achbyp05g007969.t1, Achbyp08g011476.t1, Achbyp08g011477.t1, Achbyp15g023713.t1	Achbya05g007951.t1, Achbya05g007952.t1, Achbya08g011612.t1, Achbya08g011613.t1, Achbya08g011614.t1, Achbya15g024118.t1	Achv4p05g007866.t1, Achv4p08g011359.t1, Achv4p08g011360.t1, Achv4p08g011361.t1, Achv4p15g023748.t1	Achv4a05g007801.t1, Achv4a08g011259.t1, Achv4a08g011260.t1, Achv4a08g011261.t1, Achv4a15g023562.t1	Achhop05g007644.t1, Achhop08g011023.t1, Achhop08g011024.t1, Achhop08g011025.t1, Achhop15g023015.t1	Achhoa05g007992.t1, Achhoa08g011512.t1, Achhoa08g011513.t1, Achhoa08g011514.t1, Achhoa15g023867.t1	Achhyp05g007819.t1, Achhyp08g011355.t1, Achhyp08g011356.t1, Achhyp08g011357.t1, Achhyp15g023757.t1	Achhya05g007689.t1, Achhya05g007690.t1, Achhya08g011173.t1, Achhya08g011174.t1, Achhya08g011175.t1, Achhya15g023314.t1	Achjmp08g011287.t1, Achjmp08g011288.t1, Achjmp08g011289.t1, Achjmp15g023554.t1	Achjma08g011148.t1, Achjma08g011149.t1, Achjma08g011150.t1, Achjma15g023215.t1	Achjpp05g007843.t1, Achjpp05g007844.t1, Achjpp08g011381.t1, Achjpp08g011382.t1, Achjpp15g023694.t1	Achjpa05g007881.t1, Achjpa05g007882.t1, Achjpa08g011432.t1, Achjpa08g011433.t1, Achjpa08g011434.t1, Achjpa15g023724.t1	Achzpp05g007833.t1, Achzpp05g007834.t1, Achzpp08g011364.t1, Achzpp08g011365.t1, Achzpp15g023721.t1	Achzpa05g007849.t1, Achzpa08g011339.t1, Achzpa08g011340.t1, Achzpa08g011341.t1, Achzpa15g023593.t1
Core	OG0000202	Achbyp01g000931.t1, Achbyp01g000946.t1, Achbyp04g006167.t1, Achbyp09g013853.t1, Achbyp21g032965.t1	Achbya01g000949.t1, Achbya01g000963.t1, Achbya04g006162.t1, Achbya09g014048.t1, Achbya21g033523.t1	Achv4p01g000898.t1, Achv4p01g000906.t1, Achv4p04g006114.t1, Achv4p09g013734.t1, Achv4p21g032910.t1	Achv4a01g000917.t1, Achv4a01g000928.t1, Achv4a04g006049.t1, Achv4a09g013657.t1, Achv4a21g032611.t1	Achhop01g000913.t1, Achhop01g000925.t1, Achhop04g005925.t1, Achhop09g013335.t1, Achhop21g031837.t1	Achhoa01g000931.t1, Achhoa01g000942.t1, Achhoa04g006182.t1, Achhoa09g013875.t1, Achhoa21g033099.t1	Achhyp01g000925.t1, Achhyp01g000936.t1, Achhyp04g006033.t1, Achhyp09g013755.t1, Achhyp21g032923.t1	Achhya01g000895.t1, Achhya01g000904.t1, Achhya04g006012.t1, Achhya09g013481.t1, Achhya21g032282.t1	Achjmp01g000903.t1, Achjmp01g000914.t1, Achjmp01g000915.t1, Achjmp04g006028.t1, Achjmp09g013632.t1, Achjmp21g032706.t1	Achjma01g000905.t1, Achjma01g000921.t1, Achjma04g005994.t1, Achjma09g013490.t1, Achjma21g032317.t1	Achjpp01g000923.t1, Achjpp01g000938.t1, Achjpp04g006077.t1, Achjpp09g013775.t1, Achjpp21g032888.t1	Achjpa01g000932.t1, Achjpa01g000944.t1, Achjpa04g006122.t1, Achjpa09g013810.t1, Achjpa21g032885.t1	Achzpp01g000924.t1, Achzpp01g000937.t1, Achzpp04g006094.t1, Achzpp09g013773.t1, Achzpp21g032872.t1	Achzpa01g000935.t1, Achzpa01g000945.t1, Achzpa09g013749.t1, Achzpa21g032693.t1
Core	OG0000203	Achbyp02g002719.t1, Achbyp06g008722.t1, Achbyp07g010968.t1, Achbyp16g023860.t1, Achbyp16g024053.t1, Achbyp16g024061.t1, Achbyp22g034625.t1	Achbya02g002737.t1, Achbya04g005539.t1, Achbya06g008750.t1, Achbya07g011073.t1, Achbya16g024278.t1, Achbya16g024488.t1	Achv4p02g002645.t1, Achv4p06g008635.t1, Achv4p07g010821.t1, Achv4p16g023900.t1, Achv4p22g034549.t1	Achv4a19g028349.t1	Achhop02g002611.t1, Achhop06g008383.t1, Achhop16g023165.t1	Achhoa06g008779.t1, Achhoa07g010997.t1, Achhoa22g034739.t1	Achhyp02g002678.t1, Achhyp04g005416.t1, Achhyp06g008607.t1, Achhyp07g010839.t1, Achhyp16g023908.t1, Achhyp16g024118.t1, Achhyp19g028695.t1, Achhyp22g034550.t1, Achhyp25g038493.t1	Achhya10g014924.t1, Achhya25g037793.t1	Achjmp02g002662.t1, Achjmp04g005417.t1, Achjmp06g008593.t1, Achjmp07g010744.t1, Achjmp07g010783.t1, Achjmp16g023706.t1, Achjmp17g026181.t1, Achjmp22g034294.t1	Achjma07g010623.t1, Achjma13g019135.t1	Achjpp02g002691.t1, Achjpp06g008610.t1, Achjpp07g010873.t1, Achjpp16g023844.t1, Achjpp16g024047.t1, Achjpp22g034542.t1	Achjpa02g002709.t1, Achjpa04g005509.t1, Achjpa06g008650.t1, Achjpa07g010869.t1, Achjpa07g010908.t1, Achjpa16g023883.t1, Achjpa16g024063.t1	Achzpp04g005469.t1	Achzpa02g002686.t1, Achzpa04g005499.t1, Achzpa06g008606.t1, Achzpa10g015234.t1, Achzpa16g023739.t1, Achzpa16g023934.t1, Achzpa17g026181.t1, Achzpa19g028447.t1, Achzpa22g034273.t1, Achzpa25g038148.t1
Core	OG0000204	Achbyp04g006289.t1, Achbyp04g006290.t1, Achbyp21g033097.t1, Achbyp21g033098.t1, Achbyp21g033101.t1	Achbya04g006281.t1, Achbya04g006282.t1, Achbya21g033656.t1, Achbya21g033658.t1, Achbya21g033661.t1	Achv4p04g006237.t1, Achv4p04g006238.t1, Achv4p21g033040.t1, Achv4p21g033041.t1, Achv4p21g033042.t1	Achv4a04g006169.t1, Achv4a04g006170.t1, Achv4a21g032742.t1, Achv4a21g032743.t1, Achv4a21g032744.t1	Achhop04g006047.t1, Achhop04g006048.t1, Achhop21g031963.t1, Achhop21g031964.t1, Achhop21g031965.t1	Achhoa04g006308.t1, Achhoa04g006309.t1, Achhoa21g033225.t1, Achhoa21g033227.t1, Achhoa21g033230.t1	Achhyp04g006159.t1, Achhyp04g006161.t1, Achhyp21g033050.t1, Achhyp21g033051.t1, Achhyp21g033052.t1	Achhya04g006136.t1, Achhya04g006137.t1, Achhya21g032412.t1, Achhya21g032413.t1, Achhya21g032414.t1	Achjmp04g006143.t1, Achjmp04g006144.t1, Achjmp21g032838.t1, Achjmp21g032839.t1, Achjmp21g032840.t1	Achjma04g006115.t1, Achjma04g006117.t1, Achjma21g032447.t1, Achjma21g032448.t1, Achjma21g032449.t1	Achjpp04g006197.t1, Achjpp04g006198.t1, Achjpp21g033018.t1, Achjpp21g033019.t1, Achjpp21g033020.t1	Achjpa04g006239.t1, Achjpa04g006240.t1, Achjpa21g033009.t1, Achjpa21g033010.t1, Achjpa21g033011.t1	Achzpp04g006213.t1, Achzpp04g006214.t1, Achzpp21g033000.t1, Achzpp21g033001.t1, Achzpp21g033002.t1	Achzpa04g006228.t1, Achzpa04g006229.t1, Achzpa21g032820.t1, Achzpa21g032821.t1, Achzpa21g032822.t1
Core	OG0000205	Achbyp08g011747.t1, Achbyp09g013432.t1, Achbyp25g039137.t1, Achbyp25g039676.t1, Achbyp26g040364.t1	Achbya08g011886.t1, Achbya09g013617.t1, Achbya25g039669.t1, Achbya25g040209.t1, Achbya26g040884.t1	Achv4p08g011631.t1, Achv4p09g013313.t1, Achv4p25g039038.t1, Achv4p25g039549.t1, Achv4p26g040225.t1	Achv4a08g011531.t1, Achv4a09g013245.t1, Achv4a25g038644.t1, Achv4a25g039168.t1, Achv4a26g039821.t1	Achhop08g011286.t1, Achhop09g012927.t1, Achhop25g037677.t1, Achhop25g038176.t1, Achhop26g038835.t1	Achhoa08g011788.t1, Achhoa09g013460.t1, Achhoa25g039265.t1, Achhoa25g039793.t1, Achhoa26g040503.t1	Achhyp08g011627.t1, Achhyp09g013344.t1, Achhyp25g039029.t1, Achhyp25g039542.t1, Achhyp26g040238.t1	Achhya08g011437.t1, Achhya09g013062.t1, Achhya25g038311.t1, Achhya25g038824.t1, Achhya26g039477.t1	Achjmp08g011560.t1, Achjmp09g013218.t1, Achjmp25g038699.t1, Achjmp25g039223.t1, Achjmp26g039898.t1	Achjma08g011417.t1, Achjma09g013077.t1, Achjma25g038343.t1, Achjma25g038867.t1, Achjma26g039546.t1	Achjpp08g011659.t1, Achjpp09g013355.t1, Achjpp25g039314.t1, Achjpp25g039847.t1, Achjpp26g040548.t1	Achjpa08g011702.t1, Achjpa09g013385.t1, Achjpa25g038803.t1, Achjpa25g039326.t1, Achjpa26g040002.t1	Achzpp08g011636.t1, Achzpp09g013351.t1, Achzpp25g039008.t1, Achzpp25g039536.t1, Achzpp26g040222.t1	Achzpa08g011622.t1, Achzpa09g013338.t1, Achzpa25g038658.t1, Achzpa25g039187.t1, Achzpa26g039904.t1
Core	OG0000206	Achbyp11g017237.t1, Achbyp16g025175.t1, Achbyp19g030354.t1, Achbyp20g030755.t1, Achbyp23g034991.t1	Achbya11g017649.t1, Achbya16g025620.t1, Achbya19g030858.t1, Achbya20g031276.t1, Achbya23g035518.t1	Achv4p11g017088.t1, Achv4p16g025204.t1, Achv4p19g030320.t1, Achv4p20g030688.t1, Achv4p23g034902.t1	Achv4a11g017004.t1, Achv4a16g024977.t1, Achv4a19g030065.t1, Achv4a20g030429.t1, Achv4a23g034609.t1	Achhop11g016589.t1, Achhop16g024408.t1, Achhop19g029348.t1, Achhop20g029704.t1, Achhop23g033677.t1	Achhoa11g017250.t1, Achhoa16g025313.t1, Achhoa19g030497.t1, Achhoa20g030862.t1, Achhoa23g035100.t1	Achhyp11g017121.t1, Achhyp16g025221.t1, Achhyp19g030339.t1, Achhyp20g030690.t1, Achhyp23g034903.t1	Achhya11g016796.t1, Achhya16g024706.t1, Achhya19g029769.t1, Achhya20g030131.t1, Achhya23g034225.t1	Achjmp11g017000.t1, Achjmp16g025009.t1, Achjmp19g030126.t1, Achjmp20g030520.t1, Achjmp23g034633.t1	Achjma11g016784.t1, Achjma16g024661.t1, Achjma19g029794.t1, Achjma20g030159.t1, Achjma23g034261.t1	Achjpp11g017143.t1, Achjpp16g025162.t1, Achjpp19g030337.t1, Achjpp20g030700.t1, Achjpp23g034901.t1	Achjpa11g017122.t1, Achjpa16g025163.t1, Achjpa19g030291.t1, Achjpa20g030673.t1, Achjpa23g034842.t1	Achzpp11g017160.t1, Achzpp16g025202.t1, Achzpp19g030303.t1, Achzpp20g030671.t1, Achzpp23g034844.t1	Achzpa11g017046.t1, Achzpa16g025034.t1, Achzpa19g030135.t1, Achzpa20g030505.t1, Achzpa23g034628.t1
Core	OG0000207	Achbyp13g020491.t1, Achbyp13g020492.t1, Achbyp29g044882.t1, Achbyp29g044888.t1	Achbya13g020763.t1, Achbya13g020764.t1, Achbya29g045415.t1, Achbya29g045416.t1, Achbya29g045423.t1	Achv4p13g020322.t1, Achv4p13g020323.t1, Achv4p29g044629.t1, Achv4p29g044630.t1, Achv4p29g044638.t1	Achv4a13g020228.t1, Achv4a13g020229.t1, Achv4a13g020230.t1, Achv4a29g044237.t1, Achv4a29g044238.t1, Achv4a29g044246.t1	Achhop13g019696.t1, Achhop13g019697.t1, Achhop29g043130.t1, Achhop29g043131.t1, Achhop29g043137.t1	Achhoa13g020480.t1, Achhoa13g020481.t1, Achhoa13g020482.t1, Achhoa29g045032.t1, Achhoa29g045033.t1, Achhoa29g045040.t1	Achhyp13g020405.t1, Achhyp13g020406.t1, Achhyp29g044751.t1, Achhyp29g044757.t1	Achhya13g019990.t1, Achhya13g019991.t1, Achhya29g043866.t1, Achhya29g043867.t1, Achhya29g043874.t1	Achjmp13g020178.t1, Achjmp13g020179.t1, Achjmp29g044323.t1, Achjmp29g044324.t1, Achjmp29g044331.t1	Achjma13g020000.t1, Achjma13g020001.t1, Achjma13g020002.t1, Achjma29g043940.t1, Achjma29g043941.t1, Achjma29g043945.t1	Achjpp13g020330.t1, Achjpp13g020331.t1, Achjpp29g045014.t1, Achjpp29g045019.t1	Achjpa13g020364.t1, Achjpa13g020365.t1, Achjpa29g044503.t1, Achjpa29g044504.t1, Achjpa29g044510.t1	Achzpp13g020383.t1, Achzpp29g044699.t1, Achzpp29g044700.t1, Achzpp29g044709.t1	Achzpa13g020245.t1, Achzpa13g020246.t1, Achzpa13g020247.t1, Achzpa29g044306.t1, Achzpa29g044307.t1, Achzpa29g044314.t1
Core	OG0000208	Achbyp15g023188.t1, Achbyp15g023190.t1, Achbyp15g023191.t1, Achbyp15g023192.t1, Achbyp15g023193.t1	Achbya15g023586.t1, Achbya15g023588.t1, Achbya15g023589.t1, Achbya15g023590.t1, Achbya15g023591.t1	Achv4p15g023221.t1, Achv4p15g023222.t1, Achv4p15g023226.t1, Achv4p15g023227.t1, Achv4p15g023228.t1	Achv4a15g023045.t1, Achv4a15g023047.t1, Achv4a15g023048.t1, Achv4a15g023049.t1, Achv4a15g023050.t1	Achhop15g022487.t1, Achhop15g022489.t1, Achhop15g022491.t1, Achhop15g022492.t1, Achhop15g022493.t1, Achhop15g022494.t1	Achhoa15g023349.t1, Achhoa15g023350.t1, Achhoa15g023352.t1, Achhoa15g023353.t1, Achhoa15g023354.t1, Achhoa15g023355.t1	Achhyp15g023219.t1, Achhyp15g023220.t1, Achhyp15g023224.t1, Achhyp15g023225.t1, Achhyp15g023226.t1	Achhya15g022784.t1, Achhya15g022786.t1, Achhya15g022789.t1, Achhya15g022790.t1, Achhya15g022791.t1	Achjmp15g023025.t1, Achjmp15g023027.t1, Achjmp15g023029.t1	Achjma15g022809.t1, Achjma15g022812.t1, Achjma15g022814.t1, Achjma15g022815.t1, Achjma15g022816.t1, Achjma15g022817.t1	Achjpp15g023178.t1, Achjpp15g023180.t1, Achjpp15g023181.t1, Achjpp15g023182.t1, Achjpp15g023183.t1	Achjpa15g023197.t1, Achjpa15g023199.t1, Achjpa15g023200.t1, Achjpa15g023201.t1, Achjpa15g023202.t1	Achzpp15g023193.t1, Achzpp15g023194.t1, Achzpp15g023198.t1, Achzpp15g023199.t1, Achzpp15g023200.t1	Achzpa15g023087.t1, Achzpa15g023089.t1, Achzpa15g023090.t1, Achzpa15g023091.t1
Core	OG0000209	Achbyp20g030866.t1, Achbyp25g039229.t1, Achbyp25g039232.t1, Achbyp25g039624.t1, Achbyp26g040307.t1	Achbya20g031387.t1, Achbya25g039756.t1, Achbya25g039759.t1, Achbya25g040156.t1, Achbya26g040828.t1	Achv4p20g030802.t1, Achv4p25g039120.t1, Achv4p25g039123.t1, Achv4p25g039495.t1, Achv4p26g040167.t1	Achv4a20g030541.t1, Achv4a25g038727.t1, Achv4a25g038729.t1, Achv4a25g039115.t1, Achv4a26g039768.t1	Achhop20g029819.t1, Achhop25g037757.t1, Achhop25g037759.t1, Achhop25g038131.t1, Achhop26g038784.t1	Achhoa20g030970.t1, Achhoa25g039346.t1, Achhoa25g039348.t1, Achhoa25g039741.t1, Achhoa26g040449.t1	Achhyp20g030804.t1, Achhyp25g039108.t1, Achhyp25g039111.t1, Achhyp25g039487.t1, Achhyp26g040057.t1	Achhya20g030250.t1, Achhya25g038392.t1, Achhya25g038396.t1, Achhya25g038776.t1, Achhya26g039425.t1	Achjmp20g030636.t1, Achjmp25g038781.t1, Achjmp25g038784.t1, Achjmp25g039170.t1, Achjmp26g039846.t1	Achjma20g030269.t1, Achjma25g038429.t1, Achjma25g038432.t1, Achjma25g038818.t1, Achjma26g039491.t1	Achjpp20g030816.t1, Achjpp25g039401.t1, Achjpp25g039404.t1, Achjpp25g039795.t1, Achjpp26g040495.t1	Achjpa20g030783.t1, Achjpa25g038893.t1, Achjpa25g038895.t1, Achjpa25g039274.t1, Achjpa26g039950.t1	Achzpp20g030778.t1, Achzpp25g039096.t1, Achzpp25g039098.t1, Achzpp25g039484.t1, Achzpp26g040162.t1	Achzpa20g030614.t1, Achzpa25g038742.t1, Achzpa25g038744.t1, Achzpa25g039134.t1, Achzpa26g039849.t1
Core	OG0000210	Achbyp01g000196.t1, Achbyp05g007908.t1, Achbyp05g007912.t1, Achbyp21g032132.t1, Achbyp21g032133.t1	Achbya01g000208.t1, Achbya05g007894.t1, Achbya05g007898.t1, Achbya21g032675.t1, Achbya21g032676.t1	Achv4p01g000190.t1, Achv4p05g007804.t1, Achv4p05g007811.t1, Achv4p21g032093.t1, Achv4p21g032094.t1	Achv4a01g000193.t1, Achv4a05g007745.t1, Achv4a05g007749.t1, Achv4a21g031792.t1, Achv4a21g031793.t1	Achhop01g000189.t1, Achhop05g007592.t1, Achhop05g007598.t1, Achhop21g031058.t1, Achhop21g031059.t1	Achhoa01g000198.t1, Achhoa05g007938.t1, Achhoa05g007944.t1, Achhoa21g032262.t1, Achhoa21g032263.t1	Achhyp01g000200.t1, Achhyp05g007761.t1, Achhyp05g007766.t1, Achhyp21g032071.t1, Achhyp21g032072.t1	Achhya01g000195.t1, Achhya05g007637.t1, Achhya05g007642.t1, Achhya21g031501.t1, Achhya21g031502.t1	Achjmp01g000190.t1, Achjmp05g007754.t1, Achjmp05g007762.t1, Achjmp21g031927.t1, Achjmp21g031928.t1	Achjma01g000191.t1, Achjma05g007686.t1, Achjma05g007691.t1, Achjma21g031515.t1, Achjma21g031516.t1	Achjpp01g000195.t1, Achjpp05g007786.t1, Achjpp05g007792.t1, Achjpp21g032065.t1, Achjpp21g032066.t1	Achjpa01g000191.t1, Achjpa05g007825.t1, Achjpa05g007830.t1, Achjpa21g032043.t1, Achjpa21g032044.t1	Achzpp01g000192.t1, Achzpp05g007778.t1, Achzpp05g007783.t1, Achzpp21g032032.t1, Achzpp21g032033.t1	Achzpa01g000194.t1, Achzpa05g007790.t1, Achzpa05g007795.t1, Achzpa21g031866.t1
Core	OG0000211	Achbyp01g000235.t1, Achbyp04g006460.t1, Achbyp05g008004.t1, Achbyp09g014697.t1, Achbyp14g021002.t1, Achbyp21g032053.t1	Achbya01g000245.t1, Achbya04g006446.t1, Achbya05g007986.t1, Achbya09g014879.t1, Achbya21g032588.t1	Achv4p01g000227.t1, Achv4p05g007902.t1, Achv4p09g014460.t1, Achv4p21g032012.t1	Achv4a01g000229.t1, Achv4a05g007834.t1, Achv4a09g014372.t1, Achv4a21g031712.t1	Achhop01g000223.t1, Achhop04g006207.t1, Achhop05g007678.t1, Achhop21g030968.t1	Achhoa01g000234.t1, Achhoa04g006476.t1, Achhoa05g008023.t1, Achhoa09g014632.t1, Achhoa21g032167.t1, Achhoa21g033402.t1	Achhyp01g000234.t1, Achhyp05g007858.t1, Achhyp09g014481.t1, Achhyp21g031992.t1, Achhyp21g033227.t1	Achhya01g000231.t1, Achhya04g006304.t1, Achhya05g007728.t1, Achhya14g020497.t1, Achhya21g031415.t1	Achjmp01g000226.t1, Achjmp04g006322.t1, Achjmp05g007848.t1, Achjmp09g014367.t1, Achjmp21g031852.t1, Achjmp21g033011.t1	Achjma01g000228.t1, Achjma04g006279.t1, Achjma05g007778.t1, Achjma09g014218.t1, Achjma21g031455.t1	Achjpp04g006367.t1, Achjpp05g007878.t1, Achjpp09g014533.t1, Achjpp14g020846.t1, Achjpp21g031985.t1	Achjpa01g000226.t1, Achjpa04g006403.t1, Achjpa05g007915.t1, Achjpa09g014550.t1, Achjpa21g031960.t1	Achzpp01g000227.t1, Achzpp05g007863.t1, Achzpp14g020867.t1, Achzpp21g031945.t1	Achzpa01g000231.t1, Achzpa04g006393.t1, Achzpa05g007886.t1, Achzpa09g014464.t1, Achzpa21g031774.t1
Core	OG0000213	Achbyp04g006466.t1, Achbyp21g033289.t1, Achbyp21g033290.t1, Achbyp21g033291.t1, Achbyp21g033292.t1, Achbyp21g033293.t1	Achbya21g033840.t1, Achbya21g033841.t1, Achbya21g033843.t1, Achbya21g033844.t1, Achbya21g033845.t1	Achv4p21g033220.t1, Achv4p21g033221.t1, Achv4p21g033222.t1, Achv4p21g033223.t1, Achv4p21g033224.t1	Achv4a21g032926.t1, Achv4a21g032927.t1, Achv4a21g032928.t1	Achhop04g006212.t1, Achhop21g032144.t1, Achhop21g032145.t1, Achhop21g032146.t1, Achhop21g032147.t1, Achhop21g032148.t1	Achhoa21g033409.t1, Achhoa21g033410.t1, Achhoa21g033411.t1, Achhoa21g033412.t1, Achhoa21g033413.t1	Achhyp21g033234.t1, Achhyp21g033235.t1, Achhyp21g033236.t1	Achhya04g006310.t1, Achhya21g032591.t1, Achhya21g032592.t1, Achhya21g032593.t1, Achhya21g032594.t1, Achhya21g032595.t1	Achjmp21g033018.t1, Achjmp21g033019.t1, Achjmp21g033020.t1, Achjmp21g033021.t1	Achjma21g032631.t1, Achjma21g032632.t1, Achjma21g032633.t1, Achjma21g032634.t1, Achjma21g032635.t1	Achjpp04g006373.t1, Achjpp21g033204.t1, Achjpp21g033205.t1, Achjpp21g033206.t1, Achjpp21g033207.t1, Achjpp21g033208.t1	Achjpa21g033186.t1, Achjpa21g033187.t1, Achjpa21g033188.t1, Achjpa21g033189.t1, Achjpa21g033190.t1	Achzpp21g033184.t1, Achzpp21g033185.t1, Achzpp21g033186.t1, Achzpp21g033187.t1, Achzpp21g033188.t1	Achzpa21g033003.t1, Achzpa21g033004.t1, Achzpa21g033005.t1, Achzpa21g033006.t1, Achzpa21g033007.t1
Core	OG0000215	Achbyp11g017109.t1, Achbyp11g017110.t1, Achbyp11g017111.t1, Achbyp11g017112.t1, Achbyp16g025060.t1	Achbya11g017526.t1, Achbya11g017527.t1, Achbya11g017528.t1, Achbya16g025509.t1	Achv4p11g016955.t1, Achv4p11g016956.t1, Achv4p11g016957.t1, Achv4p11g016959.t1, Achv4p16g025090.t1	Achv4a11g016874.t1, Achv4a11g016875.t1, Achv4a11g016876.t1, Achv4a11g016877.t1, Achv4a11g016878.t1	Achhop11g016467.t1, Achhop11g016468.t1, Achhop11g016469.t1, Achhop11g016470.t1, Achhop16g024308.t1	Achhoa11g017123.t1, Achhoa11g017124.t1, Achhoa11g017125.t1, Achhoa16g025202.t1	Achhyp11g016995.t1, Achhyp11g016996.t1, Achhyp11g016997.t1, Achhyp11g016998.t1, Achhyp11g016999.t1	Achhya11g016667.t1, Achhya11g016668.t1, Achhya11g016669.t1, Achhya11g016670.t1, Achhya11g016671.t1	Achjmp11g016872.t1, Achjmp11g016873.t1, Achjmp11g016874.t1, Achjmp11g016875.t1, Achjmp11g016876.t1, Achjmp16g024896.t1	Achjma11g016660.t1, Achjma11g016661.t1, Achjma11g016662.t1, Achjma11g016663.t1, Achjma11g016664.t1	Achjpp11g017019.t1, Achjpp11g017020.t1, Achjpp11g017021.t1, Achjpp16g025048.t1	Achjpa11g016989.t1, Achjpa11g016990.t1, Achjpa11g016991.t1, Achjpa11g016992.t1, Achjpa16g025048.t1	Achzpp11g017031.t1, Achzpp11g017032.t1, Achzpp11g017033.t1, Achzpp11g017034.t1, Achzpp11g017035.t1, Achzpp16g025086.t1	Achzpa11g016921.t1, Achzpa11g016923.t1, Achzpa11g016924.t1, Achzpa11g016925.t1, Achzpa16g024919.t1
Core	OG0000216	Achbyp13g019323.t1, Achbyp13g019324.t1, Achbyp23g036006.t1, Achbyp26g041438.t1, Achbyp28g044556.t1	Achbya13g019779.t1, Achbya13g019780.t1, Achbya23g036556.t1, Achbya28g045070.t1	Achv4p13g019191.t1, Achv4p13g019192.t1, Achv4p23g035923.t1, Achv4p26g041308.t1, Achv4p28g044317.t1	Achv4a13g019089.t1, Achv4a13g019090.t1, Achv4a23g035611.t1, Achv4a26g040883.t1, Achv4a28g043914.t1	Achhop13g018571.t1, Achhop13g018572.t1, Achhop23g034684.t1, Achhop26g039888.t1, Achhop28g042819.t1	Achhoa13g019330.t1, Achhoa13g019331.t1, Achhoa23g036120.t1, Achhoa26g041567.t1, Achhoa28g044701.t1	Achhyp13g019263.t1, Achhyp13g019264.t1, Achhyp23g035887.t1, Achhyp26g041314.t1, Achhyp28g044410.t1	Achhya13g018869.t1, Achhya13g018870.t1, Achhya23g035243.t1, Achhya26g040519.t1, Achhya28g043549.t1	Achjmp13g019101.t1, Achjmp13g019102.t1, Achjmp23g035647.t1, Achjmp26g040959.t1, Achjmp28g043973.t1	Achjma13g018853.t1, Achjma13g018855.t1, Achjma23g035285.t1, Achjma26g040600.t1, Achjma28g043620.t1	Achjpp13g019218.t1, Achjpp13g019219.t1, Achjpp23g035915.t1, Achjpp26g041631.t1, Achjpp28g044687.t1	Achjpa13g019224.t1, Achjpa13g019225.t1, Achjpa23g035869.t1, Achjpa26g041076.t1, Achjpa28g044161.t1	Achzpp13g019242.t1, Achzpp13g019243.t1, Achzpp23g035853.t1, Achzpp26g041285.t1, Achzpp28g044380.t1	Achzpa13g019119.t1, Achzpa13g019120.t1, Achzpa23g035633.t1, Achzpa26g040986.t1, Achzpa28g043993.t1
Core	OG0000218	Achbyp04g005637.t1, Achbyp04g006252.t1, Achbyp10g016017.t1, Achbyp11g016379.t1, Achbyp21g033051.t1, Achbyp21g033053.t1	Achbya04g005628.t1, Achbya04g006243.t1, Achbya10g016357.t1, Achbya11g016768.t1, Achbya21g033613.t1, Achbya21g033615.t1	Achv4p04g005567.t1, Achv4p04g006201.t1, Achv4p10g015873.t1, Achv4p11g016226.t1, Achv4p21g033004.t1, Achv4p21g033006.t1	Achv4a04g005515.t1, Achv4a04g006135.t1, Achv4a10g015800.t1, Achv4a11g016155.t1, Achv4a21g032697.t1	Achhop04g005390.t1, Achhop04g006008.t1, Achhop10g015432.t1, Achhop11g015775.t1, Achhop21g031922.t1, Achhop21g031924.t1	Achhoa04g005636.t1, Achhoa21g033189.t1	Achhyp04g005498.t1, Achhyp04g006124.t1, Achhyp10g015936.t1, Achhyp11g016289.t1, Achhyp21g033010.t1	Achhya04g005489.t1, Achhya10g015607.t1, Achhya11g015957.t1, Achhya21g032371.t1	Achjmp04g005490.t1, Achjmp04g006115.t1, Achjmp10g015801.t1, Achjmp11g016171.t1, Achjmp21g032796.t1	Achjma04g005472.t1, Achjma04g006079.t1, Achjma10g015589.t1, Achjma11g015931.t1, Achjma21g032406.t1	Achjpp04g005547.t1, Achjpp04g006157.t1, Achjpp10g015955.t1, Achjpp11g016304.t1, Achjpp21g032972.t1	Achjpa04g005595.t1, Achjpa04g006205.t1, Achjpa10g015929.t1, Achjpa11g016281.t1, Achjpa21g032971.t1, Achjpa21g032972.t1	Achzpp04g005557.t1, Achzpp04g006179.t1, Achzpp10g015937.t1, Achzpp11g016298.t1, Achzpp21g032963.t1, Achzpp21g032965.t1	Achzpa04g005577.t1
Core	OG0000219	Achbyp06g008334.t1, Achbyp16g024696.t1, Achbyp19g030084.t1, Achbyp23g035289.t1, Achbyp29g045057.t1	Achbya06g008327.t1, Achbya16g025154.t1, Achbya19g030582.t1, Achbya23g035824.t1, Achbya29g045583.t1	Achv4p06g008254.t1, Achv4p16g024735.t1, Achv4p19g030042.t1, Achv4p23g035198.t1, Achv4p29g044796.t1	Achv4a06g008177.t1, Achv4a16g024517.t1, Achv4a19g029792.t1, Achv4a23g034905.t1, Achv4a29g044393.t1	Achhop06g008003.t1, Achhop16g023967.t1, Achhop19g029071.t1, Achhop23g033955.t1, Achhop29g043281.t1	Achhoa06g008376.t1, Achhoa16g024853.t1, Achhoa19g030228.t1, Achhoa23g035407.t1, Achhoa29g045186.t1	Achhyp06g008197.t1, Achhyp16g024756.t1, Achhyp19g030065.t1, Achhyp23g035185.t1, Achhyp29g044904.t1	Achhya06g008063.t1, Achhya16g024254.t1, Achhya19g029489.t1, Achhya23g034523.t1	Achjmp06g008192.t1, Achjmp16g024537.t1, Achjmp19g029864.t1, Achjmp23g034923.t1, Achjmp29g044469.t1	Achjma06g008111.t1, Achjma16g024199.t1, Achjma19g029512.t1, Achjma23g034554.t1, Achjma29g044090.t1	Achjpp06g008215.t1, Achjpp16g024687.t1, Achjpp19g030063.t1, Achjpp23g035198.t1, Achjpp29g045188.t1	Achjpa06g008245.t1, Achjpa16g024692.t1, Achjpa19g030010.t1, Achjpa23g035148.t1, Achjpa29g044662.t1	Achzpp06g008202.t1, Achzpp16g024730.t1, Achzpp19g030040.t1, Achzpp23g035128.t1, Achzpp29g044853.t1	Achzpa16g024569.t1, Achzpa19g029858.t1, Achzpa23g034927.t1, Achzpa29g044467.t1
Core	OG0000220	Achbyp06g008716.t1, Achbyp18g027076.t1, Achbyp19g029239.t1, Achbyp22g033688.t1, Achbyp24g037292.t1	Achbya06g008741.t1, Achbya18g027573.t1, Achbya19g029745.t1, Achbya22g034225.t1, Achbya24g037888.t1	Achv4p06g008628.t1, Achv4p18g027073.t1, Achv4p19g029183.t1, Achv4p19g029184.t1, Achv4p22g033639.t1, Achv4p24g037249.t1	Achv4a06g008571.t1, Achv4a18g026793.t1, Achv4a19g028950.t1, Achv4a22g033329.t1, Achv4a24g036878.t1	Achhop06g008375.t1, Achhop18g026228.t1, Achhop19g028250.t1, Achhop22g032537.t1, Achhop24g035976.t1	Achhoa06g008770.t1, Achhoa18g027204.t1, Achhoa19g029387.t1, Achhoa22g033815.t1, Achhoa24g037448.t1	Achhyp06g008601.t1, Achhyp18g027071.t1, Achhyp22g033644.t1, Achhyp24g037203.t1	Achhya06g008452.t1, Achhya18g026535.t1, Achhya19g028656.t1, Achhya22g032979.t1, Achhya24g036555.t1	Achjmp06g008587.t1, Achjmp18g026865.t1, Achjmp19g029020.t1, Achjmp22g033390.t1, Achjmp24g036928.t1	Achjma06g008458.t1, Achjma18g026527.t1, Achjma22g033037.t1, Achjma24g036567.t1	Achjpp06g008604.t1, Achjpp18g027042.t1, Achjpp19g029216.t1, Achjpp22g033614.t1, Achjpp24g037224.t1	Achjpa06g008642.t1, Achjpa18g027054.t1, Achjpa19g029169.t1, Achjpa22g033567.t1, Achjpa24g037201.t1	Achzpp06g008602.t1, Achzpp18g027040.t1, Achzpp22g033594.t1, Achzpp24g037197.t1	Achzpa06g008599.t1, Achzpa18g026865.t1, Achzpa19g029000.t1, Achzpa22g033389.t1, Achzpa24g036920.t1
Core	OG0000222	Achbyp17g025946.t1, Achbyp18g027326.t1, Achbyp22g033920.t1, Achbyp23g035758.t1, Achbyp29g045780.t1	Achbya17g026371.t1, Achbya18g027821.t1, Achbya22g034453.t1, Achbya23g036303.t1, Achbya29g046349.t1	Achv4p17g025953.t1, Achv4p18g027338.t1, Achv4p22g033867.t1, Achv4p23g035674.t1, Achv4p29g045537.t1	Achv4a17g025686.t1, Achv4a18g027050.t1, Achv4a22g033566.t1, Achv4a23g035365.t1, Achv4a29g045156.t1	Achhop17g025143.t1, Achhop18g026468.t1, Achhop22g032769.t1, Achhop23g034436.t1, Achhop29g044055.t1	Achhoa17g026053.t1, Achhoa18g027456.t1, Achhoa22g034046.t1, Achhoa23g035873.t1, Achhoa29g045949.t1	Achhyp17g025950.t1, Achhyp18g027330.t1, Achhyp22g033875.t1, Achhyp23g035650.t1, Achhyp29g045699.t1	Achhya17g025426.t1, Achhya18g026802.t1, Achhya23g034992.t1, Achhya29g044735.t1	Achjmp17g025730.t1, Achjmp18g027123.t1, Achjmp22g033619.t1, Achjmp23g035401.t1, Achjmp29g045196.t1	Achjma17g025389.t1, Achjma18g026776.t1, Achjma22g033271.t1, Achjma23g035033.t1, Achjma29g044824.t1	Achjpp17g025917.t1, Achjpp22g033846.t1, Achjpp23g035666.t1, Achjpp29g045957.t1	Achjpa17g025906.t1, Achjpa18g027302.t1, Achjpa22g033795.t1, Achjpa23g035620.t1, Achjpa29g045382.t1	Achzpp17g025934.t1, Achzpp18g027291.t1, Achzpp22g033827.t1, Achzpp23g035606.t1, Achzpp29g045601.t1	Achzpa17g025770.t1, Achzpa18g027114.t1, Achzpa22g033608.t1, Achzpa23g035387.t1, Achzpa29g045209.t1
Core	OG0000223	Achbyp21g032090.t1, Achbyp21g032091.t1, Achbyp21g032093.t1, Achbyp25g039221.t1	Achbya21g032630.t1, Achbya21g032631.t1, Achbya25g039749.t1, Achbya25g039751.t1	Achv4p21g032045.t1, Achv4p21g032047.t1, Achv4p21g032048.t1, Achv4p21g032049.t1, Achv4p25g039112.t1	Achv4a21g031749.t1, Achv4a21g031751.t1, Achv4a21g031752.t1, Achv4a21g031753.t1, Achv4a25g038717.t1	Achhop21g031004.t1, Achhop21g031005.t1, Achhop21g031006.t1, Achhop25g037750.t1	Achhoa21g032206.t1, Achhoa21g032207.t1, Achhoa21g032208.t1, Achhoa21g032210.t1, Achhoa21g032211.t1, Achhoa21g032217.t1, Achhoa21g032218.t1, Achhoa25g039339.t1, Achhoa25g039341.t1	Achhyp21g032022.t1, Achhyp21g032023.t1, Achhyp21g032024.t1, Achhyp21g032025.t1, Achhyp21g032026.t1, Achhyp25g039100.t1, Achhyp25g039102.t1	Achhya21g031450.t1, Achhya21g031453.t1, Achhya21g031454.t1, Achhya21g031455.t1, Achhya25g038385.t1, Achhya25g038387.t1	Achjmp25g038772.t1, Achjmp25g038775.t1	Achjma21g031416.t1, Achjma21g031417.t1, Achjma25g038418.t1, Achjma25g038421.t1	Achjpp21g032023.t1, Achjpp21g032024.t1, Achjpp25g039393.t1, Achjpp25g039395.t1	Achjpa21g031996.t1, Achjpa21g031997.t1, Achjpa21g032000.t1, Achjpa25g038885.t1	Achzpp21g031984.t1, Achzpp21g031985.t1, Achzpp21g031987.t1, Achzpp21g031988.t1, Achzpp21g031989.t1, Achzpp25g039089.t1, Achzpp25g039091.t1	Achzpa21g031816.t1, Achzpa21g031817.t1, Achzpa25g038731.t1
Core	OG0000224	Achbyp04g005588.t1, Achbyp08g011319.t1, Achbyp16g024198.t1, Achbyp18g027961.t1, Achbyp25g038659.t1	Achbya10g015748.t1, Achbya18g028441.t1, Achbya24g038190.t1, Achbya27g042654.t1	Achv4p14g021273.t1, Achv4p18g028495.t1, Achv4p25g038581.t1, Achv4p27g041785.t1, Achv4p27g041937.t1	Achv4a01g000681.t1, Achv4a04g005472.t1, Achv4a10g015187.t1, Achv4a16g023834.t1, Achv4a18g027694.t1, Achv4a24g037248.t1, Achv4a27g041303.t1	Achhop04g005347.t1, Achhop18g026978.t1, Achhop18g027054.t1, Achhop21g031012.t1, Achhop27g040503.t1	Achhoa10g015115.t1, Achhoa18g028014.t1, Achhoa18g028110.t1	Achhyp01g000464.t1, Achhyp04g005450.t1, Achhyp18g027976.t1	Achhya18g027408.t1, Achhya26g039081.t1	Achjmp06g008505.t1, Achjmp14g021393.t1, Achjmp17g026142.t1, Achjmp18g027736.t1, Achjmp25g038239.t1	Achjma04g005426.t1, Achjma08g010995.t1, Achjma10g014713.t1, Achjma11g016283.t1, Achjma16g023487.t1, Achjma16g023695.t1, Achjma17g025689.t1, Achjma17g025811.t1, Achjma18g027324.t1, Achjma18g027406.t1, Achjma18g027935.t1, Achjma27g040750.t1, Achjma27g040942.t1, Achjma27g041279.t1	Achjpp02g002702.t1, Achjpp04g005505.t1, Achjpp08g011222.t1, Achjpp16g024194.t1, Achjpp18g027924.t1, Achjpp25g038850.t1	Achjpa18g027911.t1, Achjpa27g041788.t1	Achzpp11g016658.t1, Achzpp18g027825.t1, Achzpp18g027911.t1	Achzpa04g005531.t1, Achzpa16g024085.t1, Achzpa18g027739.t1
Core	OG0000225	Achbyp04g006080.t1, Achbyp10g015907.t1, Achbyp11g016490.t1, Achbyp21g032872.t1	Achbya04g006075.t1, Achbya10g016243.t1, Achbya11g016881.t1, Achbya21g033428.t1	Achv4p04g006022.t1, Achv4p10g015769.t1, Achv4p11g016332.t1, Achv4p21g032816.t1	Achv4a04g005956.t1, Achv4a10g015688.t1, Achv4a11g016258.t1, Achv4a21g032517.t1	Achhop04g005835.t1, Achhop10g015327.t1, Achhop10g015328.t1, Achhop11g015884.t1, Achhop21g031745.t1, Achhop21g031747.t1	Achhoa04g006080.t1, Achhoa10g015929.t1, Achhoa10g015930.t1, Achhoa11g016504.t1, Achhoa21g033004.t1	Achhyp04g005943.t1, Achhyp04g005944.t1, Achhyp10g015827.t1, Achhyp10g015828.t1, Achhyp11g016391.t1, Achhyp21g032823.t1, Achhyp21g032824.t1	Achhya04g005927.t1, Achhya10g015500.t1, Achhya10g015501.t1, Achhya11g016067.t1, Achhya21g032187.t1	Achjmp04g005937.t1, Achjmp04g005938.t1, Achjmp10g015697.t1, Achjmp10g015698.t1, Achjmp11g016284.t1, Achjmp11g016285.t1, Achjmp21g032615.t1	Achjma04g005904.t1, Achjma10g015490.t1, Achjma11g016043.t1, Achjma21g032224.t1, Achjma21g032225.t1	Achjpp04g005989.t1, Achjpp10g015851.t1, Achjpp11g016419.t1, Achjpp21g032798.t1	Achjpa04g006032.t1, Achjpa10g015820.t1, Achjpa11g016390.t1, Achjpa21g032790.t1	Achzpp04g006006.t1, Achzpp10g015832.t1, Achzpp11g016406.t1, Achzpp21g032781.t1	Achzpa04g006010.t1, Achzpa10g015768.t1, Achzpa11g016327.t1, Achzpa21g032600.t1
Core	OG0000226	Achbyp07g010127.t1, Achbyp07g010128.t1, Achbyp07g010130.t1, Achbyp07g010131.t1	Achbya07g010208.t1, Achbya07g010209.t1, Achbya07g010210.t1, Achbya07g010211.t1, Achbya07g010212.t1, Achbya07g010213.t1	Achv4p07g009991.t1, Achv4p07g009992.t1, Achv4p07g009994.t1, Achv4p07g009995.t1	Achv4a07g009955.t1, Achv4a07g009956.t1, Achv4a07g009958.t1, Achv4a07g009959.t1	Achhop07g009723.t1, Achhop07g009724.t1, Achhop07g009725.t1, Achhop07g009726.t1, Achhop07g009727.t1, Achhop07g009728.t1	Achhoa07g010184.t1, Achhoa07g010185.t1, Achhoa07g010186.t1, Achhoa07g010187.t1, Achhoa07g010188.t1	Achhyp07g009998.t1, Achhyp07g009999.t1, Achhyp07g010002.t1, Achhyp07g010003.t1	Achhya07g009810.t1, Achhya07g009811.t1, Achhya07g009813.t1, Achhya07g009814.t1	Achjmp07g009957.t1, Achjmp07g009958.t1, Achjmp07g009960.t1, Achjmp07g009961.t1	Achjma07g009827.t1, Achjma07g009828.t1, Achjma07g009830.t1, Achjma07g009831.t1	Achjpp07g010023.t1, Achjpp07g010024.t1, Achjpp07g010026.t1, Achjpp07g010027.t1	Achjpa07g010057.t1, Achjpa07g010058.t1, Achjpa07g010059.t1, Achjpa07g010060.t1, Achjpa07g010061.t1	Achzpp07g009588.t1, Achzpp07g009589.t1, Achzpp07g009590.t1, Achzpp07g009591.t1, Achzpp07g010019.t1, Achzpp07g010020.t1, Achzpp07g010021.t1, Achzpp07g010022.t1, Achzpp07g010023.t1	Achzpa07g010007.t1, Achzpa07g010008.t1, Achzpa07g010010.t1, Achzpa07g010011.t1
Core	OG0000227	Achbyp08g011504.t1, Achbyp08g011506.t1, Achbyp08g011507.t1, Achbyp08g011510.t1, Achbyp08g011511.t1	Achbya08g011637.t1, Achbya08g011639.t1, Achbya08g011640.t1, Achbya08g011642.t1, Achbya08g011643.t1	Achv4p08g011390.t1, Achv4p08g011391.t1, Achv4p08g011393.t1, Achv4p08g011394.t1, Achv4p08g011395.t1, Achv4p08g011396.t1	Achv4a08g011286.t1, Achv4a08g011288.t1, Achv4a08g011289.t1, Achv4a08g011290.t1	Achhop08g011051.t1, Achhop08g011052.t1	Achhoa08g011538.t1, Achhoa08g011540.t1, Achhoa08g011541.t1, Achhoa08g011543.t1, Achhoa08g011544.t1	Achhyp08g011383.t1, Achhyp08g011385.t1, Achhyp08g011387.t1, Achhyp08g011388.t1, Achhyp08g011389.t1	Achhya08g011203.t1, Achhya08g011204.t1, Achhya08g011206.t1, Achhya08g011207.t1, Achhya08g011208.t1, Achhya08g011209.t1	Achjmp08g011316.t1, Achjmp08g011318.t1, Achjmp08g011319.t1, Achjmp08g011320.t1, Achjmp08g011321.t1	Achjma08g011180.t1, Achjma08g011181.t1, Achjma08g011183.t1, Achjma08g011185.t1	Achjpp08g011410.t1, Achjpp08g011412.t1, Achjpp08g011413.t1, Achjpp08g011415.t1, Achjpp08g011416.t1	Achjpa08g011458.t1, Achjpa08g011460.t1, Achjpa08g011461.t1, Achjpa08g011463.t1, Achjpa08g011464.t1	Achzpp08g011392.t1, Achzpp08g011394.t1, Achzpp08g011395.t1, Achzpp08g011396.t1, Achzpp08g011397.t1	Achzpa08g011369.t1, Achzpa08g011370.t1, Achzpa08g011371.t1, Achzpa08g011373.t1, Achzpa08g011374.t1
Core	OG0000228	Achbyp09g013593.t1, Achbyp09g013594.t1, Achbyp09g013595.t1, Achbyp09g013596.t1, Achbyp09g013597.t1	Achbya09g013775.t1, Achbya09g013776.t1, Achbya09g013777.t1, Achbya09g013780.t1	Achv4p09g013468.t1, Achv4p09g013469.t1, Achv4p09g013470.t1, Achv4p09g013471.t1, Achv4p09g013472.t1	Achv4a09g013402.t1, Achv4a09g013403.t1, Achv4a09g013404.t1, Achv4a09g013405.t1, Achv4a09g013406.t1	Achhop09g013084.t1, Achhop09g013085.t1, Achhop09g013086.t1, Achhop09g013087.t1, Achhop09g013088.t1	Achhoa09g013618.t1, Achhoa09g013619.t1, Achhoa09g013620.t1, Achhoa09g013621.t1, Achhoa09g013622.t1	Achhyp09g013497.t1, Achhyp09g013498.t1, Achhyp09g013499.t1, Achhyp09g013500.t1, Achhyp09g013501.t1	Achhya09g013216.t1, Achhya09g013217.t1, Achhya09g013218.t1, Achhya09g013219.t1, Achhya09g013220.t1	Achjmp09g013376.t1, Achjmp09g013377.t1, Achjmp09g013378.t1, Achjmp09g013379.t1, Achjmp09g013380.t1	Achjma09g013238.t1, Achjma09g013239.t1, Achjma09g013240.t1, Achjma09g013241.t1, Achjma09g013242.t1	Achjpp09g013509.t1, Achjpp09g013510.t1, Achjpp09g013511.t1, Achjpp09g013514.t1	Achjpa09g013547.t1, Achjpa09g013548.t1, Achjpa09g013549.t1, Achjpa09g013550.t1, Achjpa09g013551.t1	Achzpp09g013511.t1, Achzpp09g013512.t1, Achzpp09g013513.t1, Achzpp09g013516.t1	Achzpa09g013495.t1, Achzpa09g013496.t1, Achzpa09g013497.t1, Achzpa09g013498.t1, Achzpa09g013499.t1
Core	OG0000229	Achbyp05g006778.t1, Achbyp27g042449.t1, Achbyp27g042450.t1, Achbyp27g042452.t1	Achbya05g006759.t1, Achbya27g042945.t1, Achbya27g042946.t1, Achbya27g042948.t1	Achv4p05g006711.t1, Achv4p27g042222.t1, Achv4p27g042223.t1, Achv4p27g042224.t1, Achv4p27g042225.t1, Achv4p27g042227.t1	Achv4a27g041832.t1, Achv4a27g041833.t1, Achv4a27g041834.t1, Achv4a27g041835.t1, Achv4a27g041837.t1	Achhop05g006511.t1, Achhop27g040774.t1, Achhop27g040775.t1, Achhop27g040776.t1, Achhop27g040777.t1	Achhoa05g006803.t1, Achhoa27g042606.t1, Achhoa27g042607.t1, Achhoa27g042608.t1, Achhoa27g042609.t1, Achhoa27g042611.t1	Achhyp05g006641.t1, Achhyp27g042305.t1, Achhyp27g042306.t1, Achhyp27g042307.t1, Achhyp27g042308.t1, Achhyp27g042310.t1	Achhya27g041450.t1, Achhya27g041451.t1, Achhya27g041452.t1, Achhya27g041453.t1, Achhya27g041455.t1	Achjmp05g006643.t1, Achjmp27g041908.t1, Achjmp27g041909.t1, Achjmp27g041911.t1	Achjma05g006596.t1, Achjma27g041565.t1, Achjma27g041566.t1, Achjma27g041568.t1	Achjpp05g006678.t1, Achjpp27g042603.t1, Achjpp27g042604.t1, Achjpp27g042606.t1	Achjpa05g006715.t1, Achjpa27g042057.t1, Achjpa27g042058.t1	Achzpp05g006668.t1, Achzpp27g042301.t1, Achzpp27g042302.t1, Achzpp27g042304.t1	Achzpa05g006685.t1, Achzpa27g041911.t1, Achzpa27g041912.t1, Achzpa27g041913.t1, Achzpa27g041914.t1, Achzpa27g041916.t1
Core	OG0000230	Achbyp01g000502.t1, Achbyp09g013929.t1, Achbyp09g013930.t1, Achbyp09g013931.t1, Achbyp09g013932.t1	Achbya09g014127.t1, Achbya09g014128.t1, Achbya09g014129.t1, Achbya09g014130.t1	Achv4p01g000487.t1, Achv4p09g013807.t1, Achv4p09g013808.t1, Achv4p09g013809.t1, Achv4p09g013811.t1	Achv4a01g000493.t1, Achv4a09g013731.t1, Achv4a09g013732.t1, Achv4a09g013733.t1, Achv4a09g013734.t1	Achhop09g013411.t1, Achhop09g013412.t1, Achhop09g013413.t1, Achhop09g013414.t1	Achhoa01g000509.t1, Achhoa09g013953.t1, Achhoa09g013954.t1, Achhoa09g013955.t1	Achhyp01g000503.t1, Achhyp09g013831.t1, Achhyp09g013832.t1, Achhyp09g013833.t1, Achhyp09g013835.t1	Achhya01g000491.t1, Achhya09g013555.t1, Achhya09g013556.t1, Achhya09g013558.t1, Achhya09g013559.t1	Achjmp01g000491.t1, Achjmp09g013713.t1, Achjmp09g013714.t1, Achjmp09g013715.t1, Achjmp09g013716.t1	Achjma01g000486.t1, Achjma09g013569.t1, Achjma09g013570.t1, Achjma09g013571.t1, Achjma09g013572.t1	Achjpp09g013846.t1, Achjpp09g013847.t1, Achjpp09g013848.t1, Achjpp09g013850.t1	Achjpa01g000497.t1, Achjpa09g013885.t1, Achjpa09g013886.t1, Achjpa09g013887.t1, Achjpa09g013888.t1	Achzpp01g000493.t1, Achzpp09g013848.t1, Achzpp09g013849.t1, Achzpp09g013850.t1, Achzpp09g013851.t1	Achzpa09g013821.t1, Achzpa09g013823.t1, Achzpa09g013824.t1, Achzpa09g013826.t1
Core	OG0000231	Achbyp13g020085.t1, Achbyp22g034036.t1, Achbyp23g036654.t1, Achbyp26g040870.t1, Achbyp28g043975.t1	Achbya13g020514.t1, Achbya23g037220.t1, Achbya26g041411.t1, Achbya28g044492.t1	Achv4p02g002426.t1, Achv4p13g019919.t1, Achv4p22g033983.t1, Achv4p26g040750.t1, Achv4p28g043744.t1	Achv4a02g002459.t1, Achv4a13g019832.t1, Achv4a23g036236.t1, Achv4a26g040320.t1, Achv4a28g043352.t1	Achhop13g019287.t1, Achhop23g035309.t1, Achhop26g039338.t1, Achhop28g042249.t1	Achhoa02g002480.t1, Achhoa13g020087.t1, Achhoa22g034153.t1, Achhoa26g041006.t1, Achhoa28g044137.t1	Achhyp02g002467.t1, Achhyp13g020004.t1, Achhyp22g033988.t1, Achhyp23g036533.t1, Achhyp26g040748.t1, Achhyp28g043855.t1	Achhya13g019577.t1, Achhya23g035899.t1, Achhya28g042962.t1	Achjmp02g002448.t1, Achjmp13g019776.t1, Achjmp22g033734.t1, Achjmp23g036269.t1, Achjmp26g040415.t1, Achjmp28g043401.t1	Achjma13g019597.t1, Achjma23g035921.t1, Achjma26g040058.t1, Achjma28g043044.t1	Achjpp13g019942.t1, Achjpp23g036557.t1, Achjpp26g041060.t1, Achjpp28g044111.t1	Achjpa13g019979.t1, Achjpa22g033910.t1, Achjpa23g036516.t1, Achjpa26g040510.t1, Achjpa28g043586.t1	Achzpp13g019984.t1, Achzpp22g033940.t1, Achzpp23g036524.t1, Achzpp26g040734.t1, Achzpp28g043814.t1	Achzpa13g019837.t1, Achzpa23g036265.t1, Achzpa26g040415.t1, Achzpa28g043424.t1
Core	OG0000233	Achbyp01g000626.t1, Achbyp19g029900.t1, Achbyp23g035245.t1, Achbyp26g040562.t1, Achbyp27g042116.t1	Achbya01g000632.t1, Achbya19g030409.t1, Achbya23g035779.t1, Achbya26g041095.t1, Achbya27g042624.t1	Achv4p01g000606.t1, Achv4p19g029861.t1, Achv4p23g035159.t1, Achv4p26g040432.t1, Achv4p27g041908.t1	Achv4a01g000616.t1, Achv4a19g029617.t1, Achv4a23g034862.t1, Achv4a26g040008.t1, Achv4a27g041522.t1	Achhop01g000621.t1, Achhop19g028894.t1, Achhop26g039028.t1, Achhop27g040472.t1	Achhoa01g000624.t1, Achhoa19g030054.t1, Achhoa23g035365.t1, Achhoa26g040696.t1, Achhoa27g042268.t1	Achhyp01g000619.t1, Achhyp19g029887.t1, Achhyp23g035145.t1, Achhyp26g040436.t1, Achhyp27g041987.t1	Achhya01g000609.t1, Achhya19g029314.t1, Achhya26g039667.t1, Achhya27g041120.t1	Achjmp01g000609.t1, Achjmp19g029686.t1, Achjmp23g034880.t1, Achjmp26g040095.t1, Achjmp27g041585.t1	Achjma01g000620.t1, Achjma19g029337.t1, Achjma26g039744.t1	Achjpp01g000609.t1, Achjpp19g029889.t1, Achjpp27g042281.t1	Achjpa01g000618.t1, Achjpa19g029837.t1, Achjpa23g035106.t1, Achjpa26g040203.t1, Achjpa27g041723.t1	Achzpp01g000612.t1, Achzpp19g029854.t1, Achzpp23g035088.t1, Achzpp26g040420.t1, Achzpp27g041965.t1	Achzpa01g000624.t1, Achzpa19g029681.t1, Achzpa23g034884.t1, Achzpa26g040101.t1, Achzpa27g041604.t1
Core	OG0000234	Achbyp02g002063.t1, Achbyp03g003525.t1, Achbyp23g036397.t1, Achbyp26g041226.t1, Achbyp28g044350.t1	Achbya23g036962.t1	Achv4p02g001967.t1, Achv4p03g003439.t1, Achv4p23g036313.t1, Achv4p26g041101.t1, Achv4p28g044116.t1	Achv4a02g002018.t1, Achv4a03g003445.t1, Achv4a23g035989.t1, Achv4a26g040669.t1, Achv4a28g043713.t1	Achhop02g001977.t1, Achhop03g003373.t1, Achhop23g035056.t1, Achhop26g039687.t1, Achhop28g042627.t1	Achhoa02g002046.t1, Achhoa03g003528.t1, Achhoa23g036500.t1, Achhoa26g041356.t1, Achhoa28g044507.t1	Achhyp02g002029.t1, Achhyp03g003459.t1, Achhyp23g036280.t1, Achhyp26g041109.t1, Achhyp28g044214.t1	Achhya02g001992.t1, Achhya03g003443.t1, Achhya23g035630.t1, Achhya26g040319.t1, Achhya28g043347.t1	Achjmp02g002012.t1, Achjmp03g003443.t1, Achjmp23g036026.t1, Achjmp26g040759.t1, Achjmp28g043775.t1	Achjma03g003410.t1, Achjma23g035668.t1, Achjma26g040398.t1, Achjma28g043425.t1	Achjpp02g002041.t1, Achjpp03g003507.t1, Achjpp23g036297.t1, Achjpp26g041415.t1, Achjpp28g044486.t1	Achjpa02g002044.t1, Achjpa03g003503.t1, Achjpa23g036249.t1, Achjpa26g040864.t1, Achjpa28g043959.t1	Achzpp02g002030.t1, Achzpp03g003481.t1, Achzpp23g036247.t1, Achzpp28g044172.t1	Achzpa02g002040.t1, Achzpa03g003487.t1, Achzpa23g036014.t1, Achzpa26g040776.t1, Achzpa28g043794.t1
Core	OG0000235	Achbyp03g004477.t1, Achbyp19g030403.t1, Achbyp23g035895.t1, Achbyp26g041028.t1, Achbyp27g042086.t1	Achbya03g004178.t1, Achbya08g013346.t1, Achbya11g016784.t1, Achbya14g021322.t1, Achbya19g030905.t1, Achbya24g038245.t1	Achv4p04g006450.t1, Achv4p06g008587.t1, Achv4p06g009090.t1, Achv4p13g020128.t1	Achv4a16g024591.t1, Achv4a17g026310.t1, Achv4a28g042757.t1, Achv4a29g044831.t1	Achhop08g011183.t1, Achhop12g017951.t1, Achhop13g019261.t1, Achhop26g039086.t1	Achhoa04g006262.t1, Achhoa12g018228.t1, Achhoa14g021716.t1, Achhoa22g033590.t1, Achhoa22g033591.t1	Achhyp22g033420.t1, Achhyp22g033421.t1, Achhyp23g035765.t1	Achhya11g015871.t1, Achhya14g021079.t1, Achhya19g029817.t1	Achjmp01g001505.t1, Achjmp01g001506.t1, Achjmp03g004071.t1, Achjmp11g016685.t1, Achjmp16g024669.t1, Achjmp18g027796.t1, Achjmp18g028155.t1, Achjmp19g029944.t1, Achjmp20g031236.t1, Achjmp22g033174.t1	Achjma03g004036.t1, Achjma14g021542.t1, Achjma15g023360.t1, Achjma17g026020.t1, Achjma22g032810.t1	Achjpp03g004462.t1, Achjpp15g023839.t1, Achjpp26g041220.t1, Achjpp26g041221.t1, Achjpp28g044715.t1	Achjpa23g035752.t1, Achjpa27g042639.t1, Achjpa29g044700.t1	Achzpp01g001515.t1, Achzpp04g006074.t1, Achzpp06g008950.t1, Achzpp10g016016.t1	Achzpa04g006173.t1, Achzpa06g008872.t1, Achzpa19g030184.t1
Core	OG0000237	Achbyp13g020885.t1, Achbyp16g023988.t1, Achbyp29g045095.t1, Achbyp29g045097.t1, Achbyp29g045098.t1	Achbya16g024418.t1, Achbya29g045624.t1, Achbya29g045625.t1, Achbya29g045626.t1	Achv4p13g020714.t1, Achv4p16g024021.t1, Achv4p29g044834.t1, Achv4p29g044835.t1, Achv4p29g044837.t1	Achv4a13g020615.t1, Achv4a16g023838.t1, Achv4a29g044431.t1, Achv4a29g044433.t1, Achv4a29g044434.t1	Achhop13g020075.t1, Achhop16g023302.t1, Achhop29g043317.t1, Achhop29g043318.t1	Achhoa13g020869.t1, Achhoa16g024158.t1, Achhoa29g045225.t1, Achhoa29g045227.t1, Achhoa29g045228.t1	Achhyp13g020798.t1, Achhyp16g024038.t1, Achhyp29g044942.t1, Achhyp29g044943.t1, Achhyp29g044944.t1	Achhya13g020372.t1, Achhya16g023586.t1, Achhya29g044067.t1, Achhya29g044068.t1, Achhya29g044069.t1	Achjmp13g020565.t1, Achjmp16g023846.t1, Achjmp29g044508.t1, Achjmp29g044509.t1, Achjmp29g044510.t1, Achjmp29g044512.t1	Achjma13g020385.t1, Achjma29g044127.t1, Achjma29g044128.t1	Achjpp16g023973.t1, Achjpp29g045228.t1	Achjpa13g020737.t1, Achjpa16g023999.t1, Achjpa29g044698.t1, Achjpa29g044701.t1, Achjpa29g044702.t1	Achzpp13g020753.t1, Achzpp16g024007.t1, Achzpp29g044892.t1, Achzpp29g044893.t1, Achzpp29g044895.t1, Achzpp29g044896.t1	Achzpa16g023865.t1, Achzpa29g044508.t1, Achzpa29g044511.t1, Achzpa29g044512.t1
Core	OG0000238	Achbyp15g022822.t1, Achbyp15g022823.t1, Achbyp15g022824.t1, Achbyp23g036578.t1	Achbya15g023040.t1, Achbya15g023041.t1, Achbya15g023042.t1, Achbya23g037147.t1, Achbya28g044386.t1	Achv4p15g022659.t1, Achv4p15g022660.t1, Achv4p15g022661.t1, Achv4p23g036494.t1, Achv4p28g043631.t1	Achv4a15g022487.t1, Achv4a15g022488.t1, Achv4a15g022489.t1, Achv4a23g036162.t1	Achhop15g021958.t1, Achhop15g021959.t1, Achhop15g021960.t1, Achhop23g035238.t1, Achhop28g042149.t1	Achhoa15g022785.t1, Achhoa15g022786.t1, Achhoa15g022787.t1, Achhoa23g036682.t1, Achhoa28g044022.t1	Achhyp15g022672.t1, Achhyp15g022673.t1, Achhyp15g022674.t1, Achhyp23g036456.t1, Achhyp28g043750.t1	Achhya15g022220.t1, Achhya15g022221.t1, Achhya15g022222.t1, Achhya23g035815.t1, Achhya28g042853.t1	Achjmp15g022476.t1, Achjmp15g022478.t1, Achjmp23g036199.t1	Achjma15g022273.t1, Achjma15g022274.t1, Achjma15g022275.t1, Achjma23g035849.t1	Achjpp15g022623.t1, Achjpp15g022624.t1, Achjpp15g022625.t1, Achjpp23g036476.t1	Achjpa15g022661.t1, Achjpa15g022662.t1, Achjpa15g022663.t1, Achjpa23g036442.t1, Achjpa28g043481.t1	Achzpp15g022622.t1, Achzpp15g022623.t1, Achzpp15g022624.t1, Achzpp23g036440.t1, Achzpp28g043711.t1	Achzpa15g022538.t1, Achzpa15g022539.t1, Achzpa15g022541.t1, Achzpa23g036190.t1, Achzpa28g043315.t1
Core	OG0000240	Achbyp08g013046.t1, Achbyp14g022126.t1, Achbyp22g034206.t1	Achbya08g013232.t1, Achbya14g022314.t1, Achbya15g023375.t1, Achbya18g029004.t1, Achbya22g034744.t1	Achv4p08g012944.t1, Achv4p14g021950.t1, Achv4p15g023012.t1, Achv4p18g028491.t1, Achv4p22g034154.t1	Achv4a08g012878.t1, Achv4a14g021824.t1, Achv4a15g022833.t1, Achv4a18g028240.t1, Achv4a22g033843.t1	Achhop08g012546.t1, Achhop14g021281.t1, Achhop15g022290.t1, Achhop18g027596.t1, Achhop22g033049.t1	Achhoa08g013093.t1, Achhoa15g023142.t1, Achhoa22g034318.t1	Achhyp08g012974.t1, Achhyp15g023013.t1, Achhyp22g034157.t1	Achhya08g012694.t1, Achhya08g012947.t1, Achhya14g021558.t1, Achhya22g033492.t1	Achjmp08g012850.t1, Achjmp08g013095.t1, Achjmp14g021788.t1, Achjmp15g022824.t1, Achjmp18g028290.t1, Achjmp22g033904.t1	Achjma08g012691.t1, Achjma15g022601.t1, Achjma18g027964.t1, Achjma22g033541.t1	Achjpp08g012977.t1, Achjpp08g013240.t1, Achjpp14g021931.t1, Achjpp15g022961.t1, Achjpp18g028478.t1, Achjpp22g034134.t1	Achjpa08g012992.t1, Achjpa14g021941.t1, Achjpa15g022983.t1, Achjpa18g028462.t1, Achjpa22g034077.t1	Achzpp08g012966.t1, Achzpp14g021936.t1, Achzpp15g022971.t1, Achzpp18g028463.t1, Achzpp22g034107.t1	Achzpa08g012938.t1, Achzpa14g021815.t1, Achzpa15g022879.t1, Achzpa22g033891.t1
Core	OG0000241	Achbyp08g013072.t1, Achbyp22g033977.t1, Achbyp22g034280.t1, Achbyp23g036313.t1	Achbya15g023406.t1, Achbya22g034517.t1, Achbya22g034814.t1	Achv4p08g012972.t1, Achv4p15g023043.t1, Achv4p22g033925.t1, Achv4p22g034233.t1, Achv4p23g036234.t1	Achv4a02g002403.t1, Achv4a15g022863.t1, Achv4a22g033920.t1	Achhop08g012570.t1, Achhop15g022317.t1, Achhop22g032823.t1, Achhop22g033121.t1, Achhop23g034974.t1, Achhop23g034976.t1	Achhoa08g013122.t1, Achhoa15g023172.t1, Achhoa22g034099.t1, Achhoa22g034395.t1, Achhoa23g036415.t1	Achhyp08g013001.t1, Achhyp15g023041.t1, Achhyp22g033932.t1, Achhyp22g034238.t1, Achhyp23g036201.t1	Achhya15g022601.t1, Achhya22g033262.t1, Achhya22g033570.t1, Achhya23g035547.t1, Achhya23g035550.t1	Achjmp08g012874.t1, Achjmp15g022847.t1, Achjmp22g033679.t1, Achjmp22g033978.t1, Achjmp23g035945.t1	Achjma08g012719.t1, Achjma15g022633.t1, Achjma22g033323.t1, Achjma22g033621.t1, Achjma23g035585.t1	Achjpp08g013006.t1, Achjpp15g022993.t1, Achjpp22g033908.t1, Achjpp22g034210.t1	Achjpa15g023014.t1, Achjpa22g033854.t1, Achjpa22g034146.t1, Achjpa23g036163.t1, Achjpa23g036165.t1	Achzpp08g012992.t1, Achzpp15g023005.t1, Achzpp22g033888.t1, Achzpp22g034183.t1, Achzpp23g036166.t1	Achzpa08g012967.t1, Achzpa22g033965.t1, Achzpa23g035935.t1
Core	OG0000243	Achbyp01g001613.t1, Achbyp12g017516.t1, Achbyp18g027123.t1, Achbyp22g033739.t1	Achbya01g001617.t1, Achbya12g017920.t1, Achbya18g027616.t1, Achbya22g034273.t1	Achv4p01g001551.t1, Achv4p12g017365.t1, Achv4p18g027117.t1, Achv4p18g027120.t1, Achv4p18g027123.t1, Achv4p22g033684.t1	Achv4a01g001599.t1, Achv4a12g017269.t1	Achhop01g001557.t1, Achhop12g016855.t1, Achhop18g026272.t1, Achhop22g032582.t1	Achhoa01g001609.t1, Achhoa12g017508.t1, Achhoa18g027248.t1, Achhoa22g033861.t1	Achhyp01g001603.t1, Achhyp12g017397.t1, Achhyp18g027119.t1, Achhyp18g027122.t1, Achhyp22g033686.t1	Achhya01g001572.t1, Achhya12g017074.t1, Achhya18g026583.t1, Achhya18g026586.t1, Achhya18g026589.t1, Achhya22g033023.t1	Achjmp01g001584.t1, Achjmp12g017275.t1, Achjmp18g026912.t1, Achjmp18g026915.t1, Achjmp22g033439.t1	Achjma01g001550.t1, Achjma12g017051.t1, Achjma18g026573.t1, Achjma22g033085.t1	Achjpp01g001603.t1, Achjpp01g001604.t1, Achjpp12g017413.t1, Achjpp18g027086.t1, Achjpp22g033664.t1	Achjpa01g001607.t1, Achjpa12g017398.t1, Achjpa18g027099.t1, Achjpa22g033613.t1	Achzpp01g001592.t1, Achzpp12g017436.t1, Achzpp18g027084.t1, Achzpp22g033641.t1	Achzpa01g001624.t1, Achzpa12g017319.t1, Achzpa18g026910.t1, Achzpa18g026913.t1, Achzpa22g033430.t1
Core	OG0000244	Achbyp02g001815.t1, Achbyp03g004180.t1, Achbyp05g007320.t1, Achbyp07g010739.t1, Achbyp24g038390.t1	Achbya02g001814.t1, Achbya27g042311.t1	Achv4p11g016565.t1, Achv4p28g042930.t1	Achv4a01g000940.t1, Achv4a04g006012.t1, Achv4a14g021050.t1, Achv4a18g027513.t1, Achv4a22g034060.t1, Achv4a27g041235.t1, Achv4a27g041299.t1	Achhop04g005886.t1, Achhop14g020441.t1, Achhop22g033244.t1, Achhop26g038491.t1	Achhoa04g006139.t1, Achhoa13g019642.t1, Achhoa14g021307.t1, Achhoa16g024432.t1, Achhoa22g034536.t1, Achhoa25g038730.t1	Achhyp02g001801.t1, Achhyp05g006480.t1, Achhyp08g012328.t1, Achhyp14g021142.t1, Achhyp14g021225.t1, Achhyp16g024284.t1, Achhyp17g026472.t1, Achhyp28g043259.t1, Achhyp28g043348.t1	Achhya02g002685.t1, Achhya05g007279.t1, Achhya08g012090.t1, Achhya13g019738.t1, Achhya27g040825.t1	Achjmp02g001773.t1, Achjmp04g006421.t1, Achjmp06g008401.t1, Achjmp15g023021.t1, Achjmp23g035731.t1, Achjmp29g044665.t1, Achjmp29g045468.t1	Achjma06g008272.t1, Achjma16g024508.t1, Achjma17g025686.t1	Achjpp02g001801.t1, Achjpp15g022571.t1, Achjpp23g035993.t1	Achjpa02g001798.t1, Achjpa03g004734.t1, Achjpa24g038306.t1, Achjpa26g039648.t1	Achzpp27g042293.t1	Achzpa04g006064.t1, Achzpa05g007599.t1, Achzpa15g022637.t1, Achzpa16g023947.t1
Core	OG0000245	Achbyp03g005162.t1, Achbyp03g005163.t1, Achbyp03g005164.t1, Achbyp03g005165.t1, Achbyp24g037372.t1	Achbya03g005145.t1, Achbya03g005146.t1, Achbya03g005147.t1, Achbya03g005148.t1, Achbya24g037978.t1	Achv4p03g005088.t1, Achv4p03g005089.t1, Achv4p03g005090.t1, Achv4p03g005091.t1, Achv4p24g037335.t1	Achv4a03g005047.t1, Achv4a24g036957.t1	Achhop03g004944.t1, Achhop03g004945.t1, Achhop03g004946.t1, Achhop03g004947.t1, Achhop24g036062.t1	Achhoa03g005154.t1, Achhoa03g005155.t1, Achhoa03g005156.t1, Achhoa03g005157.t1, Achhoa24g037531.t1	Achhyp03g005068.t1, Achhyp03g005069.t1, Achhyp03g005070.t1, Achhyp03g005071.t1, Achhyp24g037292.t1	Achhya03g005059.t1	Achjmp03g005026.t1, Achjmp03g005027.t1, Achjmp03g005028.t1, Achjmp03g005029.t1, Achjmp24g037021.t1	Achjma03g005004.t1, Achjma03g005005.t1, Achjma03g005006.t1, Achjma03g005007.t1, Achjma24g036650.t1	Achjpp03g005130.t1, Achjpp03g005131.t1, Achjpp03g005132.t1, Achjpp03g005133.t1, Achjpp24g037307.t1	Achjpa03g005128.t1, Achjpa03g005129.t1, Achjpa03g005131.t1, Achjpa24g037279.t1	Achzpp03g005101.t1, Achzpp03g005102.t1, Achzpp03g005103.t1, Achzpp03g005104.t1, Achzpp24g037275.t1	Achzpa03g005113.t1, Achzpa03g005114.t1, Achzpa03g005115.t1, Achzpa03g005116.t1, Achzpa24g036999.t1
[truncated: 49,577 more rows]

## Sheet: Data 3
Supplementary Data 3. Ranking pan-genome clusters by membership of genes from combinations of different assemblies.
Ranking	Biyu.hap1	Biyu.hap2	Hongyang.hap1	Hongyang.hap2	Hort16A.hap1	Hort16A.hap2	Huangyang.hap1	Huangyang.hap2	Jinmi.hap1	Jinmi.hap2	Jinpai.hap1	Jinpai.hap2	Zps18.hap1	Zps18.hap2	Assemblies	Clusters
1	1	1	1	1	1	1	1	1	1	1	1	1	1	1	14	23217
2	1	1	1	1	1	1	1	1	1	0	1	1	1	1	13	387
3	1	1	1	1	1	1	1	1	1	1	1	1	0	1	13	360
[truncated: 7,078 more rows]

## Sheet: Data 4
Supplementary Data 4 List of 161 SV hotspot regions.
[truncated: 162 more rows]

[truncated: 2 more sheets: Data 5, Data 6]
